# Supplementary material for: Crystal structure of diethyl 3-(3-chloro­phen­yl)-2,2-di­cyano­cyclo­propane-1,1-di­carboxyl­ate
Source: Acta Crystallogr E Crystallogr Commun. 2016 Jan 27;72(Pt 2):253–6. doi: 10.1107/S2056989016001444 (PMC4770972; doi:10.1107/S2056989016001444)
Supplement: Supplementary file 1 [file e-72-00253-sup1.cif]

##############################################################################
#                                                                            #
# This CIF contains the data in a paper accepted for publication in          #
# Acta Crystallographica Section E. It conforms to the requirements of       #
# Notes for Authors for Acta Crystallographica Section E, and has been       #
# peer reviewed under the auspices of the IUCr Commission on Journals.       #
#                                                                            #
# Full details of the Crystallographic Information File format               #
# are given in the paper "The Crystallographic Information File (CIF):       #
# a New Standard Archive File for Crystallography" by S. R. Hall, F. H.      #
# Allen and I. D. Brown [Acta Cryst. (1991), A47, 655-685].                  #
#                                                                            #
# The current version of the core CIF dictionary is obtainable from          #
# ftp://ftp.iucr.org/pub/cif_core.dic.                                       #
#                                                                            #
# Software is freely available for graphical display of the structure(s)     #
# in this CIF. For information consult the CIF software page                 #
# http://www.iucr.org/resources/cif/software.                                #
#                                                                            #
# This file may be used for bona fide research purposes within the           #
# scientific community so long as proper attribution is given to the journal # 
# article from which it was obtained.                                        #
#                                                                            #
##############################################################################
data_I
_database_code_depnum_ccdc_archive 'CCDC 1449224'
_audit_creation_method     'SHELXL-2014/7'
_chemical_name_systematic
;
Diethyl 3-(3-chlorophenyl)-2,2-dicyanocyclopropane-1,1-dicarboxylate
;
_chemical_name_common     ?
_chemical_formula_moiety     'C17 H15 Cl N2 O4'
_chemical_formula_sum     'C17 H15 Cl N2 O4'
_chemical_formula_iupac     'C17 H15 Cl N2 O4'
_chemical_formula_weight     346.76
_chemical_melting_point_gt     355
_chemical_melting_point_lt     357
_shelx_space_group_comment
;
The symmetry employed for this shelxl refinement is uniquely defined
by the following loop, which should always be used as a source of
symmetry information in preference to the above space-group names.
They are only intended as comments.
;
_space_group_crystal_system     monoclinic
_space_group_name_H-M_alt     'P 21/c'
_space_group_name_Hall     '-P 2ybc'
loop_
    _space_group_symop_operation_xyz
    'x, y, z'
    '-x, y+1/2, -z+1/2'
    '-x, -y, -z'
    'x, -y-1/2, z-1/2'
_cell_length_a     8.9221(6)
_cell_length_b     9.1927(7)
_cell_length_c     20.3446(16)
_cell_angle_alpha     90
_cell_angle_beta     93.829(2)
_cell_angle_gamma     90
_cell_volume     1664.9(2)
_cell_formula_units_Z     4
_cell_measurement_reflns_used     37218
_cell_measurement_theta_min     2.99
_cell_measurement_theta_max     30.49
_cell_measurement_temperature     103(2)
_exptl_crystal_description     block
_exptl_crystal_colour     colorless
_exptl_crystal_size_max     0.500
_exptl_crystal_size_mid     0.250
_exptl_crystal_size_min     0.250
_exptl_crystal_density_diffrn     1.383
_exptl_crystal_density_meas     ?
_exptl_crystal_density_method     ?
_exptl_crystal_F_000     720
_exptl_absorpt_coefficient_mu     0.253
_exptl_absorpt_correction_type     empirical
_exptl_absorpt_process_details
;
(NUMABS; Higashi, 2002)
;
_shelx_estimated_absorpt_T_min     0.884
_shelx_estimated_absorpt_T_max     0.940
_exptl_absorpt_correction_T_min     0.7545
_exptl_absorpt_correction_T_max     1.0000
_diffrn_ambient_temperature     103(2)
_diffrn_radiation_type     MoK\a
_diffrn_radiation_wavelength     0.71073
_diffrn_radiation_monochromator     'graphite monochromator'
_diffrn_measurement_device_type     'RAXIS-RAPID'
_diffrn_measurement_method     'dtprofit.ref'
_diffrn_detector_area_resol_mean     10.0000
_diffrn_reflns_number     57969
_diffrn_reflns_av_R_equivalents     0.0420
_diffrn_reflns_theta_min     2.990
_diffrn_reflns_theta_max     30.488
_diffrn_reflns_theta_full     25.242
_diffrn_measured_fraction_theta_max     0.997
_diffrn_measured_fraction_theta_full     0.999
_diffrn_reflns_limit_h_min     -12
_diffrn_reflns_limit_h_max     12
_diffrn_reflns_limit_k_min     -13
_diffrn_reflns_limit_k_max     13
_diffrn_reflns_limit_l_min     -29
_diffrn_reflns_limit_l_max     29
_refine_special_details     ?
_reflns_number_total     5052
_reflns_number_gt     4312
_reflns_threshold_expression     'I > 2\s(I)'
_refine_ls_structure_factor_coef     Fsqd
_refine_ls_matrix_type     full
_refine_ls_R_factor_all     0.0511
_refine_ls_R_factor_gt     0.0416
_refine_ls_wR_factor_gt     0.0992
_refine_ls_wR_factor_ref     0.1125
_refine_ls_goodness_of_fit_ref     1.109
_refine_ls_restrained_S_all     1.109
_refine_ls_number_reflns     5052
_refine_ls_number_parameters     219
_refine_ls_number_restraints     0
_refine_ls_hydrogen_treatment     constr
_refine_ls_weighting_scheme     calc
_refine_ls_weighting_details
              'w=1/[\s^2^(Fo^2^)+(0.0475P)^2^+0.9362P] where P=(Fo^2^+2Fc^2^)/3'
_atom_sites_solution_hydrogens     difmap
_atom_sites_solution_primary     difmap
_atom_sites_solution_secondary     difmap
_refine_ls_shift/su_max     0.001
_refine_ls_shift/su_mean     0.000
_refine_diff_density_max     0.491
_refine_diff_density_min     -0.309
_refine_ls_extinction_method     none
_refine_ls_extinction_coef     .
loop_
    _atom_type_symbol
    _atom_type_description
    _atom_type_scat_dispersion_real
    _atom_type_scat_dispersion_imag
    _atom_type_scat_source
    'C' 'C' 0.0033 0.0016
                         'International Tables Vol C Tables 4.2.6.8 and 6.1.1.4'
    'H' 'H' 0.0000 0.0000
                         'International Tables Vol C Tables 4.2.6.8 and 6.1.1.4'
    'Cl' 'Cl' 0.1484 0.1585
                         'International Tables Vol C Tables 4.2.6.8 and 6.1.1.4'
    'N' 'N' 0.0061 0.0033
                         'International Tables Vol C Tables 4.2.6.8 and 6.1.1.4'
    'O' 'O' 0.0106 0.0060
                         'International Tables Vol C Tables 4.2.6.8 and 6.1.1.4'
_computing_data_collection
;
CrystalClear (Rigaku/MSC, 2008)
;
_computing_cell_refinement
;
CrystalClear (Rigaku/MSC, 2008)
;
_computing_data_reduction
;
CrystalClear (Rigaku/MSC, 2008)
;
_computing_structure_solution
;
SHELXS97 (Sheldrick, 2008)
;
_computing_structure_refinement
;
SHELXL2014 (Sheldrick, 2015)
;
_computing_molecular_graphics
;
Mercury (Macrae <i>et al.</i>, 2006)
;
_computing_publication_material
;
SHELXL2014 (Sheldrick, 2015)
;
loop_
    _atom_site_type_symbol
    _atom_site_label
    _atom_site_fract_x
    _atom_site_fract_y
    _atom_site_fract_z
    _atom_site_U_iso_or_equiv
    _atom_site_adp_type
    _atom_site_calc_flag
    _atom_site_occupancy
    _atom_site_disorder_assembly
    _atom_site_disorder_group
    Cl Cl1 0.28965(4) -0.00643(4) 0.66880(2) 0.02905(10) Uani d 1 . .
    O O3 0.08826(11) 0.51460(10) 0.31362(4) 0.02054(19) Uani d 1 . .
    O O1 0.39223(10) 0.41867(10) 0.35507(4) 0.01960(19) Uani d 1 . .
    O O2 0.29321(11) 0.19550(11) 0.33457(5) 0.0237(2) Uani d 1 . .
    O O4 0.04757(12) 0.59834(11) 0.41513(5) 0.0240(2) Uani d 1 . .
    N N1 -0.21756(13) 0.33382(14) 0.43288(6) 0.0254(2) Uani d 1 . .
    N N2 0.10162(14) -0.01960(13) 0.42424(6) 0.0250(2) Uani d 1 . .
    C C13 0.09652(14) 0.50931(13) 0.37904(6) 0.0167(2) Uani d 1 . .
    C C16 -0.09432(14) 0.29951(14) 0.43266(6) 0.0181(2) Uani d 1 . .
    C C3 0.17943(13) 0.34622(13) 0.47595(6) 0.0156(2) Uani d 1 . .
    H H3 0.1350 0.4276 0.5008 0.019 Uiso calc 1 . .
    C C5 0.24907(14) 0.17626(14) 0.56603(6) 0.0180(2) Uani d 1 . .
    H H5 0.1453 0.1708 0.5737 0.022 Uiso calc 1 . .
    C C1 0.17187(13) 0.36875(13) 0.40292(6) 0.0153(2) Uani d 1 . .
    C C6 0.35355(15) 0.09894(14) 0.60500(6) 0.0203(2) Uani d 1 . .
    C C10 0.29152(14) 0.31323(14) 0.35989(6) 0.0167(2) Uani d 1 . .
    C C17 0.08762(14) 0.10373(14) 0.42559(6) 0.0188(2) Uani d 1 . .
    C C2 0.06331(14) 0.25936(13) 0.43230(6) 0.0163(2) Uani d 1 . .
    C C9 0.45070(15) 0.27250(16) 0.50559(6) 0.0224(3) Uani d 1 . .
    H H9 0.4847 0.3334 0.4719 0.027 Uiso calc 1 . .
    C C8 0.55346(15) 0.19268(17) 0.54558(7) 0.0267(3) Uani d 1 . .
    H H8 0.6575 0.1988 0.5386 0.032 Uiso calc 1 . .
    C C7 0.50616(16) 0.10434(16) 0.59547(7) 0.0248(3) Uani d 1 . .
    H H7 0.5762 0.0491 0.6224 0.030 Uiso calc 1 . .
    C C11 0.51527(14) 0.38886(15) 0.31296(6) 0.0201(2) Uani d 1 . .
    H H11A 0.4754 0.3568 0.2687 0.024 Uiso calc 1 . .
    H H11B 0.5814 0.3116 0.3325 0.024 Uiso calc 1 . .
    C C14 0.02312(17) 0.64730(16) 0.28356(7) 0.0253(3) Uani d 1 . .
    H H14A -0.0618 0.6804 0.3087 0.030 Uiso calc 1 . .
    H H14B -0.0161 0.6263 0.2379 0.030 Uiso calc 1 . .
    C C12 0.60066(16) 0.52914(16) 0.30825(7) 0.0265(3) Uani d 1 . .
    H H12B 0.5329 0.6052 0.2901 0.032 Uiso calc 1 . .
    H H12C 0.6831 0.5156 0.2793 0.032 Uiso calc 1 . .
    H H12A 0.6416 0.5580 0.3522 0.032 Uiso calc 1 . .
    C C15 0.13952(19) 0.76533(16) 0.28303(7) 0.0289(3) Uani d 1 . .
    H H15C 0.0970 0.8502 0.2593 0.035 Uiso calc 1 . .
    H H15B 0.2268 0.7298 0.2610 0.035 Uiso calc 1 . .
    H H15A 0.1707 0.7930 0.3284 0.035 Uiso calc 1 . .
    C C4 0.29805(14) 0.26271(13) 0.51514(6) 0.0166(2) Uani d 1 . .
loop_
    _atom_site_aniso_label
    _atom_site_aniso_U_11
    _atom_site_aniso_U_22
    _atom_site_aniso_U_33
    _atom_site_aniso_U_12
    _atom_site_aniso_U_13
    _atom_site_aniso_U_23
    Cl1 0.0331(2) 0.02836(18) 0.02491(17) -0.00564(13) -0.00412(13) 0.01159(12)
    O3 0.0264(5) 0.0190(4) 0.0161(4) 0.0027(4) -0.0001(3) 0.0024(3)
    O1 0.0199(4) 0.0187(4) 0.0210(4) -0.0014(3) 0.0072(3) -0.0024(3)
    O2 0.0277(5) 0.0187(4) 0.0256(5) -0.0004(4) 0.0096(4) -0.0045(4)
    O4 0.0312(5) 0.0201(5) 0.0215(4) 0.0085(4) 0.0073(4) 0.0017(4)
    N1 0.0210(6) 0.0288(6) 0.0263(6) 0.0004(5) 0.0012(4) -0.0003(5)
    N2 0.0228(6) 0.0193(5) 0.0331(6) -0.0023(4) 0.0035(5) -0.0016(4)
    C13 0.0158(5) 0.0169(5) 0.0176(5) -0.0002(4) 0.0017(4) 0.0017(4)
    C16 0.0181(6) 0.0186(6) 0.0176(5) -0.0012(4) 0.0011(4) 0.0002(4)
    C3 0.0174(5) 0.0144(5) 0.0153(5) -0.0003(4) 0.0031(4) -0.0004(4)
    C5 0.0192(6) 0.0166(5) 0.0182(5) -0.0011(4) 0.0007(4) 0.0004(4)
    C1 0.0162(5) 0.0144(5) 0.0155(5) 0.0005(4) 0.0030(4) 0.0002(4)
    C6 0.0252(6) 0.0174(6) 0.0179(5) -0.0014(5) -0.0018(4) 0.0022(4)
    C10 0.0189(5) 0.0167(5) 0.0145(5) 0.0019(4) 0.0029(4) 0.0015(4)
    C17 0.0167(6) 0.0193(6) 0.0205(5) -0.0022(4) 0.0021(4) -0.0002(4)
    C2 0.0160(5) 0.0154(5) 0.0175(5) -0.0004(4) 0.0017(4) 0.0002(4)
    C9 0.0189(6) 0.0274(7) 0.0209(6) 0.0002(5) 0.0024(4) 0.0040(5)
    C8 0.0173(6) 0.0349(8) 0.0279(6) 0.0032(5) 0.0009(5) 0.0041(6)
    C7 0.0242(7) 0.0252(7) 0.0244(6) 0.0048(5) -0.0031(5) 0.0026(5)
    C11 0.0188(6) 0.0230(6) 0.0194(5) 0.0012(5) 0.0065(4) 0.0002(5)
    C14 0.0299(7) 0.0228(6) 0.0227(6) 0.0058(5) -0.0016(5) 0.0068(5)
    C12 0.0241(7) 0.0260(7) 0.0302(7) -0.0034(5) 0.0083(5) 0.0022(5)
    C15 0.0395(8) 0.0199(6) 0.0281(7) 0.0019(6) 0.0079(6) 0.0031(5)
    C4 0.0189(6) 0.0154(5) 0.0155(5) 0.0008(4) 0.0007(4) -0.0003(4)
_geom_special_details
;
 All esds (except the esd in the dihedral angle between two l.s. planes)
 are estimated using the full covariance matrix.  The cell esds are taken
 into account individually in the estimation of esds in distances, angles
 and torsion angles; correlations between esds in cell parameters are only
 used when they are defined by crystal symmetry.  An approximate (isotropic)
 treatment of cell esds is used for estimating esds involving l.s. planes.
;
loop_
    _geom_bond_atom_site_label_1
    _geom_bond_atom_site_label_2
    _geom_bond_site_symmetry_1
    _geom_bond_site_symmetry_2
    _geom_bond_distance
    _geom_bond_publ_flag
    Cl1 C6 . . 1.7455(13) no
    O1 C10 . . 1.3298(16) no
    O1 C11 . . 1.4628(15) no
    O2 C10 . . 1.1991(16) no
    O3 C13 . . 1.3290(15) no
    O3 C14 . . 1.4671(17) no
    O4 C13 . . 1.2010(16) no
    N1 C16 . . 1.1442(17) no
    N2 C17 . . 1.1411(18) no
    C1 C2 . . 1.5440(17) no
    C1 C3 . . 1.4972(17) no
    C1 C10 . . 1.5137(17) no
    C1 C13 . . 1.5212(17) no
    C2 C3 . . 1.5417(17) no
    C2 C16 . . 1.4545(18) no
    C2 C17 . . 1.4548(18) no
    C3 C4 . . 1.4941(17) no
    C4 C5 . . 1.3982(17) no
    C4 C9 . . 1.3915(18) no
    C5 C6 . . 1.3799(18) no
    C6 C7 . . 1.389(2) no
    C7 C8 . . 1.387(2) no
    C8 C9 . . 1.393(2) no
    C11 C12 . . 1.504(2) no
    C14 C15 . . 1.503(2) no
    C3 H3 . . 1.0000 no
    C5 H5 . . 0.9500 no
    C7 H7 . . 0.9500 no
    C8 H8 . . 0.9500 no
    C9 H9 . . 0.9500 no
    C11 H11A . . 0.9900 no
    C11 H11B . . 0.9900 no
    C12 H12A . . 0.9800 no
    C12 H12B . . 0.9800 no
    C12 H12C . . 0.9800 no
    C14 H14A . . 0.9900 no
    C14 H14B . . 0.9900 no
    C15 H15A . . 0.9800 no
    C15 H15B . . 0.9800 no
    C15 H15C . . 0.9800 no
loop_
    _geom_angle_atom_site_label_1
    _geom_angle_atom_site_label_2
    _geom_angle_atom_site_label_3
    _geom_angle_site_symmetry_1
    _geom_angle_site_symmetry_2
    _geom_angle_site_symmetry_3
    _geom_angle
    _geom_angle_publ_flag
    C10 O1 C11 . . . 116.35(10) no
    C13 O3 C14 . . . 116.22(10) no
    C2 C1 C3 . . . 60.90(8) no
    C2 C1 C10 . . . 119.29(10) no
    C2 C1 C13 . . . 113.68(10) no
    C3 C1 C10 . . . 122.72(10) no
    C3 C1 C13 . . . 115.09(10) no
    C10 C1 C13 . . . 114.55(10) no
    C1 C2 C3 . . . 58.05(8) no
    C1 C2 C16 . . . 117.93(10) no
    C1 C2 C17 . . . 120.19(11) no
    C3 C2 C16 . . . 118.59(10) no
    C3 C2 C17 . . . 117.69(10) no
    C16 C2 C17 . . . 113.60(11) no
    C1 C3 C2 . . . 61.05(8) no
    C1 C3 C4 . . . 125.73(10) no
    C2 C3 C4 . . . 117.78(10) no
    C3 C4 C5 . . . 116.23(11) no
    C3 C4 C9 . . . 123.87(11) no
    C5 C4 C9 . . . 119.83(11) no
    C4 C5 C6 . . . 119.06(12) no
    Cl1 C6 C5 . . . 118.13(10) no
    Cl1 C6 C7 . . . 119.71(10) no
    C5 C6 C7 . . . 122.16(12) no
    C6 C7 C8 . . . 118.16(13) no
    C7 C8 C9 . . . 121.00(13) no
    C4 C9 C8 . . . 119.77(12) no
    O1 C10 O2 . . . 126.75(12) no
    O1 C10 C1 . . . 107.64(10) no
    O2 C10 C1 . . . 125.62(12) no
    O1 C11 C12 . . . 106.25(11) no
    O3 C13 O4 . . . 126.10(12) no
    O3 C13 C1 . . . 110.16(10) no
    O4 C13 C1 . . . 123.68(11) no
    O3 C14 C15 . . . 110.41(12) no
    N1 C16 C2 . . . 178.70(14) no
    N2 C17 C2 . . . 175.24(14) no
    C1 C3 H3 . . . 114.00 no
    C2 C3 H3 . . . 114.00 no
    C4 C3 H3 . . . 114.00 no
    C4 C5 H5 . . . 121.00 no
    C6 C5 H5 . . . 120.00 no
    C6 C7 H7 . . . 121.00 no
    C8 C7 H7 . . . 121.00 no
    C7 C8 H8 . . . 119.00 no
    C9 C8 H8 . . . 120.00 no
    C4 C9 H9 . . . 120.00 no
    C8 C9 H9 . . . 120.00 no
    O1 C11 H11A . . . 110.00 no
    O1 C11 H11B . . . 110.00 no
    C12 C11 H11A . . . 110.00 no
    C12 C11 H11B . . . 110.00 no
    H11A C11 H11B . . . 109.00 no
    C11 C12 H12A . . . 109.00 no
    C11 C12 H12B . . . 109.00 no
    C11 C12 H12C . . . 109.00 no
    H12A C12 H12B . . . 109.00 no
    H12A C12 H12C . . . 109.00 no
    H12B C12 H12C . . . 109.00 no
    O3 C14 H14A . . . 110.00 no
    O3 C14 H14B . . . 110.00 no
    C15 C14 H14A . . . 110.00 no
    C15 C14 H14B . . . 110.00 no
    H14A C14 H14B . . . 108.00 no
    C14 C15 H15A . . . 109.00 no
    C14 C15 H15B . . . 109.00 no
    C14 C15 H15C . . . 109.00 no
    H15A C15 H15B . . . 109.00 no
    H15A C15 H15C . . . 109.00 no
    H15B C15 H15C . . . 109.00 no
loop_
    _geom_torsion_atom_site_label_1
    _geom_torsion_atom_site_label_2
    _geom_torsion_atom_site_label_3
    _geom_torsion_atom_site_label_4
    _geom_torsion_site_symmetry_1
    _geom_torsion_site_symmetry_2
    _geom_torsion_site_symmetry_3
    _geom_torsion_site_symmetry_4
    _geom_torsion
    _geom_torsion_publ_flag
    C10 O1 C11 C12 . . . . 172.57(10) no
    C11 O1 C10 C1 . . . . -177.59(9) no
    C11 O1 C10 O2 . . . . 1.86(18) no
    C14 O3 C13 C1 . . . . -177.70(10) no
    C14 O3 C13 O4 . . . . 4.90(19) no
    C13 O3 C14 C15 . . . . 82.31(14) no
    C13 C1 C2 C3 . . . . -106.61(11) no
    C10 C1 C2 C17 . . . . 7.68(17) no
    C2 C1 C3 C4 . . . . 104.97(13) no
    C10 C1 C3 C2 . . . . -107.93(13) no
    C10 C1 C3 C4 . . . . -2.96(18) no
    C13 C1 C3 C2 . . . . 104.29(11) no
    C13 C1 C3 C4 . . . . -150.75(11) no
    C13 C1 C2 C16 . . . . 1.30(15) no
    C13 C1 C2 C17 . . . . 147.67(11) no
    C3 C1 C2 C16 . . . . 107.92(12) no
    C3 C1 C2 C17 . . . . -105.72(12) no
    C10 C1 C2 C3 . . . . 113.39(12) no
    C10 C1 C2 C16 . . . . -138.69(12) no
    C2 C1 C13 O3 . . . . -108.93(12) no
    C2 C1 C13 O4 . . . . 68.55(16) no
    C3 C1 C13 O3 . . . . -176.52(10) no
    C3 C1 C13 O4 . . . . 0.96(18) no
    C10 C1 C13 O3 . . . . 33.02(14) no
    C10 C1 C13 O4 . . . . -149.50(13) no
    C3 C1 C10 O2 . . . . 88.80(16) no
    C13 C1 C10 O1 . . . . 56.21(13) no
    C13 C1 C10 O2 . . . . -123.25(14) no
    C3 C1 C10 O1 . . . . -91.74(13) no
    C2 C1 C10 O1 . . . . -164.13(10) no
    C2 C1 C10 O2 . . . . 16.41(19) no
    C17 C2 C3 C1 . . . . 110.00(12) no
    C1 C2 C3 C4 . . . . -117.58(12) no
    C16 C2 C3 C1 . . . . -106.79(12) no
    C16 C2 C3 C4 . . . . 135.63(12) no
    C17 C2 C3 C4 . . . . -7.58(16) no
    C1 C3 C4 C5 . . . . -140.24(12) no
    C1 C3 C4 C9 . . . . 42.95(19) no
    C2 C3 C4 C9 . . . . 115.80(14) no
    C2 C3 C4 C5 . . . . -67.40(15) no
    C3 C4 C9 C8 . . . . 178.59(12) no
    C9 C4 C5 C6 . . . . -1.63(19) no
    C3 C4 C5 C6 . . . . -178.57(11) no
    C5 C4 C9 C8 . . . . 1.9(2) no
    C4 C5 C6 C7 . . . . 0.2(2) no
    C4 C5 C6 Cl1 . . . . 179.25(10) no
    Cl1 C6 C7 C8 . . . . -178.06(11) no
    C5 C6 C7 C8 . . . . 1.0(2) no
    C6 C7 C8 C9 . . . . -0.8(2) no
    C7 C8 C9 C4 . . . . -0.7(2) no
loop_
    _geom_hbond_atom_site_label_d
    _geom_hbond_atom_site_label_h
    _geom_hbond_atom_site_label_a
    _geom_hbond_site_symmetry_a
    _geom_hbond_distance_dh
    _geom_hbond_distance_ha
    _geom_hbond_distance_da
    _geom_hbond_angle_dha
    _geom_hbond_publ_flag
    C3 H3 O4 . 1.00 2.43 2.8447(16) 104 no
    C9 H9 O1 . 0.95 2.59 3.3529(15) 138 yes
    C3 H3 O4 3_566 1.00 2.45 3.1419(16) 126 yes
    C15 H15C O3 2_555 0.98 2.63 3.5656(18) 161 yes
    C5 H5 N2 3_556 0.95 2.61 3.4621(18) 150 yes
    C11 H11B N1 1_655 0.99 2.63 3.3337(17) 128 yes
_shelx_hkl_file
;
   0   0   3     28.     24.
   0   0   3     17.     19.
   0   0   3     16.     24.
   0   0  -3     24.     38.
   0   0  -3     17.     19.
   0   0  -3     48.     37.
   0   0   4 102583.   2966.
   0   0   4 107932.   2990.
   0   0   4 100063.   2879.
   0   0  -4 107704.   2967.
   0   0  -4 101890.   2912.
   0   0  -4 100137.   2878.
   0   0   5    -27.     35.
   0   0   5     30.     27.
   0   0   5     -1.     36.
   0   0  -5      3.     34.
   0   0  -5     15.     27.
   0   0  -5     -8.     35.
   0   0   6    838.    106.
   0   0   6    832.     83.
   0   0   6   1032.    130.
   0   0  -6    819.    104.
   0   0  -6    934.     80.
   0   0  -6   1057.     80.
   0   0   7     20.     37.
   0   0   7     50.     62.
   0   0   7     -1.     30.
   0   0  -7     20.     30.
   0   0  -7     -5.     37.
   0   0  -7    -30.     37.
   0   0   8 160075.   5538.
   0   0   8 160792.   5710.
   0   0   8 163249.   5833.
   0   0  -8 155875.   5434.
   0   0  -8 163697.   5998.
   0   0  -8 159010.   5845.
   0   0   9    -49.     34.
   0   0   9     43.     43.
   0   0   9    -25.     41.
   0   0  -9      0.     42.
   0   0  -9     22.     40.
   0   0  -9    -12.     33.
   0   0  10   3601.    163.
   0   0  10   3727.    170.
   0   0  10   3437.    199.
   0   0 -10   3835.    194.
   0   0 -10   3658.    167.
   0   0 -10   3562.    165.
   0   0  11    -58.     80.
   0   0  11     14.     52.
   0   0  11    -90.     43.
   0   0 -11    -49.     51.
   0   0 -11     -1.     41.
   0   0 -11    -32.     49.
   0   0  12  75484.   2579.
   0   0  12  71334.   2204.
   0   0  12  72483.   2326.
   0   0 -12  70457.   2169.
   0   0 -12  72712.   2323.
   0   0 -12  71773.   2469.
   0   0  13     34.     51.
   0   0  13   -109.     41.
   0   0  13     16.     52.
   0   0 -13     15.     79.
   0   0 -13     32.     40.
   0   0 -13     25.     78.
   0   0  14   5813.    257.
   0   0  14   5819.    257.
   0   0  14   5686.    293.
   0   0 -14   5773.    255.
   0   0 -14   5623.    294.
   0   0 -14   5702.    252.
   0   0  15     18.     60.
   0   0  15     56.     60.
   0   0  15    -19.     46.
   0   0 -15     -8.     58.
   0   0 -15    -28.     47.
   0   0 -15    -76.     45.
   0   0 -15     32.     59.
   0   0  16    465.     87.
   0   0  16    400.    111.
   0   0  16    532.    164.
   0   0 -16    499.    108.
   0   0 -16    478.     87.
   0   0 -16    516.    110.
   0   0 -16    472.     85.
   0   0  17      1.     89.
   0   0  17     50.    117.
   0   0  17     29.     72.
   0   0 -17    -44.    114.
   0   0 -17   -136.     56.
   0   0 -17     -7.    114.
   0   0 -17     99.     89.
   0   0  18   1347.    169.
   0   0  18   1157.    159.
   0   0  18   1367.    132.
   0   0 -18   1201.    167.
   0   0 -18   1321.    170.
   0   0 -18   1053.    199.
   0   0 -18   1273.    200.
   0   0  19    144.     67.
   0   0  19    -18.     87.
   0   0  19     81.     83.
   0   0 -19    -19.     65.
   0   0 -19    -14.     86.
   0   0 -19     74.     65.
   0   0 -19    -49.     89.
   0   0  20   8593.    607.
   0   0  20   8555.    454.
   0   0  20   8612.    369.
   0   0 -20   8149.    357.
   0   0 -20   8739.    448.
   0   0 -20   8060.    376.
   0   0 -20   8576.    443.
   0   0  21   -127.    104.
   0   0  21     95.     84.
   0   0  21     89.     88.
   0   0 -21      1.     83.
   0   0 -21     23.     66.
   0   0 -21    -73.     86.
   0   0 -21     32.    106.
   0   0  22    789.    132.
   0   0  22    633.    170.
   0   0  22    927.    265.
   0   0 -22    190.    265.
   0   0 -22    491.    208.
   0   0 -22    510.    267.
   0   0 -22    780.    132.
   0   0  23     86.    105.
   0   0  23     -2.    103.
   0   0  23   -150.     81.
   0   0 -23   -102.    104.
   0   0 -23    117.    103.
   0   0 -23     -8.     80.
   0   0 -23    -86.     80.
   0   0  24    849.    218.
   0   0  24   1054.    224.
   0   0  24   1043.    173.
   0   0 -24   1150.    173.
   0   0 -24   1248.    173.
   0   0 -24   1289.    223.
   0   0 -24   1220.    220.
   0   0  25   -147.    174.
   0   0  25     36.    133.
   0   0  25    -47.    117.
   0   0 -25    -72.    115.
   0   0 -25      9.    136.
   0   0 -25    -95.    140.
   0   0 -25     39.    115.
   0   0  26    923.    390.
   0   0  26   1367.    187.
   0   0  26    140.    238.
   0   0  26   1029.    238.
   0   0 -26   1417.    192.
   0   0 -26   1313.    375.
   0   0 -26   1269.    198.
   0   0 -26   1182.    376.
   0   0  27    160.    137.
   0   0  27    101.    138.
   0   0  27      3.    107.
   0   0  27     75.    130.
   0   0  27      4.    135.
   0   0 -27     38.    137.
   0   0 -27      5.    107.
   0   0 -27    144.    102.
   0   0 -27    -51.    136.
   0   0  28   1817.    308.
   0   0  28    881.    372.
   0   0  28   1158.    298.
   0   0  28   1485.    299.
   0   0  28   1808.    298.
   0   0 -28   1878.    356.
   0   0 -28   1595.    362.
   0   0 -28   1610.    301.
   0   0 -28   1611.    302.
   0  -1   2  29007.    580.
   0   1   2  30262.    674.
   0  -1   2  28633.    625.
   0   1  -2  29436.    596.
   0   1  -2  29252.    586.
   0  -1  -2  28381.    573.
   0  -1   3   9215.    214.
   0   1   3   9388.    173.
   0   1   3  10042.    225.
   0   1   3   9503.    216.
   0  -1   3   9399.    206.
   0   1   3   9572.    297.
   0  -1   3   9403.    219.
   0  -1   3   9534.    220.
   0  -1   3   9621.    282.
   0  -1  -3   9496.    221.
   0   1  -3   9635.    286.
   0   1  -3   9572.    228.
   0   1  -3   9329.    206.
   0  -1  -3   9684.    212.
   0   1  -3   9403.    215.
   0   1  -3   9523.    285.
   0  -1  -3   9413.    210.
   0  -1  -3   9787.    174.
   0  -1   4    108.     48.
   0   1   4    110.     76.
   0  -1   4    104.     43.
   0   1   4    183.     75.
   0  -1   4    196.     77.
   0  -1   4    113.     47.
   0   1   4    125.     51.
   0  -1   4     89.     45.
   0   1   4    131.     31.
   0   1  -4    158.     45.
   0   1  -4    114.     44.
   0  -1  -4     96.     51.
   0  -1  -4    163.     30.
   0  -1  -4    121.     74.
   0   1  -4    116.     78.
   0  -1  -4    143.     43.
   0  -1   5  27100.    799.
   0  -1   5  29389.    699.
   0  -1   5  27221.    661.
   0   1   5  26729.    643.
   0  -1   5  26658.    637.
   0   1   5  26768.    569.
   0  -1   5  27600.    780.
   0   1   5  26786.    666.
   0   1   5  27513.    678.
   0   1  -5  27784.    669.
   0   1  -5  27232.    649.
   0  -1  -5  29527.    801.
   0  -1  -5  26835.    563.
   0   1  -5  26695.    633.
   0  -1  -5  26835.    583.
   0  -1  -5  26182.    758.
   0   1   6  18914.    492.
   0  -1   6  19591.    481.
   0  -1   6  19097.    616.
   0  -1   6  19752.    606.
   0   1   6  18316.    470.
   0   1   6  20416.    515.
   0   1  -6  20129.    481.
   0  -1  -6  19478.    482.
   0  -1  -6  19571.    511.
   0   1  -6  19492.    493.
   0   1  -6  19694.    485.
   0  -1  -6  19672.    492.
   0  -1  -6  19570.    417.
   0   1   7      5.     27.
   0  -1   7     27.     40.
   0  -1   7     86.     61.
   0  -1   7      8.     40.
   0   1   7     39.     41.
   0   1   7    -39.     40.
   0   1  -7     38.     36.
   0  -1  -7    -36.     30.
   0  -1  -7      9.     39.
   0   1  -7     26.     39.
   0  -1  -7     22.     27.
   0  -1  -7     39.     40.
   0   1  -7     31.     41.
   0   1   8  39268.   1091.
   0   1   8  39736.    995.
   0  -1   8  40042.   1102.
   0   1   8  40211.   1114.
   0  -1   8  41467.   1097.
   0  -1   8  40749.   1101.
   0  -1  -8  40030.   1011.
   0  -1  -8  40568.   1098.
   0   1  -8  41449.   1192.
   0  -1  -8  39892.   1079.
   0  -1  -8  38411.    949.
   0   1  -8  40568.   1090.
   0   1  -8  41154.   1119.
   0  -1   9  33116.    916.
   0   1   9  31299.    793.
   0   1   9  32530.   1046.
   0  -1   9  31998.    853.
   0  -1   9  33447.   1041.
   0   1   9  32834.    918.
   0   1  -9  30317.   1001.
   0   1  -9  31834.   1009.
   0   1  -9  33719.    991.
   0  -1  -9  33419.    933.
   0  -1  -9  32063.    878.
   0  -1  -9  33820.    913.
   0  -1  -9  34148.    928.
   0  -1  10  31126.    852.
   0  -1  10  31445.    885.
   0  -1  10  31296.    893.
   0   1  10  29839.   1015.
   0   1  10  32414.    915.
   0   1  10  31591.   1042.
   0  -1 -10  31720.    803.
   0  -1 -10  33001.   1049.
   0  -1 -10  32322.    936.
   0  -1 -10  32388.    905.
   0   1 -10  33534.   1010.
   0   1 -10  33353.   1066.
   0   1 -10  34353.   1074.
   0   1  11   2887.    241.
   0  -1  11   3273.    159.
   0   1  11   3344.    241.
   0   1  11   3278.    178.
   0  -1  11   3147.    212.
   0  -1  11   3214.    164.
   0   1 -11   3273.    239.
   0   1 -11   3177.    211.
   0   1 -11   3204.    232.
   0  -1 -11   3131.    179.
   0  -1 -11   3208.    160.
   0  -1 -11   3204.    181.
   0  -1 -11   3120.    158.
   0   1  12  12856.    544.
   0   1  12  13272.    432.
   0  -1  12  12016.    534.
   0   1  12  13264.    442.
   0  -1  12  13232.    394.
   0  -1  12  13735.    429.
   0   1 -12  14383.    556.
   0  -1 -12  13484.    421.
   0  -1 -12  13711.    453.
   0   1 -12  14034.    544.
   0   1 -12  13302.    392.
   0  -1 -12  13261.    360.
   0  -1 -12  13123.    530.
   0   1  13  12452.    425.
   0  -1  13  12005.    473.
   0  -1  13  12343.    414.
   0  -1  13  12271.    412.
   0   1  13  12009.    348.
   0   1  13  12152.    537.
   0  -1 -13  12204.    351.
   0   1 -13  11707.    522.
   0  -1 -13  12634.    413.
   0  -1 -13  12264.    411.
   0  -1 -13  12673.    435.
   0   1 -13  12042.    373.
   0   1 -13  11293.    525.
   0  -1  14     72.     68.
   0  -1  14     45.    105.
   0   1  14     62.     51.
   0  -1  14    105.     59.
   0   1  14    113.     68.
   0   1  14     45.     69.
   0   1 -14    111.    106.
   0   1 -14     62.     58.
   0   1 -14     20.    104.
   0  -1 -14     40.     49.
   0  -1 -14     85.     50.
   0  -1 -14     50.     67.
   0  -1 -14    175.     67.
   0   1  15  25719.    859.
   0  -1  15  25632.    787.
   0   1  15  25754.    852.
   0   1  15  25539.    745.
   0  -1  15  24734.   1015.
   0  -1  15  25727.    834.
   0  -1 -15  25130.    740.
   0   1 -15  25123.    779.
   0   1 -15  25668.    850.
   0  -1 -15  26167.   1020.
   0  -1 -15  26302.   1023.
   0   1 -15  25569.    841.
   0  -1 -15  25319.    749.
   0   1  16    694.    119.
   0   1  16    628.    120.
   0  -1  16    573.    120.
   0  -1  16    550.    158.
   0   1  16    499.     88.
   0  -1  16    457.    113.
   0  -1 -16    654.    132.
   0  -1 -16    657.    120.
   0  -1 -16    624.     88.
   0   1 -16    551.    115.
   0   1 -16    622.     98.
   0   1 -16    616.    118.
   0  -1 -16    617.    119.
   0  -1  17   6320.    328.
   0   1  17   6249.    255.
   0   1  17   6311.    325.
   0  -1  17   5969.    284.
   0   1  17   6297.    318.
   0  -1  17   6228.    429.
   0  -1 -17   5888.    250.
   0  -1 -17   6293.    314.
   0   1 -17   5939.    317.
   0   1 -17   6158.    321.
   0   1 -17   5757.    384.
   0  -1 -17   6064.    253.
   0  -1 -17   6100.    316.
   0  -1  18   2466.    339.
   0  -1  18   2864.    219.
   0   1  18   2648.    225.
   0   1  18   2667.    245.
   0  -1  18   2875.    194.
   0   1  18   2782.    222.
   0   1 -18   2469.    218.
   0   1 -18   2495.    225.
   0  -1 -18   2628.    248.
   0   1 -18   2754.    281.
   0  -1 -18   2518.    243.
   0  -1 -18   2577.    223.
   0  -1 -18   2640.    223.
   0  -1  19   7255.    389.
   0  -1  19   7336.    468.
   0   1  19   7762.    393.
   0   1  19   6934.    410.
   0  -1  19   7205.    390.
   0   1  19   7665.    552.
   0  -1 -19   7329.    420.
   0   1 -19   7320.    389.
   0   1 -19   7110.    344.
   0  -1 -19   7606.    310.
   0   1 -19   7461.    390.
   0  -1 -19   7406.    552.
   0  -1 -19   7383.    549.
   0  -1  20    340.    123.
   0  -1  20     94.    102.
   0   1  20    385.     87.
   0   1  20    414.    192.
   0   1  20    325.    189.
   0  -1  20    266.    119.
   0  -1 -20    258.    124.
   0   1 -20    343.    102.
   0  -1 -20    242.    124.
   0   1 -20    277.    191.
   0   1 -20    276.    126.
   0  -1 -20    182.     90.
   0  -1 -20    179.     89.
   0   1 -20    132.    101.
   0  -1  21  12849.    547.
   0   1  21  13178.    823.
   0  -1  21  13633.    793.
   0   1  21  12960.    602.
   0  -1  21  12924.    614.
   0   1  21  12427.    486.
   0  -1 -21  12897.    643.
   0  -1 -21  13228.    606.
   0   1 -21  12822.    542.
   0   1 -21  12572.    815.
   0   1 -21  13616.    829.
   0   1 -21  13232.    548.
   0  -1 -21  13421.    521.
   0  -1 -21  13253.    617.
   0   1  22     21.     98.
   0  -1  22    158.     96.
   0  -1  22    103.     97.
   0  -1  22    -72.    158.
   0   1  22    -20.     69.
   0  -1  22      2.    126.
   0  -1  22    -65.     94.
   0   1  22    133.     99.
   0   1 -22     11.    125.
   0  -1 -22    -20.    153.
   0  -1 -22     58.     71.
   0  -1 -22    -24.    149.
   0  -1 -22     51.     73.
   0   1 -22     63.    101.
   0   1 -22    -45.    130.
   0   1 -22     -3.    100.
   0  -1  23   2261.    234.
   0  -1  23   2587.    278.
   0   1  23   2668.    277.
   0  -1  23   2344.    270.
   0  -1  23   2349.    263.
   0   1  23   2481.    280.
   0  -1  23   2412.    279.
   0   1  23   2532.    298.
   0  -1 -23   2813.    310.
   0   1 -23   2328.    228.
   0   1 -23   2130.    276.
   0  -1 -23   2358.    204.
   0   1 -23   2448.    232.
   0  -1 -23   2398.    281.
   0  -1 -23   2724.    276.
   0   1 -23   2048.    277.
   0  -1  24   4033.    370.
   0  -1  24   4059.    376.
   0  -1  24   4092.    303.
   0  -1  24   4072.    369.
   0   1  24   4049.    363.
   0   1  24   4017.    281.
   0  -1  24   3916.    511.
   0   1  24   4679.    370.
   0   1 -24   4369.    365.
   0   1 -24   4242.    368.
   0  -1 -24   4437.    364.
   0   1 -24   4115.    316.
   0  -1 -24   4153.    395.
   0  -1 -24   4096.    375.
   0  -1 -24   4050.    277.
   0   1 -24   3852.    299.
   0  -1  25   1532.    262.
   0   1  25   1277.    387.
   0   1  25   1313.    253.
   0  -1  25   1508.    309.
   0  -1  25   1441.    248.
   0  -1  25   1298.    251.
   0  -1  25   1261.    250.
   0   1  25   1675.    198.
   0  -1 -25   1327.    183.
   0   1 -25   1486.    252.
   0  -1 -25   1305.    259.
   0  -1 -25   1472.    250.
   0   1 -25   1577.    319.
   0   1 -25   1343.    204.
   0   1 -25   1234.    256.
   0  -1 -25   1473.    185.
   0  -1  26   2771.    342.
   0  -1  26   2925.    524.
   0  -1  26   3097.    334.
   0  -1  26   2686.    284.
   0  -1  26   2690.    513.
   0   1  26   2636.    529.
   0   1  26   3147.    341.
   0   1  26   2897.    272.
   0  -1 -26    -60.    524.
   0   1 -26   2574.    510.
   0   1 -26   3202.    282.
   0  -1 -26   2680.    253.
   0   1 -26   2886.    414.
   0  -1 -26   2745.    256.
   0   1 -26   3260.    520.
   0  -1 -26   2961.    512.
   0  -1  27   2929.    303.
   0   1  27   2878.    370.
   0   1  27   1401.    424.
   0  -1  27    854.    546.
   0  -1  27   2691.    552.
   0  -1  27   3160.    364.
   0  -1  27   3302.    373.
   0   1  27   2800.    357.
   0   1 -27   3065.    305.
   0  -1 -27   3109.    362.
   0   1 -27   3046.    293.
   0   1 -27   3131.    368.
   0  -1 -27   3022.    424.
   0  -1 -27   3026.    414.
   0  -1 -27   2901.    367.
   0   1 -27   3069.    548.
   0  -1  28   2482.    501.
   0   1  28   3412.    326.
   0  -1  28   3059.    598.
   0  -1  28   4032.    415.
   0  -1  28   3752.    422.
   0   1  28   3598.    404.
   0   1  28   3535.    421.
   0  -1  28   3818.    420.
   0   1 -28   3724.    416.
   0   1 -28   3371.    417.
   0   1 -28   3538.    524.
   0  -1 -28   3658.    410.
   0  -1 -28   3511.    421.
   0   1 -28   3341.    331.
   0  -1 -28   3139.    317.
   0  -1 -28   3146.    330.
   0  -2   0    233.     45.
   0   2   0    197.     49.
   0   2   0    234.     47.
   0  -2   0    191.     47.
   0  -2   0    232.     46.
   0  -2   0    217.     50.
   0   2   0    245.     44.
   0   2   1  21283.    609.
   0   2   1  23978.    652.
   0  -2   1  22135.    634.
   0   2   1  22801.    478.
   0  -2   1  22259.    512.
   0  -2   1  21807.    509.
   0  -2   1  22366.    505.
   0  -2   1  23651.    517.
   0   2  -1  23375.    526.
   0   2  -1  23956.    553.
   0  -2  -1  22126.    567.
   0  -2  -1  23261.    617.
   0   2  -1  23392.    520.
   0  -2  -1  25888.    647.
   0   2  -1  22831.    519.
   0   2  -1  22658.    508.
   0  -2   2 141671.   4662.
   0   2   2 151304.   4826.
   0   2   2 144751.   4598.
   0  -2   2 133271.   4269.
   0  -2   2 148604.   4601.
   0   2   2 156162.   4774.
   0  -2   2 140393.   4424.
   0  -2   2 136651.   4320.
   0  -2  -2 137937.   4364.
   0   2  -2 141292.   4645.
   0  -2  -2 132288.   4214.
   0  -2  -2 143876.   4405.
   0   2  -2 150048.   4674.
   0   2  -2 138854.   4429.
   0   2  -2 132784.   4235.
   0   2  -2 144847.   4704.
   0  -2   3 144977.   4578.
   0  -2   3 140798.   4545.
   0  -2   3 137453.   4570.
   0   2   3 146122.   4709.
   0  -2   3 139895.   4496.
   0   2   3 153389.   4766.
   0   2   3 124873.   4364.
   0  -2   3 148270.   4743.
   0   2  -3 147919.   4680.
   0  -2  -3 151311.   4665.
   0  -2  -3 156545.   4817.
   0   2  -3 141464.   4570.
   0   2  -3 137085.   4437.
   0   2  -3 142251.   4570.
   0   2  -3 140841.   4502.
   0  -2  -3 131509.   4268.
   0  -2  -3 138981.   4503.
   0   2   4 147243.   4895.
   0   2   4 149416.   4669.
   0  -2   4 153178.   5049.
   0  -2   4 144905.   4950.
   0   2   4 148848.   4974.
   0  -2   4 147804.   4846.
   0  -2   4 145071.   4833.
   0   2   4 157226.   4866.
   0  -2  -4 143454.   4752.
   0   2  -4 146903.   4985.
   0   2  -4 147961.   4912.
   0   2  -4 142532.   4949.
   0   2  -4 149282.   5111.
   0  -2  -4 154227.   4818.
   0   2  -4 146230.   4834.
   0  -2  -4 157724.   4899.
   0  -2  -4 141847.   4735.
   0   2   5   5479.    190.
   0  -2   5   5384.    185.
   0   2   5   5290.    132.
   0  -2   5   5568.    174.
   0  -2   5   5347.    182.
   0  -2   5   5644.    182.
   0  -2   5   5648.    186.
   0   2   5   5326.    133.
   0   2   5   5210.    261.
   0   2  -5   5619.    265.
   0  -2  -5   5360.    130.
   0   2  -5   5584.    182.
   0  -2  -5   5094.    175.
   0   2  -5   5575.    182.
   0   2  -5   5296.    175.
   0   2  -5   5526.    189.
   0  -2  -5   5538.    255.
   0  -2  -5   5456.    136.
   0   2   6  16933.    375.
   0  -2   6  17878.    455.
   0  -2   6  18316.    476.
   0   2   6  18125.    468.
   0  -2   6  18377.    453.
   0   2   6  18107.    481.
   0  -2   6  17082.    562.
   0   2   6  16900.    367.
   0  -2   6  18094.    582.
   0   2  -6  17884.    461.
   0  -2  -6  16466.    366.
   0  -2  -6  18126.    463.
   0  -2  -6  16499.    352.
   0   2  -6  17580.    455.
   0   2  -6  17812.    449.
   0   2  -6  17747.    574.
   0  -2  -6  17551.    448.
   0   2   7    409.     72.
   0  -2   7    453.    108.
   0   2   7    495.     73.
   0  -2   7    436.     66.
   0   2   7    475.     72.
   0  -2   7    548.     73.
   0  -2   7    566.    114.
   0  -2   7    447.    116.
   0   2   7    405.     46.
   0   2  -7    455.     65.
   0  -2  -7    519.    110.
   0   2  -7    496.     68.
   0  -2  -7    485.     70.
   0   2  -7    500.     72.
   0  -2  -7    472.    110.
   0  -2  -7    461.     47.
   0   2   8   9077.    281.
   0  -2   8   9525.    286.
   0  -2   8   9372.    279.
   0  -2   8   9394.    381.
   0   2   8   7653.    369.
   0   2   8   9095.    287.
   0  -2   8   9323.    290.
   0   2   8   9139.    221.
   0  -2   8   9252.    274.
   0   2  -8   9063.    273.
   0  -2  -8   9290.    286.
   0   2  -8   8965.    272.
   0  -2  -8   9205.    287.
   0   2  -8   9894.    390.
   0  -2  -8   9012.    269.
   0  -2  -8   9176.    227.
   0   2   9   4874.    194.
   0  -2   9   4777.    189.
   0  -2   9   4942.    197.
   0   2   9   5118.    198.
   0   2   9   4649.    190.
   0  -2   9   5048.    190.
   0  -2   9   4894.    193.
   0  -2   9   4835.    188.
   0  -2  -9   4800.    201.
   0   2  -9   4840.    270.
   0  -2  -9   4728.    191.
   0  -2  -9   4920.    189.
   0   2  -9   5024.    199.
   0   2  -9   4946.    189.
   0  -2  -9   4978.    196.
   0  -2  10   8194.    275.
   0   2  10   8271.    282.
   0  -2  10   8165.    283.
   0   2  10   8101.    280.
   0  -2  10   8487.    278.
   0   2  10   8202.    219.
   0  -2  10   8294.    363.
   0  -2  10   8270.    280.
   0   2 -10   8209.    279.
   0  -2 -10   8317.    224.
   0  -2 -10   8438.    378.
   0  -2 -10   8169.    271.
   0   2 -10   8716.    276.
   0   2 -10   8313.    279.
   0  -2 -10   8277.    372.
   0  -2  11    414.     76.
   0  -2  11    514.    122.
   0  -2  11    435.     77.
   0   2  11    379.     79.
   0   2  11    336.     54.
   0  -2  11    446.     79.
   0  -2  11    374.     76.
   0   2  11    451.     81.
   0  -2 -11    424.     51.
   0   2 -11    521.     79.
   0  -2 -11    417.     79.
   0  -2 -11    332.     84.
   0   2 -11    378.     74.
   0   2 -11    401.     80.
   0  -2 -11    330.     77.
   0   2  12   6242.    343.
   0  -2  12   6127.    323.
   0   2  12   6045.    338.
   0   2  12   6155.    251.
   0  -2  12   5806.    339.
   0  -2  12   5832.    247.
   0  -2  12   5995.    328.
   0  -2  12   6023.    240.
   0  -2 -12   5770.    243.
   0  -2 -12   5798.    242.
   0  -2 -12   5980.    238.
   0  -2 -12   5790.    179.
   0   2 -12   6063.    237.
   0   2 -12   5808.    228.
   0   2 -12   6259.    338.
   0  -2  13    736.    105.
   0  -2  13    728.     97.
   0  -2  13    725.    155.
   0   2  13    571.    113.
   0  -2  13    763.    106.
   0   2  13    556.    163.
   0   2  13    817.    163.
   0  -2  13    818.    156.
   0   2 -13    778.    158.
   0  -2 -13    731.    106.
   0   2 -13    700.    165.
   0  -2 -13    702.    101.
   0   2 -13    753.     98.
   0  -2 -13    693.     72.
   0  -2 -13    724.    107.
   0  -2  14  30821.   1012.
   0   2  14  30960.   1180.
   0  -2  14  32441.    996.
   0  -2  14  31604.   1005.
   0   2  14  31183.    884.
   0  -2  14  31586.   1167.
   0   2  14  32306.   1214.
   0  -2  14  31885.   1030.
   0   2 -14  31891.    994.
   0  -2 -14  33233.   1207.
   0  -2 -14  31104.    874.
   0   2 -14  32626.   1204.
   0   2 -14  32949.   1047.
   0  -2 -14  32713.   1192.
   0  -2 -14  30822.    881.
   0  -2  15   1345.    146.
   0  -2  15   1412.    132.
   0  -2  15   1377.    212.
   0  -2  15   1337.    144.
   0   2  15   1230.    102.
   0   2  15   1265.    224.
   0  -2  15   1491.    142.
   0   2  15   1099.    222.
   0   2 -15   1488.    200.
   0  -2 -15   1298.    145.
   0   2 -15   1399.    149.
   0  -2 -15   1258.     99.
   0   2 -15   1568.    222.
   0  -2 -15   1426.    145.
   0  -2 -15   1284.    102.
   0  -2  16    -23.    104.
   0   2  16    -16.    102.
   0  -2  16     13.     64.
   0   2  16    -17.     45.
   0  -2  16    -13.     58.
   0  -2  16     83.     65.
   0  -2  16     32.    100.
   0   2  16     -1.    102.
   0   2 -16     -8.     93.
   0  -2 -16    105.    104.
   0   2 -16     18.     66.
   0  -2 -16     32.     43.
   0  -2 -16     -5.     65.
   0  -2 -16      3.     44.
   0   2 -16    -17.    102.
   0  -2  17    346.    105.
   0  -2  17    388.    165.
   0   2  17    328.    171.
   0  -2  17    396.    113.
   0   2  17    392.    171.
   0  -2  17    340.    109.
   0  -2  17    233.    154.
   0   2  17    203.     75.
   0  -2 -17    255.     73.
   0  -2 -17    459.    111.
   0  -2 -17    298.     73.
   0   2 -17    383.    169.
   0  -2 -17    321.    110.
   0   2 -17    375.    173.
   0   2 -17    398.    151.
   0  -2  18    710.    222.
   0  -2  18    460.    128.
   0  -2  18    767.    145.
   0  -2  18    556.    216.
   0   2  18    862.    151.
   0   2  18   1014.    226.
   0   2  18    698.    222.
   0  -2  18    857.    214.
   0   2 -18    896.    223.
   0  -2 -18    627.    145.
   0  -2 -18    815.    146.
   0   2 -18    683.    226.
   0   2 -18    749.    126.
   0  -2 -18    765.    144.
   0  -2 -18    680.     98.
   0  -2  19   2002.    326.
   0  -2  19   2019.    201.
   0  -2  19   1911.    187.
   0   2  19   2106.    224.
   0   2  19   2034.    214.
   0  -2  19   1912.    319.
   0   2  19   2269.    318.
   0  -2  19   1656.    325.
   0  -2 -19   1949.    215.
   0  -2 -19   1912.    217.
   0   2 -19   1945.    185.
   0   2 -19   1696.    325.
   0  -2 -19   1974.    327.
   0  -2 -19   1842.    324.
   0   2 -19   2057.    218.
   0   2  20   1246.    179.
   0  -2  20   1282.    183.
   0   2  20   1064.    176.
   0  -2  20   1122.    169.
   0  -2  20   1173.    246.
   0   2  20    949.    185.
   0  -2  20    920.    176.
   0  -2  20   1140.    271.
   0   2 -20    741.    157.
   0  -2 -20   1074.    186.
   0  -2 -20   1144.    173.
   0   2 -20    821.    178.
   0  -2 -20   1183.    185.
   0   2 -20    987.    271.
   0  -2 -20   1003.    119.
   0  -2  21   2168.    208.
   0   2  21   2076.    236.
   0  -2  21   1797.    332.
   0  -2  21   1983.    228.
   0  -2  21   2010.    240.
   0  -2  21   2135.    232.
   0   2  21   1872.    236.
   0   2  21   1990.    163.
   0   2 -21   2020.    230.
   0   2 -21   2182.    230.
   0  -2 -21   1945.    230.
   0  -2 -21   1982.    162.
   0  -2 -21   1987.    241.
   0  -2 -21   1830.    231.
   0   2 -21   1739.    202.
   0  -2  22   1208.    206.
   0   2  22   1098.    207.
   0  -2  22   1006.    334.
   0  -2  22   1257.    199.
   0   2  22    905.    145.
   0  -2  22   1427.    206.
   0  -2  22   1061.    187.
   0   2  22   1241.    209.
   0  -2 -22   1325.    320.
   0   2 -22   1337.    205.
   0  -2 -22   1305.    141.
   0  -2 -22   1337.    319.
   0   2 -22   1267.    181.
   0  -2 -22   1051.    145.
   0   2 -22   1187.    206.
   0  -2  23   6690.    462.
   0   2  23   6919.    460.
   0   2  23   7118.    460.
   0  -2  23   7009.    453.
   0  -2  23   6993.    416.
   0  -2  23   7178.    443.
   0  -2  23   6978.    459.
   0   2  23   6793.    344.
   0   2 -23   6725.    575.
   0   2 -23   6939.    453.
   0  -2 -23   6828.    449.
   0   2 -23   6532.    408.
   0  -2 -23   6395.    338.
   0  -2 -23   6852.    461.
   0  -2 -23   6976.    346.
   0   2 -23   6862.    455.
   0   2  24   2169.    210.
   0   2  24   2424.    295.
   0  -2  24   2613.    295.
   0   2  24   2203.    291.
   0  -2  24   2330.    426.
   0  -2  24   2457.    255.
   0  -2  24   2423.    289.
   0  -2  24   2305.    291.
   0   2 -24   2393.    257.
   0   2 -24   2258.    297.
   0  -2 -24   2246.    291.
   0   2 -24   2149.    286.
   0   2 -24   2656.    251.
   0  -2 -24   2349.    301.
   0  -2 -24   2223.    289.
   0  -2 -24   2085.    209.
   0  -2  25   3497.    345.
   0  -2  25   3360.    361.
   0   2  25   3712.    398.
   0  -2  25   3461.    536.
   0  -2  25   3453.    361.
   0   2  25   3718.    366.
   0  -2  25   3490.    463.
   0   2  25   3676.    529.
   0  -2 -25   3618.    359.
   0  -2 -25   3362.    358.
   0  -2 -25   3637.    406.
   0   2 -25   3295.    314.
   0  -2 -25   3395.    258.
   0   2 -25   3580.    365.
   0   2 -25   3337.    470.
   0   2 -25   3650.    545.
   0   2  26    515.    322.
   0   2  26    538.    149.
   0  -2  26    640.    313.
   0   2  26    506.    330.
   0  -2  26    529.    195.
   0  -2  26    662.    208.
   0  -2  26    578.    174.
   0  -2  26    554.    210.
   0  -2 -26    565.    228.
   0   2 -26    292.    301.
   0   2 -26    513.    174.
   0   2 -26    636.    201.
   0   2 -26    453.    177.
   0  -2 -26    430.    205.
   0  -2 -26    547.    220.
   0  -2 -26    656.    315.
   0   2  27   7082.    788.
   0  -2  27   6385.    512.
   0   2  27   6232.    409.
   0  -2  27   6336.    767.
   0  -2  27   5974.    452.
   0  -2  27   6299.    739.
   0  -2  27   6108.    538.
   0   2  27   6637.    528.
   0  -2 -27   6635.    529.
   0   2 -27   6095.    769.
   0  -2 -27   5659.    391.
   0   2 -27   6125.    502.
   0  -2 -27   6745.    413.
   0   2 -27   6695.    478.
   0   2 -27   6061.    635.
   0  -2 -27   6761.    543.
   0   2  28    646.    247.
   0  -2  28    543.    248.
   0  -2  28    837.    235.
   0  -2  28    620.    233.
   0   2  28    483.    186.
   0   2  28    778.    244.
   0  -2  28    813.    316.
   0  -2  28    916.    246.
   0  -2 -28    730.    175.
   0   2 -28    939.    246.
   0  -2 -28    727.    247.
   0   2 -28    895.    331.
   0  -2 -28    482.    177.
   0  -2 -28    906.    239.
   0   2 -28    781.    242.
   0   2 -28   1131.    316.
   0   3   0     16.     58.
   0  -3   0      3.     33.
   0   3   0    -26.     59.
   0  -3   0    -40.     36.
   0  -3   0      3.     34.
   0   3   0     13.     34.
   0  -3   0    172.     62.
   0   3   1  36576.    927.
   0   3   1  34501.    931.
   0  -3   1  35297.    895.
   0  -3   1  34685.    985.
   0  -3   1  35873.   1001.
   0  -3   1  35979.    992.
   0  -3   1  34963.    905.
   0   3   1  36933.    935.
   0   3  -1  34851.    862.
   0  -3  -1  33561.    847.
   0  -3  -1  35291.    856.
   0   3  -1  34535.    895.
   0   3  -1  35215.   1011.
   0  -3  -1  34777.    866.
   0  -3   2  11964.    316.
   0  -3   2  11868.    331.
   0  -3   2  12644.    318.
   0   3   2  11977.    330.
   0   3   2  12318.    288.
   0  -3   2  12012.    327.
   0   3   2  12330.    331.
   0  -3   2  11897.    322.
   0   3  -2  12470.    337.
   0   3  -2  12442.    329.
   0   3  -2  12162.    319.
   0   3  -2  12298.    323.
   0  -3  -2  12019.    290.
   0   3  -2  12017.    318.
   0  -3  -2  12688.    325.
   0  -3  -2  12621.    323.
   0  -3   3   1065.     81.
   0   3   3   1294.    141.
   0  -3   3   1156.     86.
   0   3   3   1136.     65.
   0  -3   3    980.     88.
   0  -3   3   1222.    145.
   0   3   3   1071.     90.
   0  -3   3   1206.     90.
   0   3  -3   1196.     94.
   0  -3  -3   1151.     70.
   0  -3  -3   1132.     86.
   0   3  -3   1172.     84.
   0   3  -3   1084.    139.
   0  -3  -3    937.    133.
   0   3  -3   1219.     86.
   0   3  -3   1167.     88.
   0  -3   4  14679.    385.
   0  -3   4  13413.    371.
   0  -3   4  14658.    373.
   0   3   4  13996.    319.
   0   3   4  13804.    497.
   0   3   4  14507.    392.
   0  -3   4  14365.    477.
   0  -3   4  13938.    384.
   0   3  -4  14517.    385.
   0  -3  -4  14163.    380.
   0   3  -4  13960.    374.
   0   3  -4  14479.    474.
   0  -3  -4  14193.    318.
   0   3  -4  14194.    370.
   0  -3  -4  14201.    327.
   0   3  -4  14675.    399.
   0  -3  -4  14118.    374.
   0  -3   5     13.     41.
   0   3   5     -2.     40.
   0  -3   5    -15.     36.
   0   3   5     11.     26.
   0  -3   5     52.     39.
   0  -3   5     -4.     40.
   0   3   5    -57.     66.
   0  -3   5    -18.     42.
   0  -3  -5    -22.     27.
   0   3  -5     43.     38.
   0   3  -5      6.     40.
   0   3  -5     19.     63.
   0   3  -5     31.     37.
   0  -3  -5     19.     38.
   0   3  -5    -63.     64.
   0  -3  -5     -6.     40.
   0  -3  -5     21.     27.
   0  -3   6   4831.    182.
   0  -3   6   4976.    177.
   0   3   6   5087.    190.
   0   3   6   4806.    134.
   0   3   6   4780.    188.
   0  -3   6   4810.    178.
   0  -3   6   4644.    268.
   0  -3   6   4615.    273.
   0   3  -6   4837.    176.
   0   3  -6   4972.    188.
   0  -3  -6   4855.    182.
   0   3  -6   4840.    175.
   0   3  -6   5044.    188.
   0  -3  -6   5519.    267.
   0  -3  -6   4856.    133.
   0   3  -6   4957.    274.
   0  -3  -6   5204.    191.
   0  -3   7    -30.     83.
   0   3   7    -50.     83.
   0  -3   7    135.     47.
   0  -3   7     43.     50.
   0  -3   7     -1.     48.
   0   3   7     24.     51.
   0   3   7     59.     52.
   0  -3   7    -13.     80.
   0   3   7     88.     52.
   0   3  -7    116.     51.
   0   3  -7     41.     82.
   0   3  -7     -9.     85.
   0  -3  -7     93.     78.
   0   3  -7    173.     79.
   0   3  -7     40.     48.
   0  -3  -7     40.     48.
   0  -3  -7      6.     52.
   0  -3  -7    108.     51.
   0  -3   8  28699.    804.
   0   3   8  29332.    713.
   0   3   8  28066.    809.
   0  -3   8  31350.    859.
   0   3   8  30120.    970.
   0  -3   8  29188.    829.
   0   3   8  28776.    773.
   0  -3   8  29515.    816.
   0  -3   8  29510.    965.
   0   3  -8  29980.    840.
   0  -3  -8  29520.    833.
   0  -3  -8  29124.    789.
   0   3  -8  30630.    839.
   0  -3  -8  28048.    672.
   0   3  -8  28837.    804.
   0  -3  -8  29215.    822.
   0   3  -8  28843.    817.
   0   3   9   2099.    138.
   0   3   9   2098.     88.
   0  -3   9   2053.    125.
   0   3   9   2083.     90.
   0  -3   9   2039.    132.
   0  -3   9   2134.    128.
   0  -3   9   2179.    135.
   0   3   9   2009.    198.
   0  -3   9   2057.    201.
   0  -3  -9   2081.     90.
   0   3  -9   2073.    130.
   0   3  -9   2266.    131.
   0   3  -9   1962.    134.
   0  -3  -9   2159.    131.
   0  -3  -9   2066.    196.
   0  -3  -9   2159.     87.
   0  -3  10  21010.    613.
   0  -3  10  20536.    617.
   0   3  10  20482.    615.
   0  -3  10  20384.    593.
   0   3  10  20799.    516.
   0  -3  10  20199.    609.
   0   3  10  20484.    609.
   0   3  10  20654.    509.
   0  -3  10  19895.    582.
   0   3 -10  20477.    600.
   0  -3 -10  20394.    605.
   0  -3 -10  20795.    609.
   0   3 -10  20081.    608.
   0  -3 -10  20514.    513.
   0   3 -10  20074.    593.
   0  -3 -10  20207.    496.
   0  -3  11   2007.    133.
   0  -3  11   1865.    128.
   0   3  11   1827.     91.
   0  -3  11   1982.    203.
   0  -3  11   1950.    139.
   0  -3  11   1787.    129.
   0   3  11   1793.    136.
   0   3  11   1756.     92.
   0   3  11   1981.    209.
   0  -3 -11   1898.     86.
   0  -3 -11   1879.     90.
   0   3 -11   1802.    140.
   0  -3 -11   1652.    134.
   0   3 -11   1890.    132.
   0   3 -11   1688.    132.
   0  -3 -11   1894.    201.
   0   3  12    507.    143.
   0  -3  12    465.     87.
   0   3  12    482.     92.
   0   3  12    411.     96.
   0  -3  12    363.     90.
   0  -3  12    450.     93.
   0  -3  12    427.     86.
   0  -3  12    485.     93.
   0   3 -12    460.    137.
   0   3 -12    413.    142.
   0  -3 -12    319.     88.
   0  -3 -12    419.     60.
   0  -3 -12    540.     90.
   0  -3 -12    534.     92.
   0   3 -12    488.     89.
   0  -3  13  25021.    790.
   0  -3  13  24459.    789.
   0  -3  13  25650.    823.
   0  -3  13  24973.    924.
   0   3  13  25287.    826.
   0   3  13  25218.    815.
   0  -3  13  25258.    819.
   0   3  13  24452.    662.
   0   3 -13  25332.    954.
   0  -3 -13  24779.    662.
   0  -3 -13  24952.    802.
   0  -3 -13  24906.    796.
   0   3 -13  23055.    909.
   0  -3 -13  24064.    658.
   0   3 -13  25090.    811.
   0  -3  14    360.     92.
   0  -3  14    376.    147.
   0  -3  14    456.    102.
   0   3  14    302.     63.
   0  -3  14    433.     99.
   0   3  14    354.    101.
   0  -3  14    381.     97.
   0   3  14    329.    100.
   0  -3 -14    348.     94.
   0  -3 -14    454.     98.
   0  -3 -14    382.     63.
   0   3 -14    433.    145.
   0   3 -14    421.    101.
   0  -3 -14    392.     98.
   0   3 -14    307.     95.
   0  -3  15   1355.    154.
   0   3  15   1312.    154.
   0  -3  15   1283.    144.
   0   3  15   1274.     96.
   0  -3  15   1282.    216.
   0  -3  15   1369.    143.
   0   3  15   1341.    151.
   0  -3  15   1026.    152.
   0  -3 -15   1487.    151.
   0  -3 -15   1313.     94.
   0  -3 -15   1070.    141.
   0  -3 -15   1301.    150.
   0   3 -15   1314.    214.
   0   3 -15   1251.    146.
   0   3 -15   1186.    155.
   0  -3  16   1293.    152.
   0  -3  16   1153.    153.
   0  -3  16   1517.    166.
   0   3  16   1528.    166.
   0  -3  16   1142.    234.
   0   3  16   1417.    159.
   0  -3  16   1452.    164.
   0   3  16   1492.    162.
   0   3 -16   1380.    155.
   0  -3 -16   1413.    158.
   0   3 -16   1345.    165.
   0   3 -16   1171.    232.
   0  -3 -16   1488.    166.
   0  -3 -16   1207.    155.
   0  -3 -16   1190.    105.
   0  -3  17    332.    114.
   0  -3  17    268.    107.
   0  -3  17    228.    167.
   0  -3  17    319.    108.
   0  -3  17    436.    117.
   0   3  17    381.    112.
   0   3  17    372.    120.
   0   3  17    342.    118.
   0   3 -17    271.    116.
   0  -3 -17    302.    111.
   0   3 -17    290.    109.
   0  -3 -17    161.    178.
   0   3 -17    325.    165.
   0  -3 -17    335.    110.
   0  -3 -17    302.    179.
   0  -3  18     15.     69.
   0  -3  18     16.     72.
   0  -3  18      5.     79.
   0   3  18     26.     77.
   0  -3  18    115.     71.
   0  -3  18     11.     76.
   0   3  18    -74.     74.
   0   3  18   -110.     75.
   0   3 -18      1.     70.
   0  -3 -18     94.     75.
   0  -3 -18     22.     47.
   0  -3 -18    -30.     77.
   0   3 -18     82.     74.
   0  -3 -18    -27.     73.
   0   3 -18    -37.     77.
   0   3  19    107.     98.
   0  -3  19     12.     92.
   0   3  19     -6.     96.
   0  -3  19     44.     89.
   0  -3  19     94.     97.
   0   3  19     34.     93.
   0  -3  19     68.     87.
   0  -3  19     64.    152.
   0  -3 -19    118.     92.
   0  -3 -19    162.    148.
   0  -3 -19    -34.     91.
   0   3 -19     47.     93.
   0  -3 -19    112.    150.
   0   3 -19     86.     97.
   0   3 -19    101.     87.
   0  -3  20    285.    126.
   0  -3  20    420.    134.
   0  -3  20    115.    122.
   0   3  20    333.    132.
   0  -3  20    473.    134.
   0  -3  20    274.    127.
   0   3  20    261.    135.
   0   3  20    351.    137.
   0   3 -20    269.    129.
   0  -3 -20    293.    128.
   0   3 -20    395.    122.
   0  -3 -20    223.     84.
   0   3 -20    432.    131.
   0  -3 -20    268.    132.
   0  -3 -20    310.    133.
   0   3  21   6201.    405.
   0   3  21   6115.    419.
   0  -3  21   5970.    378.
   0  -3  21   6037.    405.
   0  -3  21   6051.    403.
   0  -3  21   5924.    381.
   0   3  21   6047.    383.
   0  -3  21   6103.    532.
   0  -3 -21   6210.    397.
   0  -3 -21   5884.    383.
   0  -3 -21   5951.    375.
   0   3 -21   6064.    383.
   0   3 -21   5890.    366.
   0  -3 -21   6259.    390.
   0   3 -21   6079.    402.
   0   3  22    672.    179.
   0  -3  22    676.    167.
   0  -3  22    551.    251.
   0   3  22    459.    113.
   0  -3  22    584.    164.
   0   3  22    601.    177.
   0  -3  22    631.    277.
   0  -3  22    730.    175.
   0   3 -22    586.    169.
   0  -3 -22    707.    270.
   0  -3 -22    578.    110.
   0  -3 -22    564.    268.
   0   3 -22    847.    174.
   0  -3 -22    597.    170.
   0   3 -22    586.    162.
   0  -3  23   1029.    188.
   0  -3  23    836.    194.
   0   3  23    963.    207.
   0   3  23    851.    202.
   0  -3  23   1018.    207.
   0   3  23    776.    131.
   0  -3  23    776.    189.
   0  -3  23    938.    206.
   0   3 -23    820.    195.
   0  -3 -23    823.    132.
   0  -3 -23    592.    202.
   0  -3 -23    984.    206.
   0   3 -23    928.    185.
   0   3 -23    877.    205.
   0  -3 -23    977.    201.
   0  -3  24    630.    186.
   0  -3  24    591.    179.
   0  -3  24    473.    192.
   0   3  24    722.    194.
   0  -3  24    544.    176.
   0   3  24    362.    125.
   0  -3  24    641.    179.
   0   3  24    526.    193.
   0  -3 -24    470.    123.
   0  -3 -24    666.    187.
   0   3 -24    630.    281.
   0   3 -24    502.    263.
   0  -3 -24    608.    193.
   0  -3 -24    571.    125.
   0   3 -24    699.    188.
   0  -3  25   1709.    439.
   0   3  25   1809.    187.
   0  -3  25   1606.    271.
   0  -3  25   2382.    289.
   0   3  25   1883.    451.
   0   3  25   1912.    289.
   0  -3  25   1836.    421.
   0  -3  25   1436.    397.
   0   3 -25   2497.    290.
   0  -3 -25   1800.    442.
   0   3 -25    578.    439.
   0  -3 -25   1183.    284.
   0  -3 -25   1995.    200.
   0   3 -25   1807.    262.
   0  -3 -25    308.    438.
   0   3  26    285.    243.
   0  -3  26    330.    234.
   0  -3  26    149.    141.
   0  -3  26    -25.    155.
   0   3  26      6.    109.
   0  -3  26    128.    146.
   0  -3  26    417.    155.
   0   3  26    243.    242.
   0  -3 -26    115.    157.
   0  -3 -26    272.    152.
   0   3 -26    113.    237.
   0  -3 -26     19.    105.
   0  -3 -26     58.     98.
   0   3 -26    214.    137.
   0   3 -26    100.    154.
   0   3 -26    160.    139.
   0  -3  27   1222.    275.
   0  -3  27   1365.    263.
   0   3  27   1225.    288.
   0  -3  27   1348.    284.
   0  -3  27   1888.    433.
   0   3  27   1691.    438.
   0   3  27    552.    305.
   0  -3  27   1599.    251.
   0   3 -27   1131.    255.
   0  -3 -27    998.    308.
   0  -3 -27   1568.    279.
   0  -3 -27   1630.    285.
   0  -3 -27   1228.    190.
   0   3 -27    199.    444.
   0   3 -27   1591.    286.
   0   3 -27   1342.    253.
   0  -3  28    531.    235.
   0   3  28    798.    235.
   0  -3  28    380.    221.
   0  -3  28    471.    373.
   0  -3  28    761.    368.
   0  -3  28    860.    321.
   0   3  28    351.    171.
   0   3  28    730.    241.
   0  -3 -28    549.    363.
   0  -3 -28    595.    264.
   0  -3 -28    866.    366.
   0   3 -28    546.    210.
   0  -3 -28    700.    160.
   0   3 -28    848.    237.
   0   3 -28    477.    321.
   0   3 -28    662.    238.
   0   4   0  15660.    436.
   0  -4   0  15401.    432.
   0  -4   0  15219.    427.
   0  -4   0  15963.    428.
   0  -4   0  16033.    426.
   0   4   0  16160.    443.
   0   4   0  15831.    408.
   0  -4   0  15967.    414.
   0  -4   1   4804.    185.
   0  -4   1   4902.    256.
   0  -4   1   5028.    184.
   0  -4   1   4585.    247.
   0   4   1   4945.    183.
   0   4   1   4999.    231.
   0  -4   1   4738.    173.
   0   4   1   4733.    186.
   0   4  -1   4796.    172.
   0  -4  -1   5170.    180.
   0  -4  -1   4938.    180.
   0   4  -1   5235.    256.
   0  -4  -1   4914.    164.
   0   4  -1   4947.    188.
   0  -4   2  11750.    340.
   0  -4   2  11929.    344.
   0  -4   2  12067.    344.
   0   4   2  12325.    313.
   0  -4   2  12105.    456.
   0  -4   2  12296.    339.
   0   4   2  12385.    449.
   0   4   2  11769.    354.
   0  -4  -2  11799.    434.
   0   4  -2  12289.    359.
   0  -4  -2  11997.    311.
   0   4  -2  11958.    339.
   0   4  -2  12067.    340.
   0  -4  -2  12616.    442.
   0   4  -2  12381.    360.
   0  -4   3  30642.    950.
   0  -4   3  30429.    844.
   0   4   3  30348.    842.
   0   4   3  31060.    853.
   0  -4   3  30566.    808.
   0  -4   3  30773.    818.
   0   4   3  30337.    842.
   0  -4   3  29761.    811.
   0   4  -3  30029.    813.
   0  -4  -3  31209.    830.
   0   4  -3  31059.    857.
   0  -4  -3  30690.    866.
   0   4  -3  30096.    814.
   0   4  -3  30424.    830.
   0  -4  -3  30854.    940.
   0   4  -3  29300.    802.
   0  -4   4   4238.    181.
   0  -4   4   4420.    170.
   0   4   4   4324.    181.
   0  -4   4   4290.    257.
   0  -4   4   4146.    248.
   0   4   4   4335.    141.
   0   4   4   4427.    185.
   0  -4   4   4666.    179.
   0   4  -4   4379.    249.
   0   4  -4   4617.    185.
   0  -4  -4   4540.    181.
   0   4  -4   4314.    173.
   0  -4  -4   4291.    200.
   0   4  -4   4285.    257.
   0  -4  -4   4291.    141.
   0  -4  -4   4539.    179.
   0   4  -4   4313.    181.
   0  -4   5  48722.   1365.
   0   4   5  46816.   1317.
   0   4   5  43644.   1502.
   0  -4   5  47730.   1357.
   0   4   5  47309.   1364.
   0  -4   5  47402.   1362.
   0  -4   5  46756.   1340.
   0  -4   5  46390.   1301.
   0   4  -5  47771.   1340.
   0  -4  -5  46680.   1339.
   0   4  -5  48727.   1392.
   0  -4  -5  48635.   1374.
   0   4  -5  48047.   1376.
   0  -4  -5  44743.   1255.
   0   4  -5  48012.   1377.
   0   4  -5  45965.   1324.
   0  -4  -5  46420.   1327.
   0  -4   6  93803.   3047.
   0  -4   6  95399.   3104.
   0  -4   6  95814.   3082.
   0  -4   6  99315.   3152.
   0   4   6  92438.   3078.
   0  -4   6  96028.   3097.
   0   4   6  94904.   3103.
   0   4   6  93989.   2887.
   0   4  -6  98301.   3165.
   0   4  -6  95613.   3086.
   0  -4  -6  92892.   2990.
   0  -4  -6  94556.   3072.
   0  -4  -6  97649.   3127.
   0  -4  -6  95683.   2928.
   0   4  -6  94325.   3025.
   0   4  -6  96021.   3111.
   0   4  -6  93106.   3187.
   0   4   7   4090.    183.
   0  -4   7   4190.    267.
   0  -4   7   4276.    190.
   0   4   7   4094.    189.
   0  -4   7   4372.    188.
   0  -4   7   4152.    175.
   0   4   7   4510.    282.
   0  -4   7   4212.    172.
   0  -4  -7   3913.    177.
   0   4  -7   4377.    180.
   0   4  -7   4966.    283.
   0  -4  -7   4115.    181.
   0   4  -7   4139.    182.
   0  -4  -7   3824.    180.
   0  -4  -7   4173.    190.
   0   4  -7   4000.    176.
   0   4  -7   4091.    192.
   0  -4   8   8285.    296.
   0  -4   8   8829.    303.
   0  -4   8   8132.    281.
   0   4   8   8164.    389.
   0   4   8   8321.    294.
   0  -4   8   8534.    367.
   0   4   8   8374.    223.
   0  -4   8   8166.    292.
   0  -4  -8   8411.    288.
   0   4  -8   7929.    284.
   0  -4  -8   7841.    279.
   0   4  -8   8510.    298.
   0  -4  -8   8289.    219.
   0   4  -8   8386.    296.
   0  -4  -8   8533.    381.
   0   4  -8   7985.    375.
   0   4  -8   8302.    283.
   0  -4   9   4696.    209.
   0  -4   9   4464.    204.
   0   4   9   4126.    205.
   0  -4   9   4424.    207.
   0  -4   9   4434.    193.
   0   4   9   4369.    204.
   0  -4   9   4108.    186.
   0   4   9   4206.    140.
   0  -4  -9   4277.    199.
   0   4  -9   4396.    205.
   0   4  -9   4069.    190.
   0  -4  -9   4353.    141.
   0   4  -9   4557.    208.
   0  -4  -9   4426.    197.
   0   4  -9   4339.    204.
   0   4  -9   4421.    194.
   0  -4  -9   4426.    140.
   0  -4  10   2444.    157.
   0  -4  10   2442.    147.
   0  -4  10   2816.    162.
   0   4  10   2425.    105.
   0  -4  10   2507.    161.
   0  -4  10   2226.    224.
   0   4  10   2408.    108.
   0   4  10   2723.    162.
   0   4  10   2131.    243.
   0   4 -10   2732.    163.
   0   4 -10   2521.    159.
   0  -4 -10   2483.    100.
   0  -4 -10   2419.    104.
   0  -4 -10   2571.    157.
   0  -4 -10   2389.    160.
   0   4 -10   2563.    228.
   0  -4  11   4719.    221.
   0  -4  11   4697.    214.
   0   4  11   4693.    219.
   0  -4  11   4871.    235.
   0   4  11   5176.    237.
   0  -4  11   4416.    228.
   0  -4  11   4890.    326.
   0   4  11   4818.    327.
   0   4  11   4808.    216.
   0   4 -11   4751.    222.
   0  -4 -11   4460.    154.
   0   4 -11   4725.    227.
   0  -4 -11   4580.    322.
   0   4 -11   5235.    326.
   0  -4 -11   4399.    226.
   0  -4 -11   4734.    211.
   0   4  12   3467.    205.
   0  -4  12   3309.    200.
   0  -4  12   3605.    191.
   0   4  12   3284.    134.
   0  -4  12   3304.    273.
   0  -4  12   3604.    206.
   0  -4  12   3617.    204.
   0   4  12   3294.    204.
   0   4  12   3399.    193.
   0   4 -12   3554.    205.
   0  -4 -12   3575.    200.
   0   4 -12   3070.    201.
   0  -4 -12   3288.    130.
   0  -4 -12   3313.    199.
   0  -4 -12   3323.    134.
   0   4 -12   3118.    196.
   0   4  13   5673.    281.
   0   4  13   5402.    275.
   0  -4  13   5625.    394.
   0   4  13   5651.    192.
   0  -4  13   5655.    263.
   0  -4  13   5528.    272.
   0   4  13   5302.    191.
   0  -4  13   5653.    260.
   0  -4  13   5462.    276.
   0  -4 -13   5618.    191.
   0   4 -13   5530.    273.
   0   4 -13   5529.    262.
   0   4 -13   5632.    277.
   0  -4 -13   5568.    185.
   0  -4 -13   5728.    383.
   0  -4 -13   5587.    276.
   0  -4  14    889.    129.
   0  -4  14    931.    204.
   0  -4  14    757.    119.
   0   4  14    803.    132.
   0  -4  14    667.    132.
   0  -4  14    807.    123.
   0   4  14    881.    123.
   0   4  14    691.    210.
   0  -4 -14    765.    129.
   0  -4 -14    661.    118.
   0   4 -14    886.    129.
   0  -4 -14    769.    130.
   0   4 -14    879.    133.
   0  -4 -14    786.     79.
   0   4 -14    795.    125.
   0   4  15    508.     71.
   0  -4  15    356.    105.
   0   4  15    298.    176.
   0  -4  15    366.    107.
   0  -4  15    400.    113.
   0   4  15    396.    114.
   0  -4  15    410.    179.
   0  -4  15    272.    112.
   0  -4 -15    323.     68.
   0  -4 -15    370.    111.
   0   4 -15    343.    108.
   0  -4 -15    327.     66.
   0  -4 -15    341.    116.
   0   4 -15    472.    174.
   0  -4  16  10470.    458.
   0   4  16  10865.    353.
   0  -4  16  10762.    610.
   0   4  16  11019.    485.
   0  -4  16  11143.    479.
   0   4  16  10671.    650.
   0  -4  16  11281.    482.
   0  -4  16  10805.    486.
   0   4 -16  11230.    665.
   0  -4 -16  10496.    342.
   0  -4 -16  10183.    418.
   0   4 -16  11120.    644.
   0  -4 -16  10231.    471.
   0  -4 -16  10877.    483.
   0   4 -16  10827.    465.
   0  -4  17   5067.    318.
   0   4  17   4791.    330.
   0   4  17   4991.    214.
   0  -4  17   4752.    441.
   0  -4  17   5061.    442.
   0   4  17   5147.    319.
   0  -4  17   5126.    321.
   0  -4  17   5113.    300.
   0  -4 -17   5097.    448.
   0   4 -17   4656.    301.
   0  -4 -17   4724.    322.
   0   4 -17   4889.    453.
   0   4 -17   4959.    322.
   0  -4 -17   4674.    199.
   0  -4 -17   4937.    207.
   0  -4  18  11009.    526.
   0   4  18  11172.    540.
   0   4  18  11286.    482.
   0  -4  18  11142.    531.
   0  -4  18  11068.    501.
   0  -4  18  11120.    506.
   0   4  18  10586.    517.
   0  -4  18  11195.    688.
   0  -4 -18  10865.    479.
   0  -4 -18  11413.    524.
   0   4 -18  11020.    513.
   0   4 -18  11244.    695.
   0  -4 -18  11290.    532.
   0  -4 -18  10307.    358.
   0   4 -18  10870.    527.
   0   4  19    448.    144.
   0  -4  19    459.    212.
   0   4  19    377.    147.
   0  -4  19    434.    223.
   0  -4  19    600.    140.
   0  -4  19    408.    211.
   0   4  19    376.    136.
   0  -4  19    468.    130.
   0   4 -19    535.    141.
   0   4 -19    254.    210.
   0  -4 -19    446.    212.
   0  -4 -19    447.    130.
   0  -4 -19    250.    126.
   0  -4 -19    259.    219.
   0   4 -19    275.    138.
   0   4  20   6407.    411.
   0   4  20   6569.    417.
   0  -4  20   6127.    382.
   0  -4  20   6396.    371.
   0  -4  20   6383.    557.
   0   4  20   6325.    383.
   0  -4  20   6622.    399.
   0  -4  20   6394.    411.
   0  -4 -20   6132.    272.
   0  -4 -20   6390.    392.
   0  -4 -20   6108.    374.
   0   4 -20   6183.    555.
   0   4 -20   6370.    407.
   0  -4 -20   6386.    401.
   0   4 -20   6414.    384.
   0  -4  21     97.    135.
   0  -4  21    201.    125.
   0  -4  21    318.    123.
   0   4  21    198.    127.
   0  -4  21    295.    134.
   0   4  21    239.    135.
   0   4  21    248.    137.
   0  -4  21    237.    198.
   0  -4 -21    181.    122.
   0   4 -21    171.    135.
   0  -4 -21    176.    131.
   0   4 -21     27.    201.
   0  -4 -21    214.    131.
   0   4 -21    256.    124.
   0  -4 -21    149.    127.
   0  -4  22    619.    181.
   0  -4  22    675.    197.
   0  -4  22    875.    195.
   0   4  22    562.    184.
   0  -4  22    724.    290.
   0   4  22    798.    200.
   0   4  22   1153.    196.
   0  -4  22    824.    185.
   0   4 -22    852.    197.
   0  -4 -22    757.    119.
   0  -4 -22    526.    183.
   0   4 -22    832.    297.
   0   4 -22    975.    184.
   0  -4 -22   1067.    198.
   0  -4 -22    782.    195.
   0  -4  23    772.    181.
   0  -4  23    599.    276.
   0  -4  23    539.    189.
   0  -4  23    616.    183.
   0   4  23    628.    191.
   0   4  23    346.    179.
   0   4  23    722.    185.
   0  -4  23    426.    265.
   0   4 -23    506.    171.
   0  -4 -23    620.    188.
   0   4 -23    607.    188.
   0   4 -23    660.    285.
   0  -4 -23    614.    188.
   0  -4 -23    364.    110.
   0  -4 -23    614.    176.
   0  -4  24   4674.    564.
   0  -4  24   4194.    574.
   0  -4  24   4393.    599.
   0   4  24   4226.    406.
   0  -4  24   4392.    401.
   0   4  24   4568.    409.
   0  -4  24   4828.    370.
   0   4  24   4150.    276.
   0  -4 -24   3962.    255.
   0  -4 -24   4897.    598.
   0   4 -24   4162.    588.
   0  -4 -24   4021.    385.
   0   4 -24   4504.    376.
   0   4 -24   4085.    409.
   0  -4 -24   4632.    606.
   0  -4  25    829.    242.
   0  -4  25   1109.    241.
   0   4  25    733.    368.
   0  -4  25   1026.    343.
   0  -4  25   1085.    229.
   0   4  25   1184.    370.
   0  -4  25    992.    214.
   0   4  25    468.    156.
   0   4 -25   1173.    237.
   0  -4 -25   1228.    239.
   0   4 -25    976.    341.
   0  -4 -25    757.    155.
   0  -4 -25   1361.    237.
   0   4 -25    973.    228.
   0  -4 -25    642.    148.
   0  -4  26     77.    198.
   0   4  26     78.    214.
   0  -4  26    -57.    133.
   0  -4  26    153.    129.
   0   4  26    190.    208.
   0   4  26    145.     90.
   0  -4  26     39.    136.
   0  -4  26    176.    132.
   0   4 -26    -13.    188.
   0  -4 -26     14.     89.
   0   4 -26    -82.    131.
   0   4 -26    206.    211.
   0  -4 -26    -10.     81.
   0  -4 -26   -106.    136.
   0  -4 -26    -58.    135.
   0  -4  27    226.    267.
   0   4  27    102.    271.
   0  -4  27    268.    166.
   0  -4  27    310.    252.
   0  -4  27     79.    165.
   0   4  27   -104.    273.
   0  -4  27    158.    266.
   0   4 -27    456.    268.
   0   4 -27    229.    172.
   0   4 -27    166.    153.
   0  -4 -27    105.    118.
   0  -4 -27     50.    274.
   0  -4 -27    243.    263.
   0  -4 -27    113.    107.
   0   5   0     43.     41.
   0  -5   0     53.     48.
   0  -5   0      6.     73.
   0   5   0    -51.     70.
   0  -5   0     61.     43.
   0  -5   0    -31.     41.
   0  -5   0      1.     46.
   0  -5   1    777.    143.
   0  -5   1    976.     86.
   0   5   1    864.    143.
   0   5   1    801.     83.
   0  -5   1    889.     91.
   0  -5   1    944.     88.
   0   5  -1   1022.     90.
   0  -5  -1    870.    124.
   0   5  -1    913.     89.
   0  -5  -1   1007.     90.
   0  -5  -1    880.     90.
   0  -5  -1    753.     97.
   0   5   2   6354.    338.
   0  -5   2   6995.    231.
   0  -5   2   6638.    236.
   0  -5   2   6617.    236.
   0   5   2   6491.    241.
   0  -5   2   6679.    240.
   0   5   2   6778.    216.
   0   5  -2   6445.    233.
   0   5  -2   6687.    233.
   0  -5  -2   7234.    340.
   0  -5  -2   6474.    209.
   0   5   3  22666.    666.
   0   5   3  21253.    767.
   0  -5   3  22111.    635.
   0  -5   3  23160.    636.
   0  -5   3  24821.    825.
   0   5   3  23236.    612.
   0  -5   3  24134.    793.
   0  -5   3  23134.    663.
   0   5  -3  23049.    671.
   0  -5  -3  23501.    778.
   0  -5  -3  22812.    598.
   0   5  -3  23309.    669.
   0   5  -3  22417.    638.
   0   5  -3  23311.    655.
   0  -5   4    196.     60.
   0  -5   4    180.     65.
   0  -5   4    267.     62.
   0   5   4    165.     77.
   0  -5   4    123.     62.
   0   5   4     93.    106.
   0   5  -4    182.     62.
   0  -5  -4    256.     49.
   0   5  -4    307.     65.
   0   5  -4    230.     67.
   0  -5  -4     -5.     48.
   0  -5  -4    154.     64.
   0   5  -4    159.     64.
   0   5  -4    235.     63.
   0  -5   5   6291.    234.
   0  -5   5   6657.    327.
   0   5   5   5994.    256.
   0   5   5   6357.    241.
   0  -5   5   6311.    229.
   0  -5   5   6191.    240.
   0   5   5   6257.    336.
   0  -5   5   6485.    343.
   0   5  -5   6073.    239.
   0  -5  -5   6075.    327.
   0   5  -5   6115.    331.
   0   5  -5   6182.    321.
   0  -5  -5   6253.    250.
   0  -5  -5   6381.    241.
   0   5  -5   5999.    244.
   0  -5  -5   6136.    191.
   0   5  -5   5959.    232.
   0   5   6   3907.    184.
   0  -5   6   3972.    272.
   0  -5   6   4219.    253.
   0  -5   6   3747.    176.
   0  -5   6   3649.    181.
   0   5   6   3712.    185.
   0   5   6   3693.    136.
   0   5  -6   3813.    177.
   0  -5  -6   3449.    188.
   0   5  -6   3457.    181.
   0   5  -6   3499.    259.
   0   5  -6   3653.    270.
   0  -5  -6   3580.    258.
   0  -5  -6   3879.    181.
   0   5  -6   4011.    190.
   0  -5  -6   3677.    136.
   0  -5   7   1139.    109.
   0   5   7    993.    177.
   0  -5   7    945.    100.
   0  -5   7   1138.    107.
   0   5   7    986.     77.
   0  -5   7    830.    177.
   0   5   7    922.    110.
   0  -5   7   1100.    114.
   0   5  -7   1021.    112.
   0  -5  -7   1063.     77.
   0  -5  -7   1104.    112.
   0  -5  -7   1105.    111.
   0   5  -7    964.    102.
   0   5  -7   1147.    173.
   0   5  -7   1129.    109.
   0   5  -7   1188.    114.
   0  -5  -7   1156.    109.
   0  -5   8    257.     77.
   0  -5   8     46.     71.
   0   5   8    261.    118.
   0  -5   8    153.     72.
   0  -5   8    142.     73.
   0   5   8    184.     73.
   0   5   8    273.     73.
   0  -5   8     84.     66.
   0   5  -8     78.     71.
   0   5  -8    214.    116.
   0  -5  -8    147.     46.
   0   5  -8    213.     76.
   0  -5  -8    206.     75.
   0   5  -8    234.     74.
   0  -5  -8    -76.     73.
   0  -5  -8    116.     69.
   0   5  -8    128.     66.
   0  -5   9  37254.   1183.
   0  -5   9  37703.   1182.
   0  -5   9  35968.   1154.
   0   5   9  37368.   1372.
   0   5   9  37640.   1190.
   0   5   9  36898.   1118.
   0  -5   9  38792.   1184.
   0  -5   9  37312.   1289.
   0  -5  -9  37585.   1115.
   0   5  -9  37748.   1191.
   0  -5  -9  37302.   1164.
   0  -5  -9  36848.   1011.
   0   5  -9  38000.   1164.
   0  -5  -9  37392.   1327.
   0   5  -9  37493.   1186.
   0   5  -9  37595.   1166.
   0   5  -9  36370.   1326.
   0  -5  10   1557.    142.
   0  -5  10   1493.    140.
   0  -5  10   1315.    146.
   0   5  10   1120.    219.
   0   5  10   1393.    146.
   0   5  10   1264.     90.
   0  -5  10   1477.    128.
   0  -5  10   1755.    206.
   0   5 -10   1521.    205.
   0  -5 -10   1515.    138.
   0   5 -10   1409.    136.
   0   5 -10   1470.    145.
   0  -5 -10   1425.     88.
   0  -5 -10   1498.    135.
   0   5 -10   1316.    222.
   0  -5 -10   1224.    139.
   0   5 -10   1437.    134.
   0  -5  11    611.    105.
   0  -5  11    707.    109.
   0  -5  11    651.    120.
   0  -5  11    564.    181.
   0   5  11    540.    119.
   0   5  11    635.    118.
   0  -5  11    768.    119.
   0   5  11    807.     74.
   0   5 -11    699.    119.
   0   5 -11    648.    112.
   0   5 -11    619.    111.
   0  -5 -11    759.    113.
   0   5 -11    695.    110.
   0  -5 -11    725.    118.
   0  -5 -11    734.     69.
   0   5 -11     51.    117.
   0  -5 -11    637.     69.
   0  -5  12  15469.    542.
   0  -5  12  15061.    532.
   0  -5  12  15376.    572.
   0   5  12  15221.    558.
   0  -5  12  15130.    723.
   0  -5  12  15472.    572.
   0   5  12  14635.    557.
   0   5  12  15050.    433.
   0  -5 -12  15607.    559.
   0  -5 -12  15699.    433.
   0  -5 -12  15200.    561.
   0   5 -12  15769.    575.
   0  -5 -12  14860.    514.
   0   5 -12  14997.    556.
   0   5 -12  14878.    537.
   0  -5  13   7160.    354.
   0   5  13   7438.    351.
   0   5  13   7324.    493.
   0  -5  13   7488.    355.
   0  -5  13   7200.    334.
   0  -5  13   7467.    331.
   0   5  13   6894.    239.
   0  -5  13   7497.    352.
   0  -5 -13   7664.    351.
   0  -5 -13   7376.    240.
   0  -5 -13   7289.    240.
   0   5 -13   7631.    501.
   0   5 -13   7178.    334.
   0  -5 -13   7503.    349.
   0   5 -13   7248.    341.
   0   5  14    402.     72.
   0   5  14    513.    120.
   0  -5  14    451.    122.
   0  -5  14    456.    112.
   0   5  14    204.     73.
   0  -5  14    416.    123.
   0  -5  14    406.    112.
   0  -5  14    273.    123.
   0   5  14    359.    123.
   0   5 -14    444.    114.
   0   5 -14    577.    118.
   0  -5 -14    353.    122.
   0  -5 -14    512.    184.
   0   5 -14    454.    124.
   0  -5 -14    539.     70.
   0  -5 -14    538.     69.
   0   5  15  19710.    577.
   0   5  15  18801.    741.
   0  -5  15  20180.    902.
   0  -5  15  19008.    706.
   0   5  15  19716.    752.
   0  -5  15  18530.    730.
   0  -5  15  19474.    762.
   0  -5  15  19202.    747.
   0  -5 -15  18730.    663.
   0  -5 -15  19466.    743.
   0  -5 -15  19434.    740.
   0   5 -15  18826.    752.
   0  -5 -15  18612.    661.
   0   5 -15  19095.    930.
   0   5 -15  18762.    923.
   0  -5  16   1977.    281.
   0   5  16   1887.    311.
   0  -5  16   1902.    304.
   0   5  16   1712.    120.
   0  -5  16   1584.    191.
   0   5  16   1898.    203.
   0  -5  16   1700.    206.
   0  -5  16   1621.    204.
   0  -5 -16   1596.    306.
   0  -5 -16   1715.    117.
   0  -5 -16   1702.    200.
   0   5 -16   1724.    193.
   0   5 -16   1808.    210.
   0  -5 -16   1657.    176.
   0   5 -16   1519.    301.
   0  -5  17     86.     95.
   0   5  17    188.    158.
   0   5  17     69.     59.
   0  -5  17    182.    158.
   0  -5  17     58.    101.
   0  -5  17    132.    103.
   0  -5  17    107.     91.
   0   5  17    117.     99.
   0  -5 -17    143.    101.
   0  -5 -17    144.     98.
   0  -5 -17    113.     57.
   0  -5 -17     -5.     54.
   0   5 -17     31.    150.
   0   5 -17     74.    162.
   0   5 -17      8.     95.
   0  -5  18   3006.    355.
   0  -5  18   2658.    392.
   0  -5  18   2316.    390.
   0  -5  18   2606.    261.
   0   5  18   2710.    396.
   0   5  18   2681.    161.
   0   5  18   2612.    265.
   0  -5  18   2820.    244.
   0  -5 -18   2750.    256.
   0  -5 -18   2711.    251.
   0  -5 -18   2566.    156.
   0   5 -18   2863.    250.
   0  -5 -18   2591.    152.
   0   5 -18   2529.    368.
   0   5 -18   2748.    397.
   0  -5  19   1247.    196.
   0   5  19   1167.    300.
   0   5  19    766.    176.
   0  -5  19   1126.    183.
   0  -5  19   1213.    179.
   0  -5  19    974.    189.
   0   5  19    920.    200.
   0  -5  19   1175.    198.
   0  -5 -19   1177.    164.
   0  -5 -19    851.    170.
   0  -5 -19   1038.    187.
   0  -5 -19   1185.    192.
   0   5 -19   1133.    297.
   0   5 -19   1055.    191.
   0   5 -19   1126.    284.
   0   5  20   1073.    309.
   0  -5  20   1343.    275.
   0  -5  20   1026.    201.
   0  -5  20    949.    184.
   0  -5  20    803.    190.
   0   5  20   1101.    204.
   0  -5  20   1033.    200.
   0   5  20    643.    177.
   0   5 -20    916.    198.
   0   5 -20   1163.    289.
   0  -5 -20   1085.    200.
   0  -5 -20   1183.    191.
   0  -5 -20    671.    179.
   0  -5 -20   1067.    113.
   0   5 -20   1112.    195.
   0  -5  21   1853.    241.
   0   5  21   1233.    224.
   0  -5  21   1864.    228.
   0  -5  21   1600.    245.
   0  -5  21   2047.    254.
   0   5  21   1905.    391.
   0   5  21   1772.    258.
   0  -5  21   1966.    393.
   0  -5 -21   1818.    381.
   0  -5 -21   2016.    231.
   0  -5 -21   1887.    147.
   0   5 -21   1647.    250.
   0   5 -21   1714.    239.
   0  -5 -21   2329.    383.
   0   5 -21   1653.    255.
   0  -5  22    838.    193.
   0  -5  22    813.    208.
   0   5  22    534.    191.
   0  -5  22    931.    190.
   0   5  22    902.    319.
   0  -5  22    981.    180.
   0  -5  22    925.    204.
   0   5  22    800.    210.
   0  -5 -22    640.    185.
   0   5 -22    776.    204.
   0   5 -22    742.    209.
   0  -5 -22    780.    202.
   0  -5 -22    893.    201.
   0  -5 -22    525.    179.
   0   5 -22    766.    195.
   0   5  23   7296.    769.
   0  -5  23   7451.    506.
   0  -5  23   7393.    718.
   0   5  23   6515.    473.
   0  -5  23   7495.    757.
   0  -5  23   7113.    525.
   0   5  23   7374.    528.
   0  -5  23   7531.    496.
   0  -5 -23   6862.    746.
   0  -5 -23   7301.    505.
   0  -5 -23   7784.    491.
   0   5 -23   7648.    527.
   0  -5 -23   7220.    350.
   0   5 -23   7190.    496.
   0   5 -23   7097.    517.
   0  -5  24    514.    189.
   0  -5  24    704.    192.
   0  -5  24    744.    203.
   0   5  24    102.    192.
   0   5  24    518.    323.
   0  -5  24    643.    205.
   0   5  24    599.    210.
   0  -5  24    541.    195.
   0   5 -24    581.    200.
   0   5 -24    745.    206.
   0  -5 -24    327.    192.
   0   5 -24    542.    192.
   0  -5 -24    408.    187.
   0  -5 -24    380.    207.
   0  -5 -24    730.    197.
   0  -5  25    708.    211.
   0   5  25    738.    343.
   0   5  25    971.    218.
   0  -5  25    634.    201.
   0  -5  25    536.    218.
   0  -5  25    522.    311.
   0  -5  25    551.    214.
   0   5 -25    862.    215.
   0  -5 -25    387.    203.
   0   5 -25    622.    216.
   0  -5 -25    638.    215.
   0  -5 -25    558.    216.
   0   5 -25    446.    196.
   0  -5 -25    313.    128.
   0  -5  26   -174.    209.
   0  -5  26    141.    124.
   0  -5  26     68.    215.
   0  -5  26     -4.    128.
   0   5  26    172.    216.
   0  -5  26    -26.    138.
   0   5  26    -31.    214.
   0   5 -26     -2.    210.
   0  -5 -26    -52.    210.
   0  -5 -26    196.    210.
   0   5 -26    -29.    135.
   0   5 -26     72.    124.
   0  -6   0  18085.    572.
   0  -6   0  18659.    538.
   0  -6   0  19224.    572.
   0  -6   0  17662.    540.
   0   6   0  18541.    547.
   0   6   0  18430.    568.
   0  -6   0  18023.    577.
   0   6   0  19029.    585.
   0  -6   1   3839.    187.
   0  -6   1   3746.    177.
   0  -6   1   4001.    193.
   0  -6   1   3628.    246.
   0   6   1   3788.    169.
   0  -6   1   3855.    196.
   0   6   1   3596.    188.
   0   6   1   3649.    189.
   0  -6  -1   3733.    197.
   0  -6  -1   3649.    192.
   0  -6  -1   4067.    192.
   0   6  -1   3856.    260.
   0   6  -1   3775.    192.
   0  -6  -1   3525.    163.
   0   6  -1   3682.    184.
   0   6   2   7301.    283.
   0  -6   2   7206.    274.
   0  -6   2   7001.    260.
   0   6   2   7310.    254.
   0  -6   2   7648.    279.
   0   6   2   7394.    281.
   0  -6   2   7017.    280.
   0   6  -2   7579.    280.
   0  -6  -2   7516.    295.
   0  -6  -2   7046.    329.
   0   6  -2   7521.    277.
   0   6  -2   7168.    288.
   0  -6  -2   8870.    410.
   0  -6   3   3364.    179.
   0   6   3   4567.    284.
   0  -6   3   3205.    176.
   0   6   3   3254.    154.
   0  -6   3   3452.    171.
   0  -6   3   3132.    177.
   0  -6  -3   3270.    147.
   0   6  -3   3028.    177.
   0   6  -3   3213.    174.
   0  -6  -3   4003.    276.
   0  -6   4   1226.    116.
   0  -6   4   1097.    117.
   0   6   4   1123.     95.
   0   6   4   1320.    132.
   0   6  -4   1247.    115.
   0  -6  -4   1138.    115.
   0  -6  -4   1031.     92.
   0   6  -4   1300.    181.
   0  -6   5  25389.    954.
   0   6   5  23618.    753.
   0  -6   5  23190.    738.
   0  -6   5  24813.    747.
   0   6   5  23156.    661.
   0  -6   5  24264.    777.
   0   6   5  24090.    766.
   0  -6  -5  24092.    665.
   0   6  -5  24864.    782.
   0   6  -5  24313.    758.
   0  -6  -5  24309.    748.
   0  -6  -5  24112.    748.
   0  -6  -5  23330.    767.
   0   6  -5  24834.    754.
   0  -6   6  12757.    460.
   0  -6   6  13153.    437.
   0   6   6  13377.    466.
   0  -6   6  13160.    449.
   0   6   6  12575.    378.
   0  -6   6  12726.    580.
   0   6   6  13292.    461.
   0   6  -6  13398.    589.
   0   6  -6  12721.    455.
   0   6  -6  12995.    462.
   0   6  -6  15306.    613.
   0  -6  -6  12710.    373.
   0   6  -6  12855.    451.
   0  -6  -6  13180.    449.
   0  -6  -6  13381.    457.
   0  -6  -6  13180.    376.
   0  -6   7   5123.    322.
   0  -6   7   4029.    201.
   0  -6   7   3295.    211.
   0   6   7   2847.    217.
   0  -6   7   3420.    216.
   0   6   7   3155.    209.
   0   6   7   4508.    328.
   0  -6   7   3966.    216.
   0   6  -7   4165.    219.
   0  -6  -7   3007.    222.
   0   6  -7   4089.    318.
   0   6  -7   3495.    206.
   0  -6  -7   2829.    306.
   0   6  -7   3571.    210.
   0  -6  -7   3270.    200.
   0  -6  -7   3311.    151.
   0   6  -7   5107.    322.
   0   6   8  19470.    673.
   0  -6   8  21103.    705.
   0  -6   8  20693.    673.
   0   6   8  19476.    658.
   0  -6   8  20300.    654.
   0   6   8  19803.    683.
   0  -6   8  20262.    854.
   0  -6   8  20008.    675.
   0   6  -8  20540.    696.
   0   6  -8  20271.    672.
   0  -6  -8  20381.    671.
   0   6  -8  19557.    659.
   0  -6  -8  20348.    687.
   0   6  -8  20703.    698.
   0   6  -8  20682.    684.
   0  -6  -8  20514.    664.
   0  -6  -8  19987.    834.
   0  -6   9    122.    116.
   0  -6   9     11.     72.
   0  -6   9     38.     64.
   0  -6   9     48.     64.
   0  -6   9    -12.     71.
   0   6   9    125.    110.
   0   6   9     -7.     72.
   0   6   9    -11.     72.
   0  -6  -9     76.     43.
   0   6  -9    133.     69.
   0   6  -9     -1.     72.
   0  -6  -9     36.     71.
   0  -6  -9    -31.     69.
   0   6  -9     47.    117.
   0   6  -9     65.     65.
   0   6  -9    133.    110.
   0  -6  -9     -6.     70.
   0   6  10   7110.    347.
   0   6  10   6886.    335.
   0  -6  10   7516.    436.
   0   6  10   6928.    247.
   0  -6  10   7432.    340.
   0  -6  10   7662.    482.
   0  -6  10   7583.    330.
   0  -6  10   7286.    332.
   0  -6 -10   6236.    467.
   0  -6 -10   7289.    323.
   0  -6 -10   7129.    335.
   0   6 -10   7457.    330.
   0   6 -10   7257.    342.
   0   6 -10   7524.    334.
   0   6 -10   7132.    319.
   0   6 -10   7504.    343.
   0  -6 -10   7362.    316.
   0   6  11   7510.    362.
   0  -6  11   7749.    368.
   0   6  11   7715.    498.
   0  -6  11   7684.    337.
   0  -6  11   7451.    355.
   0  -6  11   7851.    366.
   0   6  11   6874.    247.
   0  -6  11   7648.    460.
   0   6 -11   7677.    501.
   0  -6 -11   7293.    352.
   0   6 -11   7348.    479.
   0  -6 -11   7559.    345.
   0   6 -11   7697.    363.
   0  -6 -11   7337.    249.
   0   6 -11   7272.    339.
   0   6 -11   7189.    356.
   0  -6 -11   7585.    250.
   0  -6  12    108.    146.
   0  -6  12    195.     94.
   0   6  12    152.     96.
   0  -6  12     28.     82.
   0  -6  12     57.    142.
   0   6  12     15.     94.
   0  -6  12     32.     85.
   0   6  12    242.     55.
   0   6 -12     39.     92.
   0  -6 -12    -83.     93.
   0   6 -12     85.     93.
   0   6 -12     47.     84.
   0   6 -12     97.     86.
   0   6 -12     76.     89.
   0  -6 -12     88.     83.
   0  -6 -12    121.     89.
   0   6  13  26671.   1001.
   0   6  13  27920.   1028.
   0  -6  13  27364.    976.
   0  -6  13  28686.   1039.
   0   6  13  26743.    793.
   0  -6  13  27188.   1003.
   0  -6  13  27901.   1165.
   0  -6  13  25964.    986.
   0   6 -13  26701.    997.
   0  -6 -13  26550.    779.
   0  -6 -13  27849.   1021.
   0   6 -13  24427.   1135.
   0   6 -13  27298.   1011.
   0  -6 -13  27659.    804.
   0  -6 -13  26095.    976.
   0  -6  14   6512.    367.
   0   6  14   6373.    248.
   0   6  14   7040.    538.
   0  -6  14   7284.    549.
   0  -6  14   6740.    351.
   0  -6  14   6670.    538.
   0   6  14   6786.    390.
   0  -6  14   7179.    500.
   0  -6 -14   6823.    255.
   0   6 -14   6510.    353.
   0   6 -14   6363.    367.
   0  -6 -14   6726.    324.
   0  -6 -14   5941.    536.
   0   6 -14   6306.    538.
   0  -6 -14   6766.    369.
   0  -6  15   2435.    240.
   0  -6  15   2586.    221.
   0   6  15   2719.    250.
   0  -6  15   2809.    246.
   0  -6  15   2434.    220.
   0  -6  15   2473.    245.
   0   6  15   2314.    213.
   0   6  15   2519.    240.
   0  -6 -15   2518.    204.
   0   6 -15   2971.    367.
   0  -6 -15   2273.    240.
   0   6 -15   2646.    229.
   0   6 -15   2580.    252.
   0  -6 -15   2844.    209.
   0  -6 -15   2426.    236.
   0  -6  16   1682.    209.
   0  -6  16   1621.    203.
   0  -6  16   1484.    206.
   0  -6  16   1068.    187.
   0  -6  16   1453.    183.
   0   6  16   1486.    205.
   0   6  16   1574.    203.
   0  -6 -16   1619.    304.
   0   6 -16   1084.    196.
   0  -6 -16   1592.    200.
   0   6 -16   1787.    205.
   0  -6 -16   1682.    118.
   0   6 -16   1323.    308.
   0  -6 -16   1434.    172.
   0   6  17   1758.    220.
   0  -6  17   1260.    305.
   0  -6  17   1499.    332.
   0  -6  17   1888.    224.
   0  -6  17   1723.    216.
   0  -6  17   1740.    196.
   0   6  17   1702.    339.
   0   6 -17   1417.    324.
   0  -6 -17   1564.    122.
   0  -6 -17   1778.    213.
   0   6 -17   1517.    328.
   0  -6 -17   1586.    127.
   0  -6 -17   1632.    217.
   0   6 -17   1620.    217.
   0  -6  18   2811.    253.
   0  -6  18   2711.    277.
   0   6  18   2076.    435.
   0   6  18   2939.    283.
   0  -6  18   3093.    255.
   0  -6  18   2816.    281.
   0  -6  18   2869.    285.
   0  -6 -18   2848.    271.
   0  -6 -18   2536.    162.
   0  -6 -18   3028.    167.
   0   6 -18   2779.    282.
   0   6 -18   2873.    404.
   0  -6 -18   2932.    414.
   0   6 -18   2769.    398.
   0   6  19    101.    133.
   0  -6  19     17.    207.
   0  -6  19    201.    120.
   0  -6  19    125.    122.
   0  -6  19    342.    207.
   0   6  19     56.    208.
   0  -6  19    271.    136.
   0  -6 -19    189.    108.
   0   6 -19     64.    195.
   0   6 -19    107.    133.
   0   6 -19    153.    125.
   0  -6 -19    227.    131.
   0  -6 -19    264.    129.
   0  -6 -19    160.    116.
   0  -6  20   7361.    453.
   0  -6  20   7537.    713.
   0   6  20   7081.    482.
   0   6  20   7213.    483.
   0  -6  20   6893.    477.
   0  -6  20   7102.    451.
   0  -6  20   7699.    694.
   0   6 -20   7395.    453.
   0   6 -20   7796.    689.
   0   6 -20   6731.    662.
   0  -6 -20   7039.    695.
   0  -6 -20   7110.    687.
   0  -6 -20   7383.    422.
   0  -6 -20   7134.    401.
   0  -6  21   1279.    393.
   0  -6  21   1321.    238.
   0   6  21   1316.    260.
   0  -6  21   1401.    251.
   0  -6  21   1448.    255.
   0   6  21   1200.    395.
   0  -6  21   1699.    239.
   0  -6 -21   1756.    146.
   0   6 -21   1456.    403.
   0  -6 -21   1515.    251.
   0   6 -21   1444.    245.
   0   6 -21   1415.    372.
   0  -6 -21   1212.    232.
   0  -6 -21   1660.    252.
   0  -6  22   1135.    235.
   0  -6  22   1618.    386.
   0  -6  22   1416.    256.
   0   6  22    490.    396.
   0  -6  22   1441.    237.
   0  -6  22   1447.    402.
   0   6  22   1229.    252.
   0  -6 -22   1038.    232.
   0   6 -22   1222.    246.
   0  -6 -22   1393.    148.
   0  -6 -22   1606.    389.
   0   6 -22   1423.    384.
   0  -6 -22   1737.    248.
   0   6 -22   1173.    399.
   0  -6  23    869.    221.
   0  -6  23    867.    217.
   0  -6  23   1163.    236.
   0   6  23    750.    383.
   0  -6  23   1040.    235.
   0   6  23   1257.    239.
   0  -6  23    957.    243.
   0  -6 -23    781.    216.
   0   6 -23   1042.    226.
   0   6 -23    897.    356.
   0   6 -23   1051.    379.
   0  -6 -23    586.    209.
   0  -6 -23   1188.    236.
   0  -6 -23   1094.    234.
   0   6  24    956.    256.
   0   6  24    924.    398.
   0  -6  24    650.    242.
   0  -6  24   1156.    247.
   0  -6  24    970.    256.
   0  -6  24   1071.    371.
   0  -6  24   1038.    254.
   0   6 -24   1152.    406.
   0   6 -24    990.    246.
   0  -6 -24   1195.    249.
   0  -6 -24   1220.    259.
   0   6 -24   1162.    246.
   0  -6  25     78.    164.
   0  -6  25    270.    174.
   0  -6  25    190.    164.
   0   6  25    124.    282.
   0   6  25    127.    179.
   0  -6  25    181.    275.
   0  -6  25    258.    176.
   0   6 -25    206.    168.
   0  -6 -25    239.    277.
   0  -6 -25    311.    275.
   0   6 -25     40.    283.
   0   6 -25    281.    170.
   0  -7   0     41.     73.
   0   7   0    -14.     48.
   0  -7   1    877.    111.
   0  -7   1    725.    128.
   0   7   1    939.    164.
   0   7  -1   1018.    117.
   0  -7  -1    986.    121.
   0  -7  -1    888.    118.
   0  -7  -1   1008.    102.
   0  -7   2    369.    136.
   0   7   2    286.    121.
   0  -7   2    241.     91.
   0   7   2    264.     93.
   0  -7   2    265.     94.
   0   7   2    248.     92.
   0  -7  -2    358.     92.
   0   7  -2    326.     97.
   0  -7  -2    354.     76.
   0   7  -2    356.     90.
   0  -7  -2    372.     95.
   0   7  -2    269.    135.
   0  -7  -2    256.     98.
   0  -7  -2    231.     90.
   0   7   3    -52.     58.
   0  -7   3     52.     57.
   0  -7   3     42.     54.
   0  -7   3    -20.     56.
   0  -7   3    -37.     53.
   0   7   3    -10.     48.
   0   7  -3     19.     56.
   0  -7  -3     95.     87.
   0  -7  -3     -3.     45.
   0   7  -3     32.     56.
   0  -7  -3      6.     60.
   0   7   4     48.     59.
   0   7   4     80.    118.
   0  -7   4    114.     72.
   0  -7   4    120.    113.
   0   7  -4    -77.    118.
   0   7  -4     95.     73.
   0  -7  -4     92.     56.
   0  -7  -4    137.     72.
   0  -7   5     61.     65.
   0  -7   5     49.     62.
   0   7   5     75.     63.
   0  -7   5   -164.     97.
   0   7   5     13.     48.
   0  -7  -5    -16.     63.
   0   7  -5     74.     61.
   0  -7  -5     -8.     61.
   0  -7  -5     51.     71.
   0  -7  -5     32.     47.
   0   7   6   5045.    274.
   0  -7   6   4956.    254.
   0   7   6   4604.    210.
   0  -7   6   4869.    260.
   0  -7   6   4791.    248.
   0  -7   6   4752.    379.
   0   7   6   4622.    378.
   0  -7   6   4775.    272.
   0  -7  -6   4944.    270.
   0  -7  -6   4601.    202.
   0  -7  -6   5160.    266.
   0   7  -6   4752.    269.
   0  -7  -6   4972.    202.
   0   7  -6   5449.    380.
   0   7  -6   4626.    386.
   0   7  -6   5066.    279.
   0  -7   7   6815.    478.
   0   7   7   6583.    328.
   0  -7   7   6917.    330.
   0  -7   7   6891.    457.
   0  -7   7   6617.    311.
   0  -7   7   6503.    447.
   0   7   7   6406.    252.
   0   7   7   7370.    342.
   0  -7  -7   7048.    456.
   0   7  -7   6704.    325.
   0   7  -7   6551.    329.
   0  -7  -7   6639.    327.
   0   7  -7   6713.    475.
   0  -7  -7   6696.    251.
   0   7  -7   6480.    318.
   0  -7  -7   6754.    330.
   0   7   8    846.    137.
   0  -7   8    659.    123.
   0   7   8    726.    135.
   0  -7   8    613.    128.
   0  -7   8    738.    132.
   0   7   8    644.     93.
   0  -7   8    569.    211.
   0  -7   8    679.    139.
   0   7  -8    862.    218.
   0   7  -8    656.    128.
   0   7  -8    844.    132.
   0  -7  -8    682.     91.
   0  -7  -8    611.     88.
   0   7  -8    756.    132.
   0  -7  -8    757.    132.
   0  -7  -8    729.    138.
   0   7  -8    761.    127.
   0  -7   9  11361.    480.
   0  -7   9  10910.    598.
   0   7   9  10549.    359.
   0   7   9  11089.    476.
   0  -7   9  10862.    482.
   0   7   9  11518.    488.
   0  -7   9  11479.    604.
   0  -7   9  11148.    636.
   0  -7  -9  11121.    366.
   0   7  -9  11299.    626.
   0  -7  -9  11264.    461.
   0  -7  -9  11870.    472.
   0  -7  -9  11770.    637.
   0   7  -9  10628.    635.
   0   7  -9  11373.    485.
   0   7  -9  10706.    456.
   0   7  -9  11174.    649.
   0  -7  10   4063.    270.
   0   7  10   3732.    396.
   0  -7  10   3971.    251.
   0   7  10   3764.    181.
   0   7  10   3992.    268.
   0  -7  10   3999.    268.
   0  -7  10   4128.    256.
   0  -7  10   4168.    273.
   0   7 -10   3931.    275.
   0   7 -10   3882.    274.
   0   7 -10   3721.    376.
   0   7 -10   3815.    264.
   0  -7 -10   3760.    387.
   0   7 -10   3853.    251.
   0  -7 -10   3745.    262.
   0  -7 -10   4019.    180.
   0  -7 -10   3863.    176.
   0  -7  11   1234.    276.
   0  -7  11   1047.    165.
   0  -7  11   1527.    185.
   0  -7  11   1559.    185.
   0   7  11   1375.    179.
   0  -7  11   1266.    250.
   0   7  11   1598.    185.
   0   7  11   1335.    115.
   0  -7 -11   1690.    181.
   0   7 -11   1196.    174.
   0  -7 -11   1350.    111.
   0  -7 -11   1309.    177.
   0   7 -11   1243.    179.
   0   7 -11   1480.    185.
   0   7 -11   1247.    259.
   0   7 -11   1348.    183.
   0  -7 -11   1434.    113.
   0   7  12    116.     62.
   0  -7  12    238.     95.
   0  -7  12    311.    106.
   0  -7  12     73.     95.
   0  -7  12     78.    108.
   0   7  12    158.    164.
   0  -7  12    191.    106.
   0   7  12    187.    105.
   0   7 -12     52.    101.
   0  -7 -12     54.     62.
   0  -7 -12    168.    101.
   0   7 -12    180.    106.
   0   7 -12     59.     98.
   0   7 -12     39.    109.
   0   7 -12    279.    100.
   0  -7 -12     73.    106.
   0  -7 -12     50.     60.
   0  -7  13  14217.    630.
   0   7  13  13949.    834.
   0  -7  13  14242.    592.
   0  -7  13  14942.    847.
   0  -7  13  13648.    578.
   0  -7  13  13997.    622.
   0   7  13  12968.    451.
   0   7  13  14379.    629.
   0  -7 -13  14018.    450.
   0   7 -13  14187.    596.
   0  -7 -13  14568.    642.
   0   7 -13  14108.    606.
   0  -7 -13  13436.    436.
   0  -7 -13  14689.    827.
   0   7 -13  13990.    615.
   0   7 -13  14047.    650.
   0  -7  14  16800.    739.
   0   7  14  15799.    533.
   0  -7  14  16365.    721.
   0  -7  14  17028.    891.
   0   7  14  17072.    736.
   0  -7  14  16737.    713.
   0   7  14  16566.    712.
   0  -7  14  16646.    684.
   0  -7 -14  16722.    702.
   0   7 -14  15890.    909.
   0   7 -14  17137.    934.
   0   7 -14  16682.    728.
   0  -7 -14  16159.    519.
   0  -7 -14  16646.    718.
   0  -7 -14  16412.    633.
   0  -7  15    390.    199.
   0  -7  15    468.    199.
   0   7  15    255.    133.
   0   7  15    336.    196.
   0   7  15    163.     75.
   0  -7  15     66.    184.
   0  -7  15     18.    201.
   0  -7  15    270.    117.
   0  -7 -15    221.    124.
   0   7 -15    185.    123.
   0  -7 -15    249.    109.
   0  -7 -15    229.     71.
   0   7 -15    248.    201.
   0  -7 -15    361.    200.
   0   7 -15    334.    195.
   0  -7  16     20.    126.
   0  -7  16    175.    122.
   0   7  16    281.    128.
   0  -7  16     91.    112.
   0  -7  16    146.    109.
   0   7  16    196.    123.
   0  -7  16    366.    125.
   0   7  16    173.    109.
   0  -7 -16    183.    122.
   0  -7 -16    101.     68.
   0   7 -16    230.    118.
   0   7 -16    189.    128.
   0  -7 -16    235.    102.
   0  -7 -16     67.    119.
   0   7 -16    125.    121.
   0   7  17    898.    191.
   0  -7  17    670.    171.
   0  -7  17    882.    175.
   0  -7  17    935.    301.
   0   7  17    823.    193.
   0  -7  17   1069.    188.
   0  -7  17    978.    192.
   0  -7 -17    698.    159.
   0  -7 -17    634.    108.
   0  -7 -17    973.    290.
   0   7 -17    877.    179.
   0   7 -17   1012.    186.
   0  -7 -17   1001.    194.
   0   7 -17    893.    194.
   0   7  18   3504.    499.
   0   7  18   3313.    328.
   0  -7  18   3487.    300.
   0  -7  18   3392.    452.
   0  -7  18   3279.    328.
   0  -7  18   3490.    334.
   0  -7  18   3292.    320.
   0  -7 -18   3234.    190.
   0  -7 -18   3335.    324.
   0   7 -18   3134.    304.
   0   7 -18   3649.    331.
   0   7 -18   3332.    322.
   0  -7 -18   3535.    321.
   0  -7 -18   3253.    275.
   0  -7  19      6.    105.
   0   7  19    140.    110.
   0   7  19    -47.    173.
   0  -7  19     77.    171.
   0  -7  19     76.    154.
   0  -7  19     -9.    109.
   0  -7  19     42.     96.
   0   7 -19   -118.    107.
   0  -7 -19    -17.    165.
   0   7 -19    186.    108.
   0   7 -19     37.    159.
   0  -7 -19    -23.    106.
   0  -7 -19    -11.     56.
   0  -7 -19     27.     90.
   0  -7  20   3345.    519.
   0   7  20   2923.    542.
   0   7  20   3188.    350.
   0  -7  20   3163.    324.
   0  -7  20   3250.    311.
   0  -7  20   3190.    347.
   0  -7  20   3485.    520.
   0  -7 -20   2941.    194.
   0  -7 -20   3388.    341.
   0  -7 -20   3183.    340.
   0   7 -20   3193.    495.
   0  -7 -20   3454.    302.
   0   7 -20   3138.    346.
   0   7 -20   3348.    342.
   0   7  21    565.    167.
   0  -7  21     73.    150.
   0   7  21    213.    163.
   0  -7  21    293.    253.
   0  -7  21    158.    147.
   0  -7  21    164.    161.
   0  -7  21    394.    254.
   0  -7 -21    157.    245.
   0   7 -21    260.    155.
   0   7 -21    217.    253.
   0  -7 -21    226.    249.
   0  -7 -21    116.    132.
   0   7 -21    276.    157.
   0  -7 -21    174.     91.
   0   7  22    142.    228.
   0  -7  22      7.    131.
   0   7  22    133.    146.
   0  -7  22    -34.    141.
   0  -7  22    136.    220.
   0  -7  22    109.    144.
   0  -7  22    183.    131.
   0  -7 -22     13.    138.
   0  -7 -22     93.    140.
   0   7 -22    180.    221.
   0   7 -22    183.    136.
   0   7 -22    -50.    139.
   0   7  23    110.    257.
   0  -7  23      1.    162.
   0  -7  23     41.    250.
   0  -7  23    161.    249.
   0   7  23    216.    165.
   0  -7  23    106.    148.
   0  -7  23     57.    148.
   0   7 -23    109.    152.
   0   7 -23    188.    160.
   0  -7 -23    111.    254.
   0  -7 -23    329.    158.
   0   7 -23    150.    269.
   0  -7  24    865.    255.
   0   7  24    902.    266.
   0  -7  24    888.    249.
   0  -7  24    602.    235.
   0   7  24    447.    408.
   0  -7  24    760.    252.
   0  -7  24   1006.    234.
   0   7 -24    845.    247.
   0  -7 -24   1146.    252.
   0  -7 -24    835.    254.
   0   7 -24    946.    386.
   0   7 -24    876.    403.
   0   8   0  16189.    612.
   0  -8   0  16705.    581.
   0   8   0  16290.    638.
   0   8   0  16788.    756.
   0  -8   0  16316.    625.
   0  -8   1   7687.    361.
   0  -8   1   7387.    340.
   0  -8   1   8232.    365.
   0   8   1   7771.    335.
   0   8  -1   7560.    348.
   0  -8  -1   7365.    435.
   0  -8   2   2078.    176.
   0   8   2   2201.    166.
   0  -8  -2   2369.    190.
   0   8  -2   2048.    183.
   0  -8  -2   1990.    159.
   0  -8  -2   1989.    191.
   0   8   3   5424.    373.
   0   8   3   5562.    313.
   0   8   3   5825.    315.
   0  -8   3   5606.    299.
   0  -8   3   5704.    294.
   0  -8  -3   5994.    305.
   0   8  -3   5927.    301.
   0   8  -3   5768.    302.
   0   8  -3   5673.    324.
   0  -8  -3   5676.    352.
   0  -8  -3   5365.    319.
   0   8   4   -372.    128.
   0  -8   4     65.     71.
   0   8   4    123.     59.
   0  -8  -4    -35.     56.
   0  -8  -4   -381.    131.
   0   8  -4    -69.     74.
   0   8  -4     -1.     72.
   0   8   5  11823.    432.
   0  -8   5  11709.    666.
   0  -8   5  11883.    492.
   0   8   5  12252.    522.
   0  -8  -5  11435.    505.
   0  -8  -5  12299.    433.
   0   8  -5  12171.    508.
   0  -8  -5  12060.    537.
   0   8  -5  12119.    674.
   0  -8   6    484.    186.
   0   8   6    310.     93.
   0   8   6    389.    124.
   0  -8   6    501.    121.
   0  -8   6    501.    112.
   0   8   6    416.    123.
   0   8  -6    280.    122.
   0  -8  -6    375.     86.
   0  -8  -6    397.    120.
   0  -8  -6    401.     87.
   0  -8  -6    351.    123.
   0   8  -6    398.    125.
   0  -8   7    156.    159.
   0   8   7    147.     72.
   0  -8   7    155.    103.
   0  -8   7    279.    164.
   0   8   7    145.    105.
   0  -8   7    106.     93.
   0   8   7    133.    103.
   0  -8   7    135.    151.
   0  -8  -7    113.     68.
   0   8  -7    219.     96.
   0  -8  -7     83.     72.
   0   8  -7    258.    103.
   0   8  -7    251.    166.
   0  -8  -7    169.    159.
   0  -8  -7    216.    101.
   0   8   8    982.    109.
   0   8   8    950.    239.
   0  -8   8    564.    154.
   0  -8   8    995.    247.
   0  -8   8    884.    145.
   0  -8   8   1059.    156.
   0  -8   8    812.    141.
   0   8   8    920.    160.
   0   8  -8    898.    162.
   0   8  -8    898.    157.
   0  -8  -8    700.    111.
   0  -8  -8    639.    104.
   0   8  -8    674.    162.
   0  -8  -8   1033.    159.
   0   8  -8    924.    149.
   0  -8  -8    777.    154.
   0   8   9    185.    103.
   0   8   9     40.     68.
   0  -8   9    221.    105.
   0  -8   9     39.     92.
   0  -8   9    196.    158.
   0   8   9     54.    103.
   0  -8   9     64.    104.
   0  -8   9    176.    151.
   0  -8  -9     31.    164.
   0  -8  -9     86.     63.
   0   8  -9    208.    112.
   0   8  -9     78.    103.
   0  -8  -9      8.    103.
   0  -8  -9    253.    103.
   0   8  -9    189.    156.
   0   8  -9    216.    165.
   0   8  10  14984.    861.
   0   8  10  14258.    644.
   0  -8  10  14742.    859.
   0  -8  10  14522.    602.
   0  -8  10  15127.    612.
   0  -8  10  14757.    643.
   0   8  10  13832.    608.
   0  -8  10  14055.    619.
   0   8 -10  14122.    867.
   0   8 -10  14618.    644.
   0   8 -10  15044.    630.
   0  -8 -10  14626.    627.
   0  -8 -10  14687.    593.
   0  -8 -10  13545.    591.
   0   8 -10  14329.    598.
   0  -8 -10  15166.    633.
   0   8 -10  14128.    636.
   0  -8  11   1052.    179.
   0  -8  11   1226.    173.
   0  -8  11   1240.    193.
   0  -8  11   1386.    185.
   0   8  11    955.    189.
   0   8  11   1328.    197.
   0  -8  11   1476.    192.
   0   8  11   1327.    189.
   0  -8 -11    495.    283.
   0  -8 -11   1194.    182.
   0   8 -11   1366.    190.
   0   8 -11   1180.    183.
   0   8 -11   1303.    198.
   0   8 -11   1149.    197.
   0   8 -11   1001.    193.
   0  -8 -11   1090.    116.
   0  -8 -11   1006.    180.
   0  -8  12   4092.    430.
   0   8  12   3851.    303.
   0  -8  12   4479.    472.
   0  -8  12   3633.    318.
   0  -8  12   4199.    295.
   0  -8  12   4409.    452.
   0   8  12   3963.    473.
   0   8  12   3825.    313.
   0   8 -12   4290.    326.
   0   8 -12   4607.    451.
   0  -8 -12   3614.    442.
   0   8 -12   3896.    308.
   0   8 -12   3888.    450.
   0  -8 -12   4178.    202.
   0  -8 -12   4256.    294.
   0   8 -12   4078.    469.
   0  -8 -12   4397.    308.
   0   8  13   1484.    210.
   0   8  13   1056.    192.
   0  -8  13   1418.    206.
   0  -8  13   1200.    186.
   0   8  13   1050.    316.
   0  -8  13   1179.    316.
   0  -8  13   1272.    183.
   0  -8  13   1382.    204.
   0   8 -13   1272.    208.
   0   8 -13   1316.    199.
   0   8 -13   1285.    204.
   0  -8 -13   1254.    122.
   0   8 -13   1209.    191.
   0  -8 -13   1247.    198.
   0   8 -13    915.    308.
   0  -8 -13   1190.    315.
   0   8  14   4345.    231.
   0  -8  14   4798.    366.
   0   8  14   4732.    363.
   0  -8  14   4849.    357.
   0  -8  14   5012.    470.
   0  -8  14   4899.    350.
   0   8  14   4739.    361.
   0  -8  14   4811.    332.
   0  -8 -14   4610.    347.
   0  -8 -14   4952.    237.
   0   8 -14   4777.    357.
   0  -8 -14   4316.    216.
   0   8 -14   4591.    512.
   0   8 -14   4536.    339.
   0  -8 -14   4536.    357.
   0  -8  15   3114.    310.
   0  -8  15   3307.    420.
   0  -8  15   3328.    283.
   0   8  15   3491.    316.
   0   8  15   3023.    190.
   0   8  15   2950.    317.
   0  -8  15   3262.    461.
   0  -8  15   3080.    312.
   0  -8 -15   3248.    192.
   0  -8 -15   3298.    186.
   0   8 -15   3267.    437.
   0   8 -15   3376.    320.
   0   8 -15   3042.    299.
   0  -8 -15   3379.    463.
   0  -8 -15   3056.    300.
   0  -8  16    -58.    111.
   0  -8  16    150.    116.
   0   8  16    -15.     63.
   0  -8  16     72.    103.
   0  -8  16    206.    100.
   0  -8  16    118.    115.
   0   8  16    149.    181.
   0   8  16    -45.    116.
   0   8 -16    164.    106.
   0  -8 -16     17.    114.
   0  -8 -16    -78.    111.
   0   8 -16     99.    182.
   0   8 -16     10.    113.
   0  -8 -16    109.     62.
   0  -8 -16    -10.     63.
   0  -8  17   5130.    372.
   0  -8  17   4593.    381.
   0   8  17   4525.    258.
   0  -8  17   5103.    408.
   0  -8  17   4985.    408.
   0   8  17   4836.    420.
   0  -8  17   5522.    417.
   0   8  17   5106.    414.
   0   8 -17   5174.    417.
   0   8 -17   5011.    388.
   0  -8 -17   5263.    602.
   0  -8 -17   5361.    357.
   0   8 -17   5099.    397.
   0  -8 -17   5047.    243.
   0  -8 -17   5468.    411.
   0  -8  18   1054.    207.
   0  -8  18   1163.    236.
   0  -8  18   1184.    365.
   0  -8  18    854.    231.
   0  -8  18   1030.    208.
   0   8  18   1248.    232.
   0   8  18   1126.    241.
   0  -8 -18   1323.    227.
   0   8 -18   1060.    220.
   0  -8 -18   1046.    232.
   0  -8 -18   1074.    200.
   0   8 -18   1101.    236.
   0  -8 -18    781.    203.
   0   8 -18   1127.    227.
   0   8  19    664.    210.
   0  -8  19    610.    208.
   0  -8  19    707.    205.
   0  -8  19    731.    187.
   0  -8  19    750.    213.
   0   8  19    491.    332.
   0  -8  19    783.    187.
   0   8 -19    609.    210.
   0   8 -19    651.    204.
   0   8 -19    682.    196.
   0  -8 -19    708.    200.
   0  -8 -19    525.    117.
   0  -8 -19    575.    319.
   0  -8 -19    596.    176.
   0   8  20   2625.    553.
   0   8  20   3301.    357.
   0  -8  20   1491.    481.
   0  -8  20   3214.    364.
   0  -8  20   2268.    531.
   0  -8  20   2997.    352.
   0  -8  20   3089.    325.
   0   8 -20   3053.    346.
   0  -8 -20   3031.    207.
   0  -8 -20   2676.    200.
   0   8 -20   2951.    349.
   0  -8 -20   3157.    346.
   0   8 -20   2216.    504.
   0  -8 -20   3292.    528.
   0  -8  21    179.    293.
   0   8  21    353.    188.
   0  -8  21    534.    259.
   0   8  21    374.    188.
   0  -8  21    242.    285.
   0  -8  21    173.    171.
   0  -8  21    290.    187.
   0   8 -21     78.    270.
   0  -8 -21    498.    184.
   0  -8 -21    398.    183.
   0   8 -21    175.    183.
   0   8 -21    243.    185.
   0   8  22    255.    155.
   0  -8  22     -7.    151.
   0  -8  22     73.    141.
   0   8  22     93.    156.
   0  -8  22     19.    242.
   0  -8  22    134.    244.
   0  -8  22    -73.    140.
   0  -8 -22    159.    238.
   0   8 -22    -10.    229.
   0   8 -22     92.    148.
   0  -8 -22    251.    152.
   0   8 -22    126.    241.
   0   9   0      2.     68.
   0  -9   0     17.    102.
   0  -9   1    150.     86.
   0   9   1    141.    139.
   0   9  -1    -13.    101.
   0  -9  -1    104.     82.
   0   9  -1     95.    143.
   0   9   2   1777.    171.
   0  -9   2   1580.    174.
   0  -9  -2   1348.    247.
   0   9  -2   1515.    183.
   0   9   3   4229.    252.
   0  -9   3   4448.    277.
   0  -9  -3   4428.    301.
   0  -9  -3   4256.    243.
   0   9  -3   4107.    423.
   0  -9   4   9774.    464.
   0   9   4   9973.    495.
   0   9   4   9994.    567.
   0  -9   4   9722.    459.
   0  -9  -4   9630.    397.
   0  -9  -4   9877.    505.
   0  -9  -4  10279.    411.
   0   9  -4  10016.    475.
   0  -9  -4  10387.    483.
   0   9  -4  10040.    477.
   0   9   5    -84.     75.
   0  -9   5     80.    141.
   0   9  -5    154.    149.
   0  -9  -5     94.    110.
   0  -9  -5    112.     74.
   0  -9   6    206.    112.
   0   9   6    354.    124.
   0  -9   6    296.    120.
   0   9   6    300.     93.
   0  -9  -6    268.    125.
   0  -9  -6    262.     90.
   0  -9  -6    198.     88.
   0   9  -6    175.    122.
   0  -9   7     81.     80.
   0  -9   7    -18.     75.
   0   9   7    111.     83.
   0  -9   7    -57.     79.
   0   9   7    -68.     59.
   0  -9   7     -7.    119.
   0  -9  -7     50.     55.
   0  -9  -7     14.     58.
   0   9  -7     51.    134.
   0   9  -7    -86.     82.
   0  -9  -7     67.     81.
   0   9  -7      1.     79.
   0  -9   8    248.    214.
   0   9   8    559.    145.
   0  -9   8    419.    143.
   0  -9   8    434.    137.
   0   9   8    418.    100.
   0  -9   8    353.    136.
   0  -9   8    409.    210.
   0   9   8    498.    147.
   0  -9  -8    345.    137.
   0  -9  -8    345.    145.
   0   9  -8    510.    221.
   0   9  -8    384.    146.
   0  -9  -8    319.    146.
   0  -9  -8    470.     98.
   0   9  -8    565.    144.
   0  -9   9   1634.    217.
   0  -9   9   1503.    203.
   0  -9   9   1836.    222.
   0   9   9   1728.    219.
   0   9   9   1384.    223.
   0   9   9   1760.    218.
   0  -9   9    984.    322.
   0  -9   9   1684.    199.
   0  -9  -9   1568.    144.
   0   9  -9   1600.    215.
   0   9  -9   1621.    226.
   0   9  -9   1763.    215.
   0  -9  -9   1698.    330.
   0  -9  -9   1643.    322.
   0  -9  -9   1554.    230.
   0  -9  10    446.    127.
   0  -9  10    251.    130.
   0   9  10    395.    141.
   0  -9  10    325.    143.
   0  -9  10    457.    137.
   0   9  10    613.    228.
   0  -9  10    261.    218.
   0   9  10    245.    141.
   0   9 -10    471.    136.
   0  -9 -10    364.     92.
   0  -9 -10    279.    142.
   0  -9 -10    269.    134.
   0   9 -10    324.    149.
   0   9 -10    237.    141.
   0  -9 -10    192.     88.
   0   9 -10    381.    147.
   0  -9  11     98.     97.
   0  -9  11      8.    104.
   0  -9  11     94.    107.
   0  -9  11     51.    109.
   0  -9  11    -83.    151.
   0   9  11    181.    109.
   0   9  11     35.     67.
   0   9  11     44.    105.
   0   9 -11     -3.    105.
   0  -9 -11    179.    103.
   0   9 -11    -24.    109.
   0  -9 -11     74.    101.
   0   9 -11     35.    109.
   0  -9 -11    -49.    162.
   0  -9 -11     75.     67.
   0   9 -11     29.    163.
   0  -9  12   1223.    202.
   0   9  12   1454.    221.
   0  -9  12   1367.    217.
   0  -9  12   1192.    223.
   0   9  12   1349.    144.
   0  -9  12   1238.    326.
   0  -9  12   1232.    306.
   0   9  12   1324.    218.
   0   9 -12   1271.    345.
   0   9 -12   1300.    349.
   0   9 -12   1248.    216.
   0  -9 -12   1343.    211.
   0   9 -12    800.    335.
   0  -9 -12   1387.    212.
   0  -9 -12   1374.    134.
   0  -9 -12   1210.    135.
   0  -9  13    749.    194.
   0  -9  13    824.    310.
   0  -9  13    779.    179.
   0  -9  13   1003.    189.
   0   9  13    639.    118.
   0   9  13    793.    194.
   0  -9  13    953.    178.
   0   9  13    903.    202.
   0   9 -13    671.    184.
   0  -9 -13    749.    298.
   0  -9 -13    562.    119.
   0   9 -13    977.    197.
   0  -9 -13    704.    118.
   0   9 -13   1138.    200.
   0   9 -13    736.    189.
   0   9 -13   1015.    196.
   0  -9 -13    943.    185.
   0  -9  14   1041.    205.
   0  -9  14   1197.    204.
   0  -9  14   1198.    228.
   0  -9  14   1293.    350.
   0  -9  14   1226.    213.
   0   9  14    797.    135.
   0   9  14   1292.    350.
   0   9  14   1295.    231.
   0   9 -14   1105.    211.
   0   9 -14   1360.    222.
   0   9 -14    544.    225.
   0  -9 -14    974.    203.
   0  -9 -14   1285.    222.
   0   9 -14   1362.    227.
   0   9 -14   1335.    215.
   0  -9 -14    874.    130.
   0  -9 -14   1300.    213.
   0  -9  15   5843.    411.
   0  -9  15   6095.    448.
   0   9  15   5864.    453.
   0  -9  15   6102.    452.
   0  -9  15   6099.    604.
   0   9  15   5609.    295.
   0   9  15   6342.    456.
   0  -9  15   5679.    623.
   0   9 -15   5739.    434.
   0  -9 -15   5862.    446.
   0   9 -15   5663.    451.
   0  -9 -15   5760.    402.
   0   9 -15   5731.    446.
   0  -9 -15   6089.    438.
   0  -9 -15   5749.    389.
   0   9  16   2583.    310.
   0  -9  16   2927.    496.
   0   9  16   3016.    349.
   0  -9  16   2800.    526.
   0  -9  16   2890.    463.
   0  -9  16   3214.    464.
   0  -9  16   3129.    348.
   0   9  16   2417.    520.
   0   9 -16   2590.    504.
   0  -9 -16   2993.    499.
   0   9 -16   2690.    334.
   0  -9 -16   2960.    293.
   0  -9 -16   3110.    204.
   0   9 -16   3227.    472.
   0  -9 -16   2781.    335.
   0   9  17    358.    249.
   0   9  17    106.    145.
   0  -9  17    227.    164.
   0  -9  17    194.    158.
   0  -9  17    219.    166.
   0   9  17     73.    163.
   0  -9  17    408.    146.
   0  -9  17    123.    145.
   0   9 -17    152.    149.
   0  -9 -17    194.    157.
   0  -9 -17    180.    137.
   0  -9 -17    143.     90.
   0   9 -17    400.    158.
   0  -9 -17    209.    163.
   0   9 -17    126.    158.
   0  -9  18   2146.    310.
   0  -9  18   1649.    500.
   0  -9  18   2270.    446.
   0  -9  18   2105.    496.
   0   9  18   2047.    496.
   0   9  18   2567.    318.
   0  -9  18   2306.    289.
   0   9 -18   1498.    298.
   0  -9 -18   2177.    186.
   0   9 -18   2324.    320.
   0   9 -18   1999.    319.
   0  -9 -18   2433.    310.
   0  -9 -18   2135.    318.
   0  -9 -18   1909.    179.
   0  -9  19    585.    200.
   0  -9  19    636.    221.
   0  -9  19    608.    219.
   0  -9  19    417.    198.
   0   9  19    695.    355.
   0  -9  19    829.    229.
   0   9  19    594.    221.
   0  -9 -19    637.    222.
   0   9 -19    573.    206.
   0  -9 -19    538.    217.
   0   9 -19    638.    219.
   0   9 -19    771.    218.
   0   9  20    -89.    225.
   0  -9  20     -4.    136.
   0  -9  20    123.    138.
   0   9  20     39.    140.
   0  -9  20     94.    195.
   0  -9  20     64.    126.
   0  -9  20     83.    142.
   0   9 -20    102.    128.
   0   9 -20    -11.    140.
   0  -9 -20    -44.    135.
   0   9 -20     65.    138.
   0  -9 -20    -17.    213.
   0  -9  21   2909.    365.
   0  -9  21   3735.    544.
   0  -9  21   2850.    392.
   0  -9  21   2273.    615.
   0   9  21   3023.    401.
   0   9  21   3102.    412.
   0  -9  21   2466.    592.
   0   9 -21   2849.    397.
   0   9 -21   3182.    385.
   0  -9 -21   3247.    393.
   0   9 -21   2932.    371.
   0  -9 -21   2978.    399.
   0  10   0  17598.    971.
   0 -10   0  18411.    732.
   0 -10   1   2113.    215.
   0  10   1   2032.    218.
   0 -10  -1   2093.    207.
   0  10  -1   1880.    227.
   0  10   2    571.    151.
   0 -10   2    802.    151.
   0  10  -2    625.    254.
   0 -10  -2    833.    143.
   0 -10   3    246.    116.
   0  10   3    150.    106.
   0 -10  -3    250.    106.
   0  10  -3    198.    125.
   0  10   4  16002.    650.
   0 -10   4  15874.    903.
   0  10   4  16588.    749.
   0 -10  -4  16492.    658.
   0 -10  -4  15710.    749.
   0  10  -4  16707.    967.
   0 -10  -4  17005.    833.
   0 -10  -4  16015.    754.
   0  10   5   1323.    264.
   0 -10   5   1739.    206.
   0 -10   5   1502.    214.
   0 -10  -5   -555.    417.
   0  10  -5   1449.    219.
   0  10  -5   1587.    211.
   0 -10  -5   -806.    406.
   0 -10  -5   1708.    257.
   0 -10  -5   1847.    162.
   0 -10   6    601.    160.
   0  10   6    530.    127.
   0  10   6    543.    182.
   0 -10   6    661.    263.
   0 -10  -6    309.    184.
   0  10  -6    687.    163.
   0 -10  -6    892.    171.
   0 -10  -6    490.    125.
   0 -10  -6    805.    121.
   0 -10  -6    603.    175.
   0  10  -6    344.    287.
   0 -10   7   3487.    303.
   0  10   7   3159.    496.
   0 -10   7   3676.    462.
   0 -10   7   4300.    512.
   0 -10   7   4518.    339.
   0 -10   7   4185.    458.
   0  10   7   3318.    239.
   0  10  -7   3678.    472.
   0 -10  -7   3584.    243.
   0 -10  -7   4363.    493.
   0  10  -7   3107.    325.
   0 -10  -7   3368.    481.
   0 -10  -7   4462.    348.
   0 -10  -7   3604.    232.
   0 -10   8   5064.    385.
   0 -10   8   4739.    361.
   0  10   8   5173.    384.
   0  10   8   4195.    265.
   0  10   8   3981.    363.
   0 -10   8   4949.    365.
   0 -10   8   3844.    367.
   0 -10   8   4019.    350.
   0  10  -8   3846.    355.
   0 -10  -8   3934.    264.
   0 -10  -8   5088.    394.
   0 -10  -8   4150.    364.
   0 -10  -8   4852.    362.
   0  10  -8   4900.    386.
   0 -10  -8   3728.    359.
   0  10   9   3295.    346.
   0 -10   9   4194.    461.
   0  10   9   3804.    347.
   0  10   9   3142.    345.
   0 -10   9   2984.    332.
   0 -10   9   3777.    494.
   0 -10   9   3260.    333.
   0 -10   9   3379.    322.
   0 -10  -9   3677.    323.
   0  10  -9   3538.    338.
   0  10  -9   4131.    357.
   0 -10  -9   3356.    228.
   0  10  -9   3606.    334.
   0 -10  -9   3162.    343.
   0 -10  -9   3124.    491.
   0 -10  10     73.    246.
   0 -10  10    330.    153.
   0 -10  10    471.    143.
   0  10  10    353.    156.
   0  10  10    260.    162.
   0 -10  10    167.    144.
   0 -10  10    242.    163.
   0  10  10    178.    249.
   0  10 -10    330.    157.
   0  10 -10    371.    149.
   0  10 -10    206.    164.
   0 -10 -10    379.    158.
   0 -10 -10    180.    103.
   0 -10 -10    404.    103.
   0 -10 -10    453.    153.
   0  10  11    418.    157.
   0 -10  11    285.    223.
   0  10  11    275.    156.
   0  10  11    180.    101.
   0 -10  11    225.    145.
   0 -10  11    426.    157.
   0 -10  11    120.    156.
   0 -10  11    321.    150.
   0 -10 -11    386.    235.
   0  10 -11    255.    237.
   0  10 -11    192.    160.
   0 -10 -11    237.    152.
   0  10 -11    152.    249.
   0 -10 -11    194.     98.
   0 -10 -11    350.    152.
   0  10  12   5566.    309.
   0 -10  12   5941.    446.
   0 -10  12   5610.    453.
   0 -10  12   5738.    639.
   0 -10  12   5822.    416.
   0 -10  12   5796.    593.
   0  10  12   5595.    442.
   0  10  12   5964.    454.
   0 -10 -12   5485.    419.
   0  10 -12   5708.    447.
   0 -10 -12   5711.    427.
   0 -10 -12   5958.    434.
   0  10 -12   5640.    443.
   0  10 -12   6182.    437.
   0 -10 -12   5724.    305.
   0 -10  13    215.    137.
   0 -10  13    106.    135.
   0  10  13     33.     90.
   0 -10  13    -21.    199.
   0 -10  13    -30.    219.
   0 -10  13    175.    126.
   0  10  13    258.    141.
   0  10  13    156.    222.
   0  10 -13    123.    140.
   0 -10 -13     91.    132.
   0  10 -13     63.    144.
   0 -10 -13     90.     86.
   0 -10 -13     57.     84.
   0  10 -13    164.    133.
   0 -10 -13    142.    133.
   0  10 -13    132.    139.
   0  10  14   2373.    316.
   0  10  14   2718.    327.
   0 -10  14   2237.    313.
   0 -10  14   2356.    296.
   0 -10  14   2528.    329.
   0 -10  14   2499.    330.
   0  10  14   2337.    326.
   0 -10  14   2394.    300.
   0 -10 -14   2555.    209.
   0 -10 -14   2187.    298.
   0 -10 -14   2456.    317.
   0 -10 -14   2688.    317.
   0  10 -14   2615.    320.
   0  10 -14   2707.    330.
   0  10 -14   2405.    326.
   0  10 -14   2961.    315.
   0  10  15     55.    134.
   0 -10  15    286.    140.
   0 -10  15    212.    209.
   0  10  15     37.    140.
   0 -10  15     44.    125.
   0  10  15    141.    142.
   0 -10  15     70.    142.
   0 -10  15     70.    125.
   0 -10 -15     14.    123.
   0  10 -15    -17.    140.
   0 -10 -15     22.     81.
   0 -10 -15    215.    139.
   0  10 -15     24.    139.
   0 -10 -15      8.    137.
   0 -10  16    314.    153.
   0  10  16    497.    271.
   0 -10  16    323.    171.
   0 -10  16    -45.    242.
   0  10  16    128.    173.
   0 -10  16    247.    173.
   0 -10  16    211.    167.
   0 -10 -16    365.    167.
   0 -10 -16    146.     98.
   0  10 -16    234.    264.
   0 -10 -16    166.    155.
   0 -10 -16     15.    168.
   0  10 -16    228.    172.
   0 -10  17   1149.    240.
   0  10  17   1182.    263.
   0 -10  17    863.    231.
   0  10  17    939.    409.
   0 -10  17    998.    260.
   0 -10  17    842.    261.
   0 -10  17    948.    254.
   0  10 -17   1063.    253.
   0  10 -17    864.    259.
   0 -10 -17    961.    261.
   0 -10 -17    968.    252.
   0 -10  18    101.    162.
   0 -10  18     71.    152.
   0 -10  18    -35.    265.
   0 -10  18     98.    153.
   0  10  18    -48.    264.
   0 -10  18    -64.    169.
   0  10  18    311.    176.
   0 -10 -18    362.    165.
   0  10 -18    258.    260.
   0  10 -18    207.    168.
   0 -10 -18    165.    265.
   0  10 -18    116.    160.
   0 -11   0     32.    158.
   0  11   0     89.    108.
   0 -11   1   4384.    329.
   0  11   1   4476.    475.
   0 -11  -1   4162.    312.
   0  11  -1   4484.    511.
   0 -11   2    114.    130.
   0  11   2    273.    125.
   0 -11  -2    230.    118.
   0  11  -2    325.    137.
   0  11   3    321.    119.
   0 -11   3    307.    198.
   0 -11  -3    356.    117.
   0 -11  -3   -283.    152.
   0  11  -3    167.    138.
   0 -11  -3    272.    118.
   0  11   4   2596.    256.
   0 -11   4   2833.    281.
   0 -11  -4   2409.    302.
   0 -11  -4   2816.    249.
   0 -11  -4   2932.    367.
   0  11  -4   2990.    291.
   0 -11  -4   2541.    463.
   0 -11   5    515.    175.
   0  11   5    667.    188.
   0  11   5    517.    147.
   0  11  -5    725.    186.
   0 -11  -5    564.    193.
   0 -11  -5    709.    187.
   0 -11  -5    645.    145.
   0 -11  -5    705.    144.
   0  11   6    124.    118.
   0 -11   6     70.    111.
   0 -11   6      1.    171.
   0  11   6     19.    139.
   0 -11  -6    146.    135.
   0 -11  -6    135.     86.
   0 -11  -6     38.    118.
   0 -11  -6    -90.    117.
   0  11  -6    -70.    117.
   0  11  -6    -77.    177.
   0 -11   7    164.    138.
   0  11   7    148.    110.
   0  11   7    133.    226.
   0 -11   7     87.    137.
   0 -11   7      9.    133.
   0 -11  -7    234.    104.
   0 -11  -7    289.    144.
   0 -11  -7     91.    162.
   0  11  -7    150.    141.
   0 -11  -7    285.    149.
   0  11  -7    172.    141.
   0 -11   8      1.    168.
   0  11   8    428.    182.
   0 -11   8    385.    173.
   0  11   8    534.    135.
   0 -11   8    406.    172.
   0  11  -8    511.    176.
   0 -11  -8    540.    132.
   0 -11  -8    458.    197.
   0 -11  -8    325.    177.
   0 -11  -8    509.    187.
   0  11  -8    378.    180.
   0  11   9    608.    327.
   0 -11   9    645.    211.
   0  11   9    645.    151.
   0 -11   9    700.    206.
   0  11   9    731.    211.
   0 -11   9    780.    197.
   0 -11   9      6.    294.
   0 -11   9   1027.    316.
   0  11  -9    763.    216.
   0 -11  -9    990.    317.
   0  11  -9    510.    319.
   0 -11  -9    714.    220.
   0 -11  -9    548.    146.
   0  11  -9    913.    205.
   0 -11  -9    763.    334.
   0 -11  -9    798.    201.
   0 -11  10    -24.    155.
   0 -11  10    377.    149.
   0 -11  10      0.    148.
   0 -11  10    120.    143.
   0 -11  10    194.    154.
   0  11  10    163.    157.
   0  11  10     98.    158.
   0  11  10     63.    162.
   0  11 -10    157.    230.
   0  11 -10    356.    250.
   0 -11 -10    285.    147.
   0 -11 -10     42.    159.
   0 -11 -10     91.    101.
   0 -11 -10    283.    165.
   0 -11 -10    129.    153.
   0  11 -10    222.    146.
   0 -11  11   5052.    622.
   0 -11  11   5272.    462.
   0 -11  11   5190.    455.
   0  11  11   5362.    455.
   0 -11  11   5092.    420.
   0  11  11   5688.    465.
   0  11  11   4825.    336.
   0 -11  11   5164.    672.
   0 -11 -11   5360.    325.
   0 -11 -11   5171.    477.
   0  11 -11   5561.    660.
   0 -11 -11   5051.    324.
   0  11 -11   5080.    472.
   0 -11 -11   4831.    652.
   0  11 -11   5374.    448.
   0 -11 -11   5464.    440.
   0 -11  12   1022.    216.
   0 -11  12    664.    220.
   0 -11  12    759.    315.
   0  11  12   1240.    348.
   0  11  12    535.    153.
   0  11  12   1053.    231.
   0 -11  12    835.    231.
   0 -11  12    646.    339.
   0 -11 -12      0.    145.
   0 -11 -12    875.    226.
   0  11 -12    876.    222.
   0 -11 -12    556.    226.
   0 -11 -12    664.    220.
   0  11 -12    840.    357.
   0  11 -12    930.    230.
   0 -11  13    385.    188.
   0  11  13    471.    308.
   0 -11  13    463.    175.
   0 -11  13    343.    280.
   0  11  13    275.    128.
   0  11  13    396.    196.
   0 -11  13    552.    199.
   0 -11  13    541.    196.
   0 -11 -13    370.    295.
   0  11 -13    351.    194.
   0 -11 -13    513.    188.
   0  11 -13    467.    204.
   0 -11 -13     -1.    191.
   0 -11 -13    276.    200.
   0  11 -13    454.    302.
   0  11  14    684.    245.
   0 -11  14    837.    215.
   0 -11  14   1000.    237.
   0 -11  14    865.    233.
   0 -11  14    743.    242.
   0  11  14    820.    239.
   0 -11  14    581.    220.
   0  11 -14    945.    236.
   0 -11 -14    516.    159.
   0 -11 -14    930.    235.
   0  11 -14    793.    245.
   0 -11 -14    767.    235.
   0 -11 -14      0.    227.
   0  11 -14    645.    231.
   0 -11  15   3446.    389.
   0 -11  15   2579.    643.
   0  11  15   3722.    427.
   0 -11  15   2312.    584.
   0  11  15   4295.    433.
   0 -11  15   4094.    626.
   0 -11  15   3640.    433.
   0 -11 -15   3802.    413.
   0 -11 -15   3774.    419.
   0  11 -15   4016.    424.
   0 -12   0   5816.    420.
   0  12   0   6354.    444.
   0 -12   1    721.    305.
   0  12   1    742.    203.
   0 -12  -1   1157.    186.
   0  12  -1    749.    210.
   0 -12   2     76.    119.
   0  12   2    118.    111.
   0  12  -2    -97.    120.
   0 -12  -2     35.    163.
   0 -12  -2    116.    108.
   0 -12   3     25.    128.
   0  12   3    141.    118.
   0 -12  -3    110.    174.
   0 -12  -3     68.    112.
   0  12  -3    143.    203.
   0  12   4    270.    179.
   0  12   4    314.    143.
   0 -12   4    300.    165.
   0  12  -4    413.    172.
   0 -12  -4    482.    137.
   0 -12  -4    212.    181.
   0 -12  -4    279.    137.
   0 -12  -4     70.    174.
   0  12   5    701.    279.
   0  12   5    596.    221.
   0 -12   5    723.    315.
   0 -12  -5    796.    261.
   0 -12  -5    445.    218.
   0 -12  -5    787.    223.
   0 -12  -5    761.    169.
   0  12  -5    954.    219.
   0  12   6    247.    304.
   0 -12   6    586.    179.
   0 -12   6    596.    184.
   0 -12   6      4.    281.
   0  12   6    447.    152.
   0 -12  -6    454.    147.
   0 -12  -6   -221.    295.
   0 -12  -6    210.    302.
   0 -12  -6    347.    149.
   0  12  -6    358.    186.
   0 -12   7    776.    208.
   0 -12   7      4.    205.
   0  12   7    714.    271.
   0  12   7    932.    227.
   0 -12  -7    709.    224.
   0 -12  -7    564.    261.
   0  12  -7    672.    352.
   0 -12  -7    905.    221.
   0  12  -7    851.    221.
   0 -12  -7    663.    263.
   0  12   8    126.    112.
   0 -12   8      2.    136.
   0 -12   8    114.    140.
   0  12   8    102.    147.
   0 -12   8    307.    223.
   0 -12   8    132.    215.
   0  12  -8     23.    139.
   0 -12  -8     87.    106.
   0  12  -8    293.    234.
   0  12  -8   -153.    148.
   0 -12  -8    -17.    224.
   0 -12  -8     20.    108.
   0 -12  -8    158.    149.
   0 -12   9    132.    171.
   0 -12   9     11.    174.
   0 -12   9     99.    246.
   0 -12   9    195.    165.
   0  12   9    123.    170.
   0 -12   9     -4.    238.
   0  12   9     89.    126.
   0  12   9    415.    280.
   0 -12  -9    195.    167.
   0  12  -9     90.    253.
   0 -12  -9    210.    164.
   0 -12  -9     68.    274.
   0 -12  -9    397.    174.
   0  12  -9    197.    177.
   0 -12  -9    215.    123.
   0  12  -9    153.    261.
   0 -12  -9    341.    126.
   0 -12  10    269.    195.
   0  12  10    484.    200.
   0  12  10    558.    198.
   0  12  10    345.    223.
   0 -12  10    374.    189.
   0 -12  10    277.    309.
   0 -12  10    307.    178.
   0 -12  10      2.    180.
   0  12 -10    463.    318.
   0  12 -10    389.    188.
   0  12 -10    521.    192.
   0 -12 -10      2.    212.
   0 -12 -10    578.    302.
   0 -12 -10    233.    204.
   0 -12 -10    374.    189.
   0 -12 -10    320.    200.
   0 -12 -10    287.    144.
   0 -12  11    490.    324.
   0  12  11    685.    224.
   0 -12  11    310.    331.
   0 -12  11    673.    219.
   0 -12  11    753.    333.
   0  12  11    387.    240.
   0  12  11    686.    216.
   0 -12  11     12.    199.
   0 -12 -11    612.    213.
   0 -12 -11    658.    212.
   0 -12 -11      3.    148.
   0 -12 -11    552.    347.
   0  12 -11    684.    213.
   0  12 -11    729.    221.
   0 -12 -11    556.    230.
   0  12 -11    644.    226.
   0 -12 -11    469.    163.
   0 -13   0     53.    103.
   0  13   0    -46.    103.
   0 -13   1   1967.    288.
   0  13   1   1637.    271.
   0  13  -1   1976.    281.
   0 -13  -1   1576.    416.
   0 -13  -1   1449.    270.
   0  13   2   1256.    229.
   0 -13   2    985.    243.
   0 -13  -2   1267.    228.
   0 -13  -2   1064.    227.
   0  13  -2     31.    386.
   0  13   3   2268.    299.
   0 -13   3   1689.    462.
   0 -13  -3   1503.    273.
   0 -13  -3   1634.    347.
   0 -13  -3   2471.    269.
   0  13  -3   2507.    316.
   1   0 -29     -7.    120.
   1   0 -29    160.     94.
   1   0 -29     89.     99.
   1   0 -29   -289.    120.
  -1   0  29   -215.    113.
  -1   0  29     58.     99.
  -1   0  29    133.    188.
  -1   0  29     23.    115.
   1   0 -28    200.    168.
   1   0 -28    419.    201.
   1   0 -28    397.    202.
   1   0 -28    554.    157.
  -1   0  28    327.    185.
  -1   0  28    151.    198.
  -1   0  28    272.    163.
  -1   0  28    451.    201.
  -1   0  28    412.    192.
   1   0 -27     -7.    109.
   1   0 -27    -74.    208.
   1   0 -27    119.    207.
   1   0 -27     97.    172.
  -1   0  27    273.    191.
  -1   0  27    -79.    130.
  -1   0  27     54.    170.
  -1   0  27    153.    134.
   1   0 -26   1322.    205.
   1   0 -26   1130.    248.
   1   0 -26   1344.    249.
   1   0 -26   1311.    212.
  -1   0  26   1261.    199.
  -1   0  26   1086.    232.
  -1   0  26    988.    252.
   1   0 -25   -114.    157.
   1   0 -25     41.    121.
   1   0 -25     88.    118.
   1   0 -25    124.    101.
  -1   0  25    105.    112.
  -1   0  25     -8.     98.
  -1   0  25     90.    191.
   1   0 -24    167.    121.
   1   0 -24     68.    104.
   1   0 -24    146.    103.
   1   0 -24     -5.    127.
  -1   0  24     -7.    129.
  -1   0  24    213.    102.
  -1   0  24     45.    114.
   1   0 -23    116.    150.
   1   0 -23    -20.    129.
   1   0 -23     27.     82.
   1   0 -23     28.    153.
  -1   0  23   -161.     89.
  -1   0  23    -47.    132.
  -1   0  23     19.    101.
   1   0 -22   4462.    293.
   1   0 -22   4269.    423.
   1   0 -22   4491.    340.
   1   0 -22   4707.    328.
  -1   0  22   4392.    295.
  -1   0  22   4451.    464.
  -1   0  22   4270.    344.
   1   0 -21    111.     81.
   1   0 -21     -4.     96.
   1   0 -21    -51.     95.
   1   0 -21    154.     82.
  -1   0  21    -35.    100.
  -1   0  21    -19.     90.
  -1   0  21     69.     81.
   1   0 -20    205.    104.
   1   0 -20    194.    120.
   1   0 -20    215.    125.
   1   0 -20    211.    102.
  -1   0  20    292.    103.
  -1   0  20    475.    114.
  -1   0  20    393.    192.
   1   0 -19      6.    121.
   1   0 -19     41.    105.
   1   0 -19    -45.    105.
   1   0 -19    -22.    125.
  -1   0  19     -6.     81.
  -1   0  19    -78.     73.
  -1   0  19     26.    105.
   1   0 -18   2139.    201.
   1   0 -18   2047.    174.
   1   0 -18   2047.    189.
   1   0 -18   1977.    173.
  -1   0  18   2081.    186.
  -1   0  18   2323.    172.
  -1   0  18   2356.    205.
   1   0 -17    -77.     59.
   1   0 -17      6.     70.
   1   0 -17    -16.     64.
   1   0 -17     -5.     59.
  -1   0  17      2.     60.
  -1   0  17     38.    101.
  -1   0  17    -18.     70.
   1   0 -16   2179.    164.
   1   0 -16   2270.    179.
   1   0 -16   2529.    182.
   1   0 -16   2477.    239.
  -1   0  16   2422.    173.
  -1   0  16   2536.    189.
  -1   0  16   2344.    166.
   1   0 -15     35.     85.
   1   0 -15    -72.     48.
   1   0 -15     15.     46.
   1   0 -15     47.     79.
  -1   0  15     41.     84.
  -1   0  15     64.     49.
  -1   0  15    -35.     47.
   1   0 -14  15971.    520.
   1   0 -14  15088.    479.
   1   0 -14  15698.    507.
   1   0 -14  16101.    622.
  -1   0  14  15628.    606.
  -1   0  14  15537.    499.
  -1   0  14  15827.    661.
   1   0 -13    -74.     75.
   1   0 -13     34.     49.
   1   0 -13    -32.     74.
   1   0 -13      5.     53.
  -1   0  13     53.     49.
  -1   0  13     38.     75.
  -1   0  13     39.     54.
   1   0 -12   4583.    188.
   1   0 -12   4405.    199.
   1   0 -12   4482.    184.
   1   0 -12   4359.    185.
  -1   0  12   4436.    200.
  -1   0  12   4462.    186.
  -1   0  12   4436.    188.
   1   0 -11     57.     65.
   1   0 -11     73.     40.
   1   0 -11    -13.     44.
   1   0 -11     29.     41.
  -1   0  11     25.     63.
  -1   0  11    -42.     44.
  -1   0  11    -52.     40.
   1   0 -10  11109.    324.
   1   0 -10  12558.    424.
   1   0 -10  10746.    329.
   1   0 -10  11199.    339.
  -1   0  10  10735.    410.
  -1   0  10  10893.    338.
  -1   0  10  10641.    320.
   1   0  -9    -16.     40.
   1   0  -9    -20.     40.
   1   0  -9     -5.     37.
   1   0  -9     26.     37.
  -1   0   9      4.     41.
  -1   0   9     33.     38.
  -1   0   9     35.     60.
   1   0  -8  20798.    565.
   1   0  -8  22281.    563.
   1   0  -8  22271.    656.
   1   0  -8  22721.    589.
  -1   0   8  22762.    589.
  -1   0   8  22197.    590.
  -1   0   8  22635.    675.
   1   0  -7     19.     36.
   1   0  -7     17.     59.
   1   0  -7     27.     33.
   1   0  -7    -59.     37.
  -1   0   7     47.     55.
  -1   0   7    -46.     60.
  -1   0   7     41.     36.
   1   0  -6 133109.   4361.
   1   0  -6 130854.   4304.
   1   0  -6 133313.   4442.
   1   0  -6 134574.   4335.
  -1   0   6 133329.   4424.
  -1   0   6 133778.   4372.
  -1   0   6 134336.   4546.
   1   0  -5     42.     33.
   1   0  -5     33.     42.
   1   0  -5     53.     38.
   1   0  -5     39.     38.
  -1   0   5     17.     33.
  -1   0   5    103.     41.
  -1   0   5     22.     38.
   1   0  -4    695.     66.
   1   0  -4    864.     51.
   1   0  -4    722.     59.
   1   0  -4    684.    113.
  -1   0   4    790.     52.
  -1   0   4    711.    108.
  -1   0   4    779.     60.
   1   0  -3    108.     35.
   1   0  -3     28.     39.
   1   0  -3    184.     25.
   1   0  -3    126.     48.
  -1   0   3    159.     37.
  -1   0   3    115.     41.
  -1   0   3     76.     49.
  -1   0   3    103.     38.
   1   0   2  33192.    640.
   1   0   2  32989.    578.
   1   0   2  31634.    649.
  -1   0  -2  31578.    612.
  -1   0  -2  31645.    647.
  -1   0  -2  32083.    562.
   1   0   3    -25.     28.
   1   0   3     -3.     15.
   1   0   3    -20.     25.
  -1   0  -3      0.     24.
  -1   0  -3     18.     15.
  -1   0  -3     24.     27.
   1   0   4     59.     69.
   1   0   4    109.     42.
   1   0   4     85.     47.
  -1   0  -4     66.     40.
  -1   0  -4    115.     25.
  -1   0  -4    102.     44.
   1   0   5    -60.     62.
   1   0   5     29.     22.
   1   0   5     16.     35.
  -1   0  -5     14.     35.
  -1   0  -5    -36.     57.
  -1   0  -5     -5.     38.
   1   0   6 406161.  18763.
   1   0   6 391612.  18301.
   1   0   6 400299.  18016.
  -1   0  -6 392097.  18609.
  -1   0  -6 415185.  18475.
  -1   0  -6 399161.  18745.
   1   0   7    -26.     27.
   1   0   7     22.     71.
   1   0   7    -53.     42.
  -1   0  -7    -16.     41.
  -1   0  -7    -16.     44.
  -1   0  -7     -8.     66.
   1   0   8  59791.   1711.
   1   0   8  58241.   1535.
   1   0   8  60506.   1748.
  -1   0  -8  58341.   1700.
  -1   0  -8  59970.   1856.
  -1   0  -8  58355.   1514.
   1   0   9     41.     42.
   1   0   9     16.     40.
   1   0   9     -4.     43.
  -1   0  -9     13.     26.
  -1   0  -9    -51.     41.
  -1   0  -9     -7.     40.
   1   0  10  46849.   1243.
   1   0  10  46765.   1518.
   1   0  10  47752.   1410.
  -1   0 -10  46133.   1222.
  -1   0 -10  47749.   1399.
  -1   0 -10  50229.   1446.
   1   0  11    -79.     49.
   1   0  11    -11.     51.
   1   0  11    -29.     48.
  -1   0 -11     -8.     32.
  -1   0 -11    -29.     48.
  -1   0 -11     42.     48.
   1   0  12     62.     57.
   1   0  12     43.     57.
   1   0  12     54.     39.
  -1   0 -12    105.     55.
  -1   0 -12     25.     38.
  -1   0 -12     24.     56.
   1   0  13      6.     35.
   1   0  13    -46.     51.
   1   0  13    -96.     51.
  -1   0 -13     41.     34.
  -1   0 -13     14.     49.
  -1   0 -13    -23.     50.
   1   0  14  13839.    634.
   1   0  14  14759.    510.
   1   0  14  14280.    628.
  -1   0 -14  14979.    635.
  -1   0 -14  14480.    632.
  -1   0 -14  14039.    496.
   1   0  15     21.     44.
   1   0  15      0.     63.
   1   0  15    -35.     62.
  -1   0 -15    -67.     97.
  -1   0 -15    -75.     94.
  -1   0 -15    -22.     67.
   1   0  16  14918.    465.
   1   0  16  14719.    563.
   1   0  16  14533.    548.
  -1   0 -16  14516.    552.
  -1   0 -16  14812.    565.
  -1   0 -16  15233.    464.
   1   0  17     33.     74.
   1   0  17    110.     52.
   1   0  17     61.     76.
  -1   0 -17    -47.     73.
  -1   0 -17     61.     75.
  -1   0 -17    -62.     51.
   1   0  18  12324.    429.
   1   0  18  12414.    719.
   1   0  18  12944.    735.
  -1   0 -18  12863.    441.
  -1   0 -18  12993.    559.
  -1   0 -18  12841.    546.
  -1   0 -18  12171.    432.
   1   0  19    348.    120.
   1   0  19    248.    118.
   1   0  19    406.    127.
  -1   0 -19    168.    118.
  -1   0 -19    -33.    128.
  -1   0 -19    109.     84.
  -1   0 -19    220.    120.
   1   0  20  54915.   1924.
   1   0  20  57993.   2234.
   1   0  20  60957.   2304.
  -1   0 -20  55969.   2217.
  -1   0 -20  58113.   2184.
  -1   0 -20  57377.   2538.
  -1   0 -20  56401.   2516.
   1   0  21    -10.    104.
   1   0  21    250.    104.
   1   0  21    -75.     71.
  -1   0 -21     32.    100.
  -1   0 -21    113.    101.
  -1   0 -21     55.     69.
  -1   0 -21     34.     74.
   1   0  22   4111.    247.
   1   0  22   4287.    341.
   1   0  22   4324.    498.
  -1   0 -22   4276.    245.
  -1   0 -22   4379.    340.
  -1   0 -22   4136.    258.
  -1   0 -22   4201.    342.
   1   0  23     84.    161.
   1   0  23   -103.    110.
   1   0  23     56.    104.
  -1   0 -23    103.    100.
  -1   0 -23     87.    112.
  -1   0 -23     15.    103.
  -1   0 -23    -14.     70.
   1   0  24    116.     90.
   1   0  24     87.    132.
   1   0  24    197.    132.
  -1   0 -24    148.    127.
  -1   0 -24    -32.    132.
  -1   0 -24    151.     92.
  -1   0 -24     -8.    140.
   1   0  25    -15.     81.
   1   0  25   -108.    110.
   1   0  25     79.    110.
   1   0  25    104.    109.
   1   0  25   -118.    112.
  -1   0 -25    -57.     76.
  -1   0 -25     95.    174.
  -1   0 -25     51.    172.
  -1   0 -25    -28.     77.
   1   0  26    230.    168.
   1   0  26    233.    173.
   1   0  26    172.    167.
   1   0  26    101.    187.
   1   0  26    196.    169.
  -1   0 -26    441.    120.
  -1   0 -26    149.    192.
  -1   0 -26    243.    168.
  -1   0 -26     85.    170.
   1   0  27      5.    112.
   1   0  27   -131.    182.
   1   0  27    -47.    173.
   1   0  27     45.    114.
   1   0  27    -96.     84.
  -1   0 -27    -93.    114.
  -1   0 -27    137.    114.
  -1   0 -27     -1.     85.
  -1   0 -27    107.     82.
   1   0  28   2583.    377.
   1   0  28   1692.    414.
   1   0  28   2697.    375.
   1   0  28   2871.    374.
   1   0  28   3076.    391.
  -1   0 -28   3031.    294.
  -1   0 -28   2733.    377.
  -1   0 -28   2914.    374.
  -1   0 -28   2830.    425.
   1  -1 -28    533.    186.
   1  -1 -28    588.    230.
   1  -1 -28    744.    179.
   1   1 -28    465.    231.
   1  -1 -28    846.    224.
   1   1 -28    673.    189.
   1   1 -28    311.    359.
   1   1 -28    823.    206.
  -1  -1  28    564.    221.
  -1   1  28    718.    340.
  -1   1  28    661.    234.
  -1   1  28    447.    194.
  -1  -1  28    742.    233.
  -1  -1  28    522.    214.
  -1  -1  28    678.    356.
  -1  -1  28    668.    192.
   1   1 -27     85.    120.
   1   1 -27     84.    186.
   1  -1 -27     64.    183.
   1   1 -27    -21.    102.
   1  -1 -27    -32.     95.
   1   1 -27     42.    158.
   1  -1 -27    -38.     94.
   1  -1 -27    -40.    186.
  -1  -1  27    184.    123.
  -1  -1  27   -134.    159.
  -1  -1  27    -40.    112.
  -1  -1  27    -23.    122.
  -1   1  27     -9.    120.
  -1   1  27     76.     92.
  -1   1  27    157.    176.
  -1  -1  27    -46.    176.
   1  -1 -26   1025.    278.
   1   1 -26    830.    309.
   1  -1 -26    829.    227.
   1   1 -26    940.    229.
   1  -1 -26    728.    228.
   1   1 -26    779.    227.
   1   1 -26    753.    200.
   1  -1 -26   1237.    181.
  -1   1  26   1037.    231.
  -1  -1  26    787.    324.
  -1  -1  26    907.    235.
  -1  -1  26    904.    223.
  -1  -1  26   1036.    235.
  -1  -1  26    951.    198.
  -1   1  26    877.    219.
  -1   1  26    814.    289.
   1   1 -25   1833.    275.
   1  -1 -25   1759.    281.
   1  -1 -25   2024.    229.
   1   1 -25   1821.    283.
   1   1 -25   2068.    244.
   1  -1 -25   2246.    335.
   1  -1 -25   2279.    284.
   1   1 -25   1661.    242.
  -1   1  25   1546.    263.
  -1  -1  25   1532.    428.
  -1  -1  25   1551.    260.
  -1   1  25   2098.    426.
  -1  -1  25   2017.    283.
  -1   1  25   1993.    225.
  -1  -1  25   2182.    266.
  -1  -1  25   2028.    257.
   1   1 -24   3183.    445.
   1   1 -24   3589.    333.
   1  -1 -24   3867.    279.
   1   1 -24   3708.    343.
   1  -1 -24   3553.    331.
   1   1 -24   3570.    296.
   1  -1 -24   3315.    275.
   1  -1 -24   3373.    341.
  -1  -1  24   3899.    316.
  -1   1  24   3677.    313.
  -1   1  24   3573.    280.
  -1  -1  24   3492.    341.
  -1  -1  24   3395.    457.
  -1  -1  24   3093.    327.
  -1  -1  24   3586.    350.
  -1   1  24   3593.    521.
   1  -1 -23   1345.    325.
   1  -1 -23   1053.    169.
   1  -1 -23   1119.    205.
   1   1 -23   1173.    209.
   1   1 -23   1308.    287.
   1   1 -23   1238.    319.
   1  -1 -23    959.    170.
   1   1 -23   1031.    188.
  -1  -1  23   1180.    192.
  -1  -1  23   1100.    203.
  -1   1  23   1412.    172.
  -1  -1  23   1029.    213.
  -1   1  23   1176.    195.
  -1   1  23   1277.    213.
  -1  -1  23   1295.    192.
   1   1 -22    654.    233.
   1  -1 -22    696.    211.
   1   1 -22    719.    154.
   1  -1 -22    786.    168.
   1   1 -22    884.    260.
   1  -1 -22    753.    209.
   1  -1 -22    765.    160.
   1   1 -22    944.    252.
  -1  -1  22    629.    155.
  -1  -1  22    849.    173.
  -1  -1  22    893.    231.
  -1   1  22    685.    245.
  -1   1  22    698.    173.
  -1   1  22    537.    210.
  -1  -1  22    -36.    159.
   1  -1 -21    265.    136.
   1   1 -21    107.     94.
   1   1 -21    142.    106.
   1  -1 -21    -41.     86.
   1   1 -21     81.     96.
   1   1 -21    173.    105.
   1  -1 -21      5.    105.
   1  -1 -21    198.    105.
  -1   1  21    152.    157.
  -1  -1  21     95.     98.
  -1   1  21    -18.    109.
  -1  -1  21    201.     99.
  -1   1  21    132.    133.
  -1  -1  21      1.    176.
   1  -1 -20   2749.    202.
   1   1 -20   2895.    238.
   1   1 -20   2710.    252.
   1   1 -20   2690.    323.
   1  -1 -20   2545.    365.
   1  -1 -20   3179.    383.
   1   1 -20   2700.    220.
   1  -1 -20   2817.    206.
  -1  -1  20   2821.    225.
  -1  -1  20   2401.    253.
  -1  -1  20   2777.    332.
  -1   1  20   2692.    250.
  -1   1  20   2585.    201.
  -1   1  20   2811.    234.
   1   1 -19     20.     70.
   1  -1 -19      0.     57.
   1   1 -19     24.     98.
   1   1 -19    -67.     67.
   1   1 -19     47.     63.
   1  -1 -19    -76.     70.
   1  -1 -19     56.     69.
   1  -1 -19      9.     87.
  -1   1  19     25.     55.
  -1  -1  19    -86.     63.
  -1   1  19     98.     70.
  -1  -1  19    -67.     62.
  -1  -1  19     32.     72.
  -1   1  19    -10.     66.
   1  -1 -18    360.    112.
   1  -1 -18    227.    115.
   1   1 -18    242.    102.
   1   1 -18    228.    102.
   1  -1 -18    347.     93.
   1   1 -18    278.    115.
   1  -1 -18    414.     93.
   1   1 -18    327.    109.
  -1   1  18    356.    108.
  -1  -1  18    275.    159.
  -1  -1  18    235.    104.
  -1   1  18    382.     91.
  -1   1  18    170.    179.
  -1  -1  18    475.    115.
   1  -1 -17   9713.    419.
   1  -1 -17   9292.    367.
   1   1 -17   9707.    548.
   1   1 -17   9378.    390.
   1   1 -17   9519.    562.
   1  -1 -17   9800.    558.
   1   1 -17   9381.    386.
   1  -1 -17   9355.    478.
  -1  -1  17  10046.    578.
  -1   1  17   9319.    361.
  -1  -1  17   9269.    386.
  -1   1  17   9679.    397.
  -1  -1  17   9723.    393.
  -1   1  17   9617.    568.
   1   1 -16    611.    104.
   1  -1 -16    585.     99.
   1   1 -16    718.    178.
   1   1 -16    497.    169.
   1  -1 -16    570.     95.
   1  -1 -16    442.    115.
   1  -1 -16    555.    113.
  -1   1  16    476.    109.
  -1  -1  16    509.    117.
  -1  -1  16    411.    164.
  -1  -1  16    541.    105.
  -1   1  16    541.    119.
  -1   1  16    634.     94.
   1   1 -15   5892.    274.
   1   1 -15   5964.    256.
   1   1 -15   5794.    263.
   1  -1 -15   5963.    269.
   1  -1 -15   5826.    236.
   1  -1 -15   5885.    336.
   1  -1 -15   5815.    275.
  -1  -1  15   5904.    263.
  -1  -1  15   5858.    280.
  -1  -1  15   5866.    357.
  -1   1  15   5504.    326.
  -1   1  15   5927.    267.
  -1   1  15   5721.    274.
   1  -1 -14    462.     98.
   1   1 -14    451.     91.
   1  -1 -14    609.    129.
   1   1 -14    438.    139.
   1  -1 -14    427.    147.
   1   1 -14    489.     96.
   1  -1 -14    649.     79.
  -1   1  14    521.     94.
  -1  -1  14    417.     93.
  -1  -1  14    412.    100.
  -1   1  14    457.    100.
  -1  -1  14    451.     88.
  -1   1  14    521.    125.
   1   1 -13  35493.   1075.
   1   1 -13  35780.   1090.
   1   1 -13  35859.   1071.
   1  -1 -13  36277.   1091.
   1  -1 -13  34459.   1001.
   1  -1 -13  35326.   1162.
   1  -1 -13  36724.   1105.
  -1   1  13  35625.   1101.
  -1  -1  13  35284.   1054.
  -1   1  13  34359.   1134.
  -1  -1  13  36724.   1242.
  -1  -1  13  36377.   1260.
  -1   1  13  34476.   1063.
   1  -1 -12   8866.    402.
   1   1 -12   8535.    294.
   1  -1 -12   8521.    374.
   1   1 -12   8746.    304.
   1   1 -12   8609.    291.
   1  -1 -12   9093.    304.
   1  -1 -12   8724.    270.
  -1   1  12   8762.    313.
  -1  -1  12   8672.    304.
  -1  -1  12   8667.    287.
  -1   1  12   8627.    299.
  -1  -1  12   8569.    300.
  -1   1  12   8340.    363.
   1  -1 -11   7487.    255.
   1   1 -11   7665.    262.
   1  -1 -11   7524.    350.
   1   1 -11   7512.    254.
   1   1 -11   7667.    254.
   1  -1 -11   7574.    330.
   1  -1 -11   7376.    232.
  -1   1  11   7462.    262.
  -1  -1  11   7810.    333.
  -1   1  11   7651.    322.
  -1   1  11   7052.    254.
  -1  -1  11   7480.    258.
  -1  -1  11   7131.    255.
   1  -1 -10    813.    134.
   1  -1 -10    834.     87.
   1   1 -10    740.     87.
   1   1 -10    810.     85.
   1   1 -10    671.     80.
   1  -1 -10    718.     73.
   1  -1 -10    847.     79.
  -1   1  10   1014.     90.
  -1   1  10    758.     77.
  -1   1  10    637.     87.
  -1  -1  10    719.     79.
  -1  -1  10    655.    133.
  -1  -1  10    744.     85.
   1  -1  -9    431.     65.
   1  -1  -9    424.     95.
   1  -1  -9    390.     68.
   1   1  -9    312.     69.
   1   1  -9    391.     64.
   1   1  -9    541.    109.
   1  -1  -9    442.    113.
  -1   1   9    341.    113.
  -1  -1   9    535.    110.
  -1  -1   9    364.     70.
  -1   1   9    364.     67.
  -1   1   9    423.     63.
  -1  -1   9    373.     62.
   1   1  -8  17973.    481.
   1  -1  -8  18206.    455.
   1   1  -8  18087.    456.
   1  -1  -8  17791.    468.
   1   1  -8  18245.    480.
   1  -1  -8  18418.    493.
   1  -1  -8  18181.    474.
  -1  -1   8  17995.    491.
  -1  -1   8  17991.    454.
  -1   1   8  17451.    454.
  -1  -1   8  17851.    479.
  -1   1   8  17914.    484.
  -1   1   8  17443.    471.
   1   1  -7  10332.    262.
   1  -1  -7  10540.    365.
   1  -1  -7  10332.    371.
   1  -1  -7  10278.    267.
   1   1  -7  10310.    290.
   1   1  -7  10202.    279.
   1  -1  -7  10345.    285.
  -1   1   7  10313.    355.
  -1   1   7  10082.    280.
  -1  -1   7  10320.    263.
  -1   1   7  10157.    289.
  -1  -1   7  10050.    282.
  -1   1   7  10055.    270.
  -1  -1   7  10117.    292.
   1  -1  -6  58741.   1531.
   1   1  -6  56191.   1550.
   1   1  -6  58278.   1680.
   1  -1  -6  57715.   1553.
   1  -1  -6  57191.   1640.
   1   1  -6  56698.   1557.
   1  -1  -6  59434.   1590.
  -1   1   6  57141.   1521.
  -1  -1   6  59202.   1533.
  -1   1   6  59251.   1736.
  -1   1   6  56859.   1533.
  -1  -1   6  59066.   1719.
  -1   1   6  59591.   1593.
  -1  -1   6  59296.   1627.
   1  -1  -5  26929.    660.
   1  -1  -5  27604.    639.
   1  -1  -5  27706.    655.
   1   1  -5  25236.    640.
   1   1  -5  27271.    599.
   1   1  -5  27260.    636.
   1  -1  -5  26862.    729.
  -1   1   5  27926.    673.
  -1   1   5  27673.    672.
  -1   1   5  28147.    676.
  -1   1   5  26879.    641.
  -1  -1   5  27419.    697.
  -1  -1   5  27047.    650.
  -1  -1   5  27714.    802.
   1  -1  -4  93767.   2684.
   1  -1  -4  93998.   2636.
   1   1  -4  99077.   2880.
   1   1  -4  89766.   2630.
   1  -1  -4  89419.   2681.
   1  -1  -4  95177.   2685.
   1   1  -4 102254.   2725.
  -1   1   4  92411.   2794.
  -1   1   4  94386.   2680.
  -1   1   4  94434.   2681.
  -1  -1   4  91937.   2691.
  -1  -1   4  99241.   2655.
  -1  -1   4  97130.   2720.
  -1   1   4  97485.   2773.
  -1  -1   4 100011.   2689.
   1   1  -3  12971.    306.
   1   1  -3  13956.    280.
   1  -1  -3  13182.    309.
   1   1  -3  13726.    293.
   1  -1  -3  13844.    297.
   1  -1  -3  14013.    311.
   1  -1  -3  14097.    305.
  -1  -1   3  13558.    350.
  -1  -1   3  13261.    310.
  -1   1   3  13918.    316.
  -1   1   3  13630.    306.
  -1  -1   3  13935.    299.
  -1  -1   3  13759.    282.
  -1  -1   3  13261.    287.
  -1   1   3  13489.    313.
  -1   1   3  13748.    303.
   1  -1  -2  38355.    879.
   1  -1  -2  39064.    850.
   1   1  -2  40279.    763.
   1  -1  -2  39981.    954.
   1   1  -2  40765.    835.
   1   1  -2  40015.    794.
   1  -1  -2  38613.    858.
   1   1  -2  37729.    841.
   1   1  -2  40467.    815.
  -1  -1   2  39837.    751.
  -1  -1   2  39910.    751.
  -1  -1   2  39518.    976.
  -1   1   2  38184.    937.
  -1  -1   2  39672.    805.
  -1   1   2  40750.    919.
  -1   1   2  39364.    871.
  -1   1   2  38591.    866.
  -1  -1   2  39863.    811.
   1   1  -1  11810.    215.
   1   1  -1  11470.    210.
   1  -1  -1  11981.    224.
   1   1  -1  11958.    167.
   1  -1  -1  11686.    233.
   1   1  -1  12096.    192.
   1  -1  -1  11363.    274.
   1  -1  -1  11536.    244.
  -1   1   1  11824.    285.
  -1   1   1  11737.    244.
  -1  -1   1  11965.    192.
  -1  -1   1  11694.    184.
  -1   1   1  11861.    241.
  -1  -1   1  11189.    213.
  -1   1   1  11552.    227.
  -1  -1   1  12239.    192.
   1  -1   0  90973.   2477.
   1  -1   0  97720.   2571.
   1   1   0 106920.   2644.
   1   1   0 101226.   2517.
   1   1   0 102476.   2567.
   1  -1   0  89106.   2434.
   1  -1   0  97874.   2549.
   1  -1   0  91964.   2556.
  -1   1   0  91671.   2492.
  -1   1   0  94585.   2518.
  -1   1   0  92942.   2497.
  -1  -1   0 111161.   2750.
  -1  -1   0 118230.   2983.
  -1   1   0  97875.   2651.
  -1  -1   0 112069.   2699.
   1  -1   1 193241.   6590.
   1   1   1 203657.   6585.
   1   1   1 215349.   7015.
   1  -1   1 198340.   6715.
   1  -1   1 199188.   6631.
   1   1   1 212527.   6542.
   1  -1   1 197664.   6647.
   1  -1   1 198380.   6800.
  -1  -1  -1 205526.   6713.
  -1   1  -1 196193.   6651.
  -1   1  -1 200774.   6750.
  -1  -1  -1 199189.   6515.
  -1   1  -1 196817.   6699.
  -1  -1  -1 214955.   6703.
  -1   1  -1 199010.   6715.
  -1   1  -1 198029.   6609.
   1  -1   2  11707.    247.
   1  -1   2  11661.    269.
   1  -1   2  11779.    253.
   1  -1   2  12108.    337.
   1   1   2  11262.    218.
   1   1   2  11644.    235.
   1  -1   2  11595.    335.
   1   1   2  11427.    132.
  -1   1  -2  11519.    246.
  -1   1  -2  11832.    253.
  -1   1  -2  11356.    323.
  -1  -1  -2  12018.    218.
  -1   1  -2  11252.    260.
  -1  -1  -2  11630.    232.
  -1   1  -2  11374.    258.
   1   1   3   1667.     31.
   1  -1   3   1559.     87.
   1  -1   3   1404.     78.
   1   1   3   1519.     71.
   1  -1   3   1420.     83.
   1   1   3   1454.     81.
   1  -1   3   1548.     85.
   1  -1   3   1537.     94.
  -1   1  -3   1442.     88.
  -1  -1  -3   1472.     79.
  -1  -1  -3   1426.     70.
  -1   1  -3   1601.     92.
  -1  -1  -3   1485.     28.
  -1   1  -3   1547.     77.
  -1   1  -3   1494.     83.
  -1   1  -3   1437.     85.
   1  -1   4 328886.  14010.
   1  -1   4 319125.  13325.
   1  -1   4 290039.  12616.
   1  -1   4 327534.  13397.
   1  -1   4 304830.  13053.
   1   1   4 323529.  12389.
   1   1   4 321035.  13301.
   1   1   4 320666.  13468.
  -1  -1  -4 311732.  13047.
  -1   1  -4 321726.  13752.
  -1   1  -4 334538.  13588.
  -1   1  -4 324144.  13515.
  -1  -1  -4 334707.  12859.
  -1  -1  -4 313580.  12183.
  -1  -1  -4 329147.  13548.
   1  -1   5 137838.   4600.
   1   1   5 141384.   4631.
   1  -1   5 136951.   4401.
   1  -1   5 139891.   4697.
   1  -1   5 140106.   4651.
   1   1   5 141715.   4719.
   1  -1   5 138080.   4573.
   1   1   5 159499.   4640.
  -1  -1  -5 150710.   4400.
  -1   1  -5 137558.   4551.
  -1  -1  -5 137499.   4494.
  -1  -1  -5 137122.   4537.
  -1  -1  -5 161813.   4696.
  -1   1  -5 139288.   4648.
  -1   1  -5 144603.   4588.
   1  -1   6  19955.    524.
   1   1   6  20555.    513.
   1   1   6  20015.    517.
   1  -1   6  20129.    472.
   1   1   6  19026.    403.
   1  -1   6  20108.    508.
   1  -1   6  19912.    517.
   1  -1   6  19696.    512.
  -1  -1  -6  18240.    399.
  -1   1  -6  19617.    547.
  -1  -1  -6  20211.    494.
  -1  -1  -6  19578.    405.
  -1   1  -6  20421.    522.
  -1   1  -6  20307.    513.
  -1  -1  -6  20635.    517.
   1  -1   7   1116.    135.
   1  -1   7    921.     70.
   1  -1   7    853.     86.
   1   1   7    800.     63.
   1   1   7    919.     82.
   1   1   7   1036.    134.
   1  -1   7    940.    138.
   1  -1   7    805.     83.
  -1  -1  -7    881.     64.
  -1   1  -7    825.     86.
  -1  -1  -7    796.     41.
  -1  -1  -7    860.     76.
  -1   1  -7    870.     84.
  -1  -1  -7    893.    131.
  -1   1  -7    927.     69.
   1  -1   8   7714.    219.
   1  -1   8   8277.    259.
   1  -1   8   7997.    262.
   1   1   8   7790.    249.
   1   1   8   8155.    352.
   1   1   8   7622.    204.
  -1   1  -8   8849.    346.
  -1  -1  -8   7512.    161.
  -1  -1  -8   8050.    251.
  -1  -1  -8   8011.    242.
  -1   1  -8   8509.    352.
  -1  -1  -8   7303.    165.
  -1   1  -8   7762.    283.
   1  -1   9  16170.    415.
   1   1   9  15835.    408.
   1   1   9  16530.    593.
   1   1   9  15649.    454.
   1  -1   9  16357.    473.
   1  -1   9  16073.    464.
  -1   1  -9  16510.    474.
  -1  -1  -9  17015.    413.
  -1   1  -9  16527.    469.
  -1  -1  -9  16005.    360.
  -1  -1  -9  16207.    464.
  -1   1  -9  15959.    408.
  -1  -1  -9  16004.    454.
   1   1  10   1704.    107.
   1   1  10   1858.    123.
   1   1  10   1808.    124.
   1  -1  10   1929.    127.
   1  -1  10   1759.    123.
   1  -1  10   1688.    147.
  -1   1 -10   1793.    124.
  -1  -1 -10   1755.    112.
  -1  -1 -10   1950.    123.
  -1   1 -10   1728.     99.
  -1  -1 -10   1780.     73.
  -1   1 -10   1717.    120.
  -1  -1 -10   1878.    179.
   1   1  11   6295.    218.
   1  -1  11   6011.    239.
   1   1  11   6252.    241.
   1   1  11   6198.    234.
   1  -1  11   6120.    206.
   1  -1  11   6329.    335.
  -1  -1 -11   6262.    166.
  -1  -1 -11   6116.    220.
  -1   1 -11   6089.    242.
  -1  -1 -11   6138.    237.
  -1   1 -11   6226.    200.
  -1   1 -11   6153.    237.
  -1  -1 -11   6395.    241.
   1  -1  12   2095.    169.
   1   1  12   2070.    144.
   1   1  12   2274.    145.
   1   1  12   2032.     93.
   1  -1  12   2017.    144.
   1  -1  12   2098.    142.
  -1  -1 -12   2221.    137.
  -1  -1 -12   2104.    142.
  -1  -1 -12   2116.    134.
  -1  -1 -12   2071.    132.
  -1   1 -12   2017.    142.
  -1   1 -12   2201.    115.
  -1   1 -12   2016.    142.
   1   1  13   3746.    191.
   1  -1  13   3835.    279.
   1   1  13   3413.    192.
   1  -1  13   3279.    155.
   1   1  13   3548.    130.
   1  -1  13   3820.    283.
  -1   1 -13   3513.    150.
  -1   1 -13   3685.    192.
  -1  -1 -13   3477.    131.
  -1  -1 -13   3413.    176.
  -1  -1 -13   3452.    281.
  -1  -1 -13   3460.    273.
  -1   1 -13   3449.    187.
   1   1  14     42.     42.
   1   1  14     38.     65.
   1  -1  14    102.     52.
   1   1  14     65.     68.
   1  -1  14     69.     66.
   1  -1  14     20.     70.
  -1  -1 -14     95.     65.
  -1  -1 -14     34.     68.
  -1  -1 -14     53.     42.
  -1   1 -14     62.     51.
  -1  -1 -14     74.     40.
  -1   1 -14     93.     68.
  -1   1 -14      8.     67.
   1   1  15  14434.    415.
   1   1  15  15222.    529.
   1  -1  15  15036.    463.
   1   1  15  14483.    525.
   1  -1  15  14901.    536.
   1  -1  15  14781.    537.
  -1  -1 -15  14679.    529.
  -1   1 -15  14704.    535.
  -1  -1 -15  14613.    421.
  -1   1 -15  14674.    457.
  -1  -1 -15  14499.    415.
  -1  -1 -15  14943.    526.
  -1   1 -15  14703.    529.
   1   1  16    105.     98.
   1  -1  16    155.    119.
   1   1  16    288.    153.
   1  -1  16    317.    152.
   1   1  16    270.    155.
   1  -1  16    229.    157.
  -1   1 -16    284.     77.
  -1  -1 -16    241.     99.
  -1   1 -16    369.    103.
  -1  -1 -16    215.     98.
  -1  -1 -16    363.     97.
  -1  -1 -16    418.    102.
  -1   1 -16    271.    100.
   1  -1  17   2107.    200.
   1   1  17   1994.    127.
   1  -1  17   1869.    194.
   1   1  17   1853.    294.
   1   1  17   2402.    196.
   1  -1  17   2061.    154.
  -1  -1 -17   2171.    293.
  -1   1 -17   1968.    298.
  -1   1 -17   2062.    192.
  -1  -1 -17   1952.    127.
  -1  -1 -17   2074.    292.
  -1  -1 -17   2174.    184.
  -1   1 -17   2123.    151.
   1  -1  18   4055.    270.
   1  -1  18   3975.    310.
   1  -1  18   3954.    275.
   1   1  18   3966.    282.
   1   1  18   3838.    187.
   1   1  18   4197.    277.
  -1   1 -18   3597.    214.
  -1   1 -18   4385.    407.
  -1  -1 -18   3830.    186.
  -1   1 -18   3932.    402.
  -1  -1 -18   3899.    269.
  -1  -1 -18   3704.    183.
  -1  -1 -18   3931.    268.
   1  -1  19   4241.    439.
   1  -1  19   4203.    247.
   1   1  19   4676.    218.
   1  -1  19   4922.    462.
   1   1  19   4349.    313.
   1  -1  19   4356.    300.
   1   1  19   4816.    314.
  -1  -1 -19   4463.    212.
  -1   1 -19   4966.    457.
  -1  -1 -19   4371.    305.
  -1  -1 -19   4645.    293.
  -1  -1 -19   4410.    311.
  -1   1 -19   4419.    242.
  -1   1 -19   4378.    307.
   1   1  20    857.    169.
   1  -1  20    946.    170.
   1  -1  20    899.    168.
   1   1  20   1103.    173.
   1   1  20   1032.    172.
   1  -1  20    880.    170.
   1  -1  20    605.    131.
   1  -1  20    793.    172.
  -1  -1 -20    908.    167.
  -1  -1 -20    968.    171.
  -1  -1 -20    782.    168.
  -1  -1 -20    960.    170.
  -1   1 -20    597.    199.
  -1   1 -20    823.    168.
  -1   1 -20    844.    176.
   1  -1  21   1142.    199.
   1  -1  21   1424.    195.
   1   1  21   1361.    206.
   1  -1  21   1281.    200.
   1   1  21   1327.    204.
   1  -1  21   1419.    230.
   1   1  21   1158.    127.
   1  -1  21   1176.    203.
  -1   1 -21   1246.    200.
  -1  -1 -21   1752.    304.
  -1  -1 -21   1108.    310.
  -1  -1 -21   1060.    201.
  -1   1 -21   1339.    198.
  -1  -1 -21   1210.    128.
  -1   1 -21    906.    236.
   1  -1  22   3301.    236.
   1   1  22   3466.    453.
   1   1  22   2979.    196.
   1  -1  22   3388.    304.
   1   1  22   3238.    463.
   1  -1  22   3211.    301.
   1  -1  22   3325.    297.
   1  -1  22   3177.    298.
  -1   1 -22   2940.    229.
  -1  -1 -22   3244.    302.
  -1  -1 -22   3275.    205.
  -1  -1 -22   3179.    202.
  -1   1 -22   3427.    306.
  -1   1 -22   3057.    236.
  -1   1 -22   3102.    303.
  -1  -1 -22   3292.    299.
   1  -1  23   1648.    382.
   1   1  23   1414.    248.
   1   1  23   1388.    249.
   1  -1  23   1486.    242.
   1  -1  23   1526.    189.
   1   1  23   1708.    159.
   1  -1  23   1858.    246.
   1  -1  23   2031.    243.
  -1  -1 -23   1485.    166.
  -1   1 -23   1745.    242.
  -1  -1 -23   1524.    251.
  -1   1 -23   1536.    192.
  -1  -1 -23   2035.    247.
  -1  -1 -23   1911.    237.
  -1   1 -23   1930.    185.
  -1   1 -23   1614.    249.
   1  -1  24    558.    179.
   1   1  24    604.    175.
   1  -1  24    480.    175.
   1   1  24    303.    183.
   1  -1  24    608.    134.
   1  -1  24    471.    181.
   1   1  24    527.    179.
   1  -1  24    427.    176.
  -1   1 -24    431.    212.
  -1   1 -24    437.    175.
  -1  -1 -24    503.    177.
  -1  -1 -24    515.    187.
  -1  -1 -24    478.    183.
  -1   1 -24    269.    283.
  -1  -1 -24    383.    114.
  -1   1 -24    573.    134.
   1   1  25    778.    212.
   1  -1  25    -46.    319.
   1   1  25    625.    207.
   1   1  25    548.    139.
   1  -1  25    720.    212.
   1  -1  25    880.    206.
   1  -1  25    800.    154.
   1  -1  25    588.    315.
  -1  -1 -25    694.    138.
  -1   1 -25    843.    322.
  -1  -1 -25    604.    322.
  -1  -1 -25    890.    314.
  -1   1 -25   1095.    236.
  -1   1 -25    883.    159.
  -1  -1 -25    579.    134.
  -1   1 -25     -4.    314.
   1  -1  26    962.    222.
   1   1  26    823.    222.
   1  -1  26    714.    230.
   1  -1  26    763.    271.
   1   1  26    569.    158.
   1   1  26    534.    227.
   1  -1  26    579.    351.
   1  -1  26    674.    223.
  -1   1 -26    809.    266.
  -1   1 -26    541.    222.
  -1  -1 -26    889.    228.
  -1  -1 -26    721.    221.
  -1  -1 -26    803.    155.
  -1   1 -26    985.    258.
  -1  -1 -26    837.    228.
  -1   1 -26    910.    226.
   1  -1  27   5009.    470.
   1  -1  27   4993.    469.
   1   1  27   4882.    681.
   1  -1  27   5416.    700.
   1   1  27   4715.    507.
   1   1  27   5201.    696.
   1  -1  27   4996.    454.
   1  -1  27   4816.    386.
  -1  -1 -27   4972.    493.
  -1   1 -27   4825.    457.
  -1   1 -27   4671.    364.
  -1  -1 -27   5231.    467.
  -1  -1 -27   4457.    322.
  -1  -1 -27   4716.    463.
  -1   1 -27   4952.    471.
  -1   1 -27   4836.    369.
   1  -1  28    433.    206.
   1   1  28    281.    208.
   1  -1  28    449.    211.
   1   1  28    385.    153.
   1   1  28    527.    203.
   1  -1  28    422.    165.
   1  -1  28    501.    210.
   1  -1  28    282.    210.
  -1   1 -28    458.    214.
  -1   1 -28    341.    209.
  -1  -1 -28    432.    210.
  -1   1 -28    427.    160.
  -1  -1 -28    352.    141.
  -1  -1 -28    414.    329.
  -1   1 -28    281.    164.
  -1  -1 -28    227.    243.
   1  -2 -28   6199.    540.
   1  -2 -28   5861.    430.
   1   2 -28   6242.    791.
   1   2 -28   6070.    529.
   1  -2 -28   6051.    544.
   1   2 -28   6581.    495.
   1   2 -28   6374.    486.
   1  -2 -28   5615.    451.
  -1   2  28   6071.    446.
  -1   2  28   6808.    778.
  -1  -2  28   6672.    796.
  -1  -2  28   7054.    795.
  -1  -2  28   6223.    520.
  -1  -2  28   6091.    498.
  -1  -2  28   6198.    510.
  -1   2  28   6642.    552.
   1  -2 -27    817.    355.
   1   2 -27    748.    321.
   1  -2 -27   1011.    182.
   1   2 -27    728.    235.
   1   2 -27    552.    325.
   1   2 -27    665.    346.
   1  -2 -27    683.    179.
   1  -2 -27    624.    233.
  -1   2  27    837.    225.
  -1  -2  27    877.    235.
  -1   2  27    715.    189.
  -1  -2  27    828.    216.
  -1   2  27    757.    238.
  -1  -2  27    611.    241.
  -1  -2  27    752.    354.
   1  -2 -26   3559.    375.
   1  -2 -26   3543.    309.
   1  -2 -26   3840.    393.
   1  -2 -26   3826.    305.
   1   2 -26   3826.    348.
   1   2 -26   3698.    569.
   1   2 -26   3991.    388.
   1   2 -26   3669.    360.
  -1   2  26   4028.    397.
  -1   2  26   3668.    388.
  -1  -2  26   3928.    360.
  -1  -2  26   3870.    377.
  -1  -2  26   4276.    541.
  -1   2  26   3902.    323.
  -1  -2  26   4082.    399.
  -1  -2  26   3908.    399.
   1  -2 -25    806.    184.
   1  -2 -25    408.    214.
   1  -2 -25    468.    183.
   1   2 -25    487.    170.
   1   2 -25    628.    183.
   1   2 -25    227.    168.
   1  -2 -25    354.    137.
   1   2 -25    334.    185.
  -1   2  25    581.    184.
  -1   2  25    390.    218.
  -1  -2  25    277.    171.
  -1  -2  25    421.    169.
  -1  -2  25    556.    179.
  -1  -2  25    602.    188.
  -1  -2  25    489.    188.
  -1   2  25    593.    290.
   1  -2 -24   4413.    448.
   1   2 -24   4798.    398.
   1  -2 -24   4786.    391.
   1  -2 -24   5130.    460.
   1   2 -24   4737.    363.
   1   2 -24   4976.    393.
   1  -2 -24   4662.    388.
   1   2 -24   4899.    535.
  -1   2  24   5043.    394.
  -1   2  24   4258.    452.
  -1  -2  24   4546.    594.
  -1  -2  24   4645.    378.
  -1  -2  24   5374.    544.
  -1   2  24   4786.    591.
  -1  -2  24   5002.    364.
  -1  -2  24   5030.    401.
   1  -2 -23     96.    100.
   1  -2 -23    149.    130.
   1   2 -23    222.    126.
   1  -2 -23     59.    204.
   1   2 -23    107.    188.
   1  -2 -23    233.    100.
   1   2 -23     50.    131.
   1   2 -23     23.    119.
  -1   2  23     91.    130.
  -1   2  23    191.    135.
  -1  -2  23    426.    132.
  -1   2  23    180.    100.
  -1  -2  23    126.    118.
  -1  -2  23    183.    134.
  -1  -2  23    180.    123.
  -1  -2  23    163.    125.
   1  -2 -22    898.    225.
   1  -2 -22    895.    191.
   1  -2 -22    943.    191.
   1   2 -22    921.    294.
   1   2 -22    869.    175.
   1   2 -22   1070.    187.
   1  -2 -22   1121.    151.
   1   2 -22    833.    175.
  -1  -2  22    904.    179.
  -1  -2  22   1205.    293.
  -1  -2  22   1173.    198.
  -1   2  22   1017.    291.
  -1  -2  22    849.    183.
  -1  -2  22    678.    265.
  -1   2  22   1065.    149.
  -1   2  22   1052.    196.
   1  -2 -21   9721.    504.
   1  -2 -21   9259.    429.
   1  -2 -21   9842.    507.
   1  -2 -21   9814.    428.
   1   2 -21   9613.    700.
   1   2 -21  10115.    486.
   1   2 -21  10263.    505.
  -1   2  21  10001.    697.
  -1  -2  21   9519.    710.
  -1  -2  21   9404.    711.
  -1  -2  21   9697.    684.
  -1  -2  21   9683.    486.
  -1   2  21   9889.    518.
  -1   2  21   9654.    421.
  -1  -2  21  10058.    479.
   1  -2 -20    717.    134.
   1  -2 -20    806.    139.
   1  -2 -20    938.    266.
   1   2 -20    981.    259.
   1   2 -20    975.    179.
   1  -2 -20   1018.    177.
   1   2 -20    910.    164.
  -1   2  20    744.    139.
  -1   2  20   1113.    178.
  -1  -2  20   1251.    179.
  -1  -2  20   1232.    173.
  -1  -2  20    903.    157.
  -1  -2  20    922.    255.
  -1   2  20   1178.    266.
  -1  -2  20   1145.    166.
   1   2 -19   2506.    223.
   1  -2 -19   2679.    239.
   1  -2 -19   2670.    190.
   1  -2 -19   2522.    185.
   1  -2 -19   2903.    242.
   1   2 -19   2639.    241.
   1   2 -19   2601.    340.
  -1   2  19   2489.    191.
  -1   2  19   2453.    223.
  -1  -2  19   2852.    244.
  -1   2  19   2823.    243.
  -1  -2  19   2631.    241.
  -1  -2  19   2729.    331.
  -1  -2  19   2660.    225.
  -1  -2  19   2501.    313.
   1  -2 -18   7126.    368.
   1  -2 -18   7493.    310.
   1  -2 -18   7106.    312.
   1   2 -18   7266.    368.
   1  -2 -18   7343.    540.
   1   2 -18   7415.    353.
   1   2 -18   6996.    494.
  -1   2  18   7082.    372.
  -1   2  18   7029.    306.
  -1  -2  18   7285.    364.
  -1  -2  18   7040.    534.
  -1   2  18   7152.    361.
  -1  -2  18   6871.    350.
  -1  -2  18   7203.    376.
  -1  -2  18   7291.    340.
   1  -2 -17   5402.    298.
   1  -2 -17   5002.    340.
   1  -2 -17   5342.    292.
   1   2 -17   5438.    281.
   1   2 -17   5310.    285.
   1   2 -17   5069.    295.
   1  -2 -17   5022.    345.
  -1   2  17   5300.    289.
  -1   2  17   5360.    303.
  -1   2  17   5403.    251.
  -1  -2  17   5080.    296.
  -1  -2  17   5554.    411.
  -1  -2  17   5267.    280.
  -1  -2  17   5063.    302.
  -1  -2  17   5368.    273.
   1  -2 -16   8681.    430.
   1  -2 -16   8628.    373.
   1  -2 -16   8657.    316.
   1   2 -16   8334.    365.
   1   2 -16   8805.    362.
   1  -2 -16   8713.    382.
   1   2 -16   9115.    382.
  -1   2  16   8510.    370.
  -1  -2  16   8869.    387.
  -1   2  16   8779.    328.
  -1  -2  16   8727.    380.
  -1  -2  16   8957.    477.
  -1  -2  16   8720.    370.
  -1  -2  16   8494.    357.
  -1   2  16   8900.    389.
   1  -2 -15   3925.    274.
   1   2 -15   3863.    211.
   1  -2 -15   3943.    181.
   1  -2 -15   4202.    229.
   1   2 -15   3595.    214.
   1  -2 -15   3924.    327.
   1   2 -15   4280.    227.
  -1   2  15   3854.    190.
  -1  -2  15   3821.    207.
  -1   2  15   3653.    222.
  -1  -2  15   4003.    224.
  -1  -2  15   4099.    332.
  -1  -2  15   4053.    207.
  -1  -2  15   4024.    232.
  -1   2  15   4011.    229.
   1  -2 -14   3095.    161.
   1  -2 -14   3259.    194.
   1   2 -14   3043.    180.
   1   2 -14   3203.    176.
   1   2 -14   3242.    192.
   1  -2 -14   2989.    149.
   1  -2 -14   3086.    189.
  -1   2  14   3022.    159.
  -1   2  14   2999.    195.
  -1   2  14   3156.    190.
  -1  -2  14   3331.    193.
  -1  -2  14   3256.    191.
  -1  -2  14   3218.    274.
  -1  -2  14   3111.    173.
  -1  -2  14   3256.    175.
   1  -2 -13   1612.    112.
   1  -2 -13   1751.    133.
   1  -2 -13   1633.    131.
   1  -2 -13   1587.    107.
   1   2 -13   1539.    120.
   1   2 -13   1629.    134.
   1   2 -13   1547.    130.
  -1   2  13   1782.    203.
  -1   2  13   1394.    110.
  -1   2  13   1646.    137.
  -1  -2  13   1559.    117.
  -1  -2  13   1558.    135.
  -1  -2  13   1561.    121.
  -1  -2  13   1785.    133.
  -1  -2  13   1530.    133.
   1  -2 -12   1135.     97.
   1  -2 -12   1114.    139.
   1   2 -12   1108.    112.
   1  -2 -12   1032.    113.
   1   2 -12   1255.    115.
   1   2 -12   1197.    103.
   1  -2 -12   1303.    114.
  -1   2  12   1176.    117.
  -1  -2  12   1320.    118.
  -1  -2  12   1430.    113.
  -1  -2  12   1103.    103.
  -1  -2  12   1222.    101.
  -1  -2  12   1248.    114.
  -1   2  12   1197.    180.
  -1   2  12   1311.     95.
   1  -2 -11   5838.    198.
   1  -2 -11   5809.    202.
   1  -2 -11   5992.    326.
   1  -2 -11   6023.    228.
   1   2 -11   5908.    225.
   1   2 -11   5952.    289.
   1   2 -11   5821.    317.
  -1   2  11   5756.    230.
  -1  -2  11   5979.    287.
  -1   2  11   5785.    229.
  -1   2  11   5651.    198.
  -1  -2  11   5663.    225.
  -1  -2  11   5764.    209.
  -1  -2  11   5925.    228.
  -1  -2  11   5769.    224.
   1  -2 -10     45.     58.
   1  -2 -10     43.     67.
   1  -2 -10     63.     43.
   1  -2 -10    -21.     34.
   1   2 -10    -18.     67.
   1   2 -10     34.     68.
   1   2 -10     10.     39.
  -1  -2  10    -10.     44.
  -1   2  10    -42.     43.
  -1   2  10    -15.     36.
  -1  -2  10     36.     43.
  -1  -2  10    -38.     60.
  -1   2  10    -29.     56.
  -1  -2  10    -13.     43.
  -1  -2  10     53.     37.
  -1   2  10     25.     71.
   1  -2  -9  31515.    878.
   1   2  -9  31908.   1012.
   1   2  -9  31062.    833.
   1  -2  -9  31100.    856.
   1   2  -9  31495.    865.
   1  -2  -9  30811.    827.
   1  -2  -9  30582.    799.
  -1   2   9  31190.    820.
  -1   2   9  30664.    871.
  -1   2   9  30536.    872.
  -1  -2   9  30459.    816.
  -1  -2   9  30804.    824.
  -1  -2   9  31235.    998.
  -1  -2   9  31321.    868.
  -1  -2   9  31260.    990.
  -1   2   9  29923.    800.
   1  -2  -8  44326.   1205.
   1  -2  -8  44795.   1401.
   1  -2  -8  45405.   1265.
   1   2  -8  45258.   1258.
   1  -2  -8  45303.   1194.
   1   2  -8  45966.   1337.
   1   2  -8  46849.   1438.
  -1   2   8  45020.   1277.
  -1   2   8  45015.   1272.
  -1  -2   8  43892.   1227.
  -1  -2   8  45132.   1266.
  -1  -2   8  44399.   1297.
  -1  -2   8  45344.   1286.
  -1  -2   8  44385.   1198.
  -1   2   8  44572.   1199.
  -1   2   8  44020.   1195.
   1  -2  -7  72095.   2065.
   1  -2  -7  72836.   2115.
   1  -2  -7  71918.   2005.
   1  -2  -7  73436.   2291.
   1   2  -7  70448.   1996.
   1   2  -7  70433.   2101.
   1   2  -7  69204.   2162.
  -1   2   7  72490.   2067.
  -1   2   7  71439.   2107.
  -1   2   7  72283.   2137.
  -1   2   7  72344.   2062.
  -1  -2   7  72470.   2254.
  -1  -2   7  70300.   1992.
  -1  -2   7  72912.   2197.
  -1  -2   7  73223.   2139.
  -1  -2   7  73081.   2166.
   1  -2  -6   4260.    159.
   1  -2  -6   4413.    144.
   1  -2  -6   4230.    150.
   1   2  -6   4294.    134.
   1   2  -6   4327.    153.
   1   2  -6   4296.    164.
   1  -2  -6   4261.    231.
  -1  -2   6   4307.    136.
  -1  -2   6   4292.    134.
  -1  -2   6   4497.    170.
  -1  -2   6   4047.    152.
  -1   2   6   4274.    146.
  -1  -2   6   4198.    154.
  -1   2   6   4448.    239.
  -1   2   6   4185.    163.
  -1   2   6   4283.    149.
   1  -2  -5  14439.    365.
   1  -2  -5  15050.    382.
   1  -2  -5  15136.    446.
   1   2  -5  14252.    326.
   1   2  -5  14325.    326.
   1   2  -5  15174.    371.
   1   2  -5  14410.    378.
   1  -2  -5  15165.    384.
   1   2  -5  15534.    393.
  -1   2   5  14790.    452.
  -1  -2   5  14866.    364.
  -1  -2   5  14839.    332.
  -1  -2   5  14738.    388.
  -1  -2   5  14757.    336.
  -1  -2   5  14759.    370.
  -1   2   5  13458.    480.
  -1   2   5  15186.    374.
  -1   2   5  14750.    382.
   1  -2  -4 118399.   3623.
   1  -2  -4 117381.   3656.
   1  -2  -4 118072.   3674.
   1   2  -4 121534.   3714.
   1   2  -4 112371.   3721.
   1   2  -4 113198.   3476.
   1   2  -4 114173.   3366.
   1   2  -4 116535.   3571.
   1  -2  -4 118715.   3683.
  -1  -2   4 125135.   3871.
  -1   2   4 119761.   3690.
  -1   2   4 116421.   3689.
  -1  -2   4 120617.   3678.
  -1   2   4 115712.   3575.
  -1  -2   4 119533.   3650.
  -1   2   4 117450.   3696.
  -1  -2   4 118059.   3496.
  -1  -2   4 119837.   3648.
   1   2  -3  17188.    396.
   1  -2  -3  16758.    393.
   1  -2  -3  16228.    501.
   1  -2  -3  16403.    401.
   1  -2  -3  16695.    406.
   1   2  -3  16529.    343.
   1   2  -3  16691.    380.
   1   2  -3  16226.    338.
   1   2  -3  17465.    414.
  -1   2   3  16570.    395.
  -1   2   3  17218.    413.
  -1   2   3  16768.    428.
  -1   2   3  16389.    416.
  -1  -2   3  17387.    386.
  -1  -2   3  16867.    381.
  -1  -2   3  17462.    521.
  -1  -2   3  17122.    358.
  -1  -2   3  16615.    410.
   1  -2  -2  89777.   2672.
   1  -2  -2  90341.   2571.
   1   2  -2  95999.   2651.
   1  -2  -2  90344.   2572.
   1   2  -2  97642.   2565.
   1   2  -2  93643.   2591.
   1   2  -2  93530.   2566.
   1   2  -2  91255.   2489.
   1  -2  -2  89970.   2585.
  -1   2   2  92326.   2800.
  -1  -2   2  93106.   2547.
  -1   2   2  90601.   2626.
  -1  -2   2  93601.   2479.
  -1  -2   2  90121.   2452.
  -1  -2   2  90559.   2529.
  -1  -2   2  84441.   2365.
  -1   2   2  90418.   2702.
   1   2  -1  82260.   2134.
   1   2  -1  80680.   2111.
   1  -2  -1  81292.   2340.
   1   2  -1  81693.   2140.
   1   2  -1  79075.   2124.
   1  -2  -1  80104.   2388.
   1  -2  -1  80720.   2190.
  -1   2   1  79931.   2207.
  -1   2   1  79294.   2190.
  -1  -2   1  81428.   2137.
  -1  -2   1  78889.   2142.
  -1  -2   1  83059.   2272.
  -1  -2   1  78778.   2136.
  -1  -2   1  79035.   2079.
  -1   2   1  81058.   2372.
   1  -2   0    636.    114.
   1  -2   0    698.    109.
   1  -2   0    707.     67.
   1  -2   0    659.    116.
   1  -2   0    779.     74.
   1   2   0    735.     49.
   1   2   0    617.     52.
   1   2   0    663.     46.
  -1   2   0    723.     71.
  -1   2   0    633.    112.
  -1   2   0    691.    109.
  -1  -2   0    692.     51.
  -1  -2   0    689.     47.
  -1  -2   0    662.     54.
  -1  -2   0    703.     48.
   1  -2   1  52467.   1367.
   1  -2   1  52244.   1307.
   1  -2   1  53098.   1359.
   1  -2   1  53656.   1370.
   1  -2   1  52081.   1295.
   1   2   1  52441.   1250.
   1   2   1  49495.   1150.
   1   2   1  50781.   1227.
  -1   2  -1  53211.   1329.
  -1   2  -1  51544.   1307.
  -1   2  -1  52248.   1326.
  -1   2  -1  53564.   1373.
  -1  -2  -1  49798.   1290.
  -1  -2  -1  52718.   1226.
  -1   2  -1  51030.   1283.
  -1  -2  -1  49209.   1164.
   1  -2   2   1965.    106.
   1  -2   2   1833.    105.
   1  -2   2   1801.    100.
   1  -2   2   1933.    101.
   1  -2   2   1921.    108.
   1   2   2   1886.    126.
   1   2   2   2010.     70.
   1   2   2   1924.     84.
  -1   2  -2   1891.    102.
  -1   2  -2   1887.    105.
  -1   2  -2   1905.    101.
  -1  -2  -2   1700.    120.
  -1   2  -2   1852.    106.
  -1  -2  -2   1887.     49.
  -1  -2  -2   1946.     85.
  -1   2  -2   1961.    105.
   1  -2   3  11912.    406.
   1  -2   3  11393.    308.
   1   2   3  11578.    275.
   1  -2   3  11768.    323.
   1   2   3  11701.    375.
   1   2   3  11231.    183.
   1  -2   3  11932.    316.
   1  -2   3  11164.    394.
  -1   2  -3  11863.    321.
  -1   2  -3  12438.    417.
  -1   2  -3  11574.    302.
  -1   2  -3  12270.    414.
  -1  -2  -3  11882.    279.
  -1  -2  -3  12052.    193.
  -1  -2  -3  11454.    348.
  -1   2  -3  12172.    320.
  -1  -2  -3  11591.    216.
   1  -2   4 170932.   6094.
   1  -2   4 169506.   6085.
   1  -2   4 171551.   6400.
   1  -2   4 179522.   6598.
   1   2   4 179945.   6268.
   1   2   4 202332.   6354.
   1   2   4 177528.   6272.
   1  -2   4 177396.   6288.
  -1   2  -4 174405.   6384.
  -1   2  -4 169551.   6063.
  -1   2  -4 183236.   6680.
  -1   2  -4 179371.   6284.
  -1  -2  -4 200086.   6287.
  -1  -2  -4 176863.   6129.
  -1  -2  -4 204579.   6428.
  -1  -2  -4 177907.   6426.
  -1   2  -4 173922.   6235.
   1  -2   5   9613.    273.
   1  -2   5   9764.    282.
   1  -2   5  10121.    277.
   1  -2   5   9685.    274.
   1   2   5   9027.    184.
   1   2   5   8895.    354.
   1   2   5   9532.    159.
   1   2   5   9371.    257.
   1  -2   5   9570.    283.
  -1   2  -5   9330.    272.
  -1   2  -5   9733.    265.
  -1   2  -5   9790.    275.
  -1   2  -5   9732.    278.
  -1  -2  -5  10087.    358.
  -1  -2  -5   9313.    150.
  -1  -2  -5   9102.    182.
  -1  -2  -5   9410.    331.
  -1   2  -5   9756.    286.
   1  -2   6   2114.    120.
   1  -2   6   1939.    114.
   1  -2   6   1812.    169.
   1  -2   6   2099.    117.
   1  -2   6   2080.    120.
   1   2   6   2035.     73.
   1   2   6   1959.    106.
   1   2   6   2169.    114.
   1   2   6   1970.     69.
  -1   2  -6   2090.    108.
  -1   2  -6   2003.    121.
  -1   2  -6   2175.    120.
  -1   2  -6   2060.    117.
  -1  -2  -6   2035.     68.
  -1  -2  -6   1898.     71.
  -1  -2  -6   1967.    167.
  -1  -2  -6   2189.    161.
  -1   2  -6   2213.    121.
   1  -2   7  18704.    648.
   1  -2   7  21000.    565.
   1   2   7  20064.    389.
   1  -2   7  19659.    545.
   1   2   7  19954.    529.
   1  -2   7  20520.    636.
   1   2   7  19008.    646.
   1  -2   7  20778.    666.
  -1   2  -7  20953.    639.
  -1   2  -7  20067.    552.
  -1   2  -7  20612.    671.
  -1  -2  -7  20877.    549.
  -1  -2  -7  19011.    616.
  -1  -2  -7  19673.    375.
  -1  -2  -7  19225.    373.
   1  -2   8   5292.    202.
   1  -2   8   5233.    184.
   1  -2   8   5280.    206.
   1   2   8   5157.    200.
   1   2   8   5503.    196.
   1   2   8   5082.    110.
   1  -2   8   5474.    202.
   1  -2   8   5462.    207.
  -1   2  -8   5626.    189.
  -1   2  -8   5465.    201.
  -1  -2  -8   5248.    199.
  -1   2  -8   5305.    202.
  -1  -2  -8   5105.    139.
  -1  -2  -8   5267.    191.
  -1  -2  -8   4963.    111.
   1  -2   9    831.     92.
   1  -2   9    864.    142.
   1  -2   9    736.     80.
   1  -2   9    763.    141.
   1   2   9    745.     44.
   1   2   9    694.     90.
   1   2   9    822.     87.
   1  -2   9    895.     89.
  -1   2  -9    866.     81.
  -1   2  -9    890.     93.
  -1   2  -9    822.     93.
  -1  -2  -9    750.     42.
  -1  -2  -9    740.     45.
  -1  -2  -9    897.     88.
  -1  -2  -9    759.     89.
   1  -2  10  12064.    384.
   1  -2  10  12123.    488.
   1  -2  10  12250.    356.
   1  -2  10  12072.    379.
   1  -2  10  11967.    377.
   1   2  10  11309.    374.
   1   2  10  12369.    471.
   1   2  10  11682.    306.
  -1  -2 -10  11924.    317.
  -1   2 -10  12189.    487.
  -1  -2 -10  11988.    470.
  -1   2 -10  12246.    496.
  -1   2 -10  12252.    444.
  -1  -2 -10  12135.    379.
  -1  -2 -10  11917.    259.
   1  -2  11   2220.    148.
   1  -2  11   2538.    152.
   1  -2  11   2436.    195.
   1  -2  11   2405.    151.
   1   2  11   2212.    146.
   1   2  11   2459.    118.
   1   2  11   2457.    144.
   1  -2  11   2512.    151.
  -1   2 -11   2141.    148.
  -1   2 -11   2401.    153.
  -1  -2 -11   2469.    143.
  -1  -2 -11   2231.    151.
  -1  -2 -11   2529.     86.
  -1  -2 -11   2491.    117.
  -1   2 -11   2478.    131.
   1  -2  12     40.     58.
   1  -2  12    -21.     59.
   1  -2  12     65.     57.
   1  -2  12    -13.     57.
   1  -2  12    -41.     50.
   1   2  12     65.     30.
   1   2  12    136.     56.
   1   2  12     23.     57.
  -1  -2 -12     49.     29.
  -1  -2 -12    -55.     86.
  -1  -2 -12     16.     30.
  -1  -2 -12    174.     89.
  -1   2 -12     55.     48.
  -1   2 -12    112.     56.
  -1   2 -12    -53.     58.
   1  -2  13   1038.    124.
   1  -2  13    809.    162.
   1  -2  13   1051.    121.
   1  -2  13   1149.    119.
   1   2  13    888.     66.
   1   2  13    936.    119.
   1   2  13    896.    121.
   1  -2  13    983.    122.
  -1   2 -13   1008.    118.
  -1   2 -13   1028.    102.
  -1   2 -13   1019.    122.
  -1  -2 -13   1089.    118.
  -1  -2 -13   1102.    114.
  -1  -2 -13   1062.     67.
  -1  -2 -13   1038.     64.
   1  -2  14  16683.    577.
   1  -2  14  16560.    578.
   1  -2  14  16566.    524.
   1  -2  14  16571.    576.
   1  -2  14  16609.    569.
   1   2  14  16648.    429.
   1   2  14  16050.    566.
   1   2  14  16508.    563.
  -1   2 -14  16681.    580.
  -1   2 -14  15682.    505.
  -1  -2 -14  16243.    419.
  -1  -2 -14  16208.    426.
  -1  -2 -14  16647.    566.
  -1   2 -14  16283.    566.
  -1  -2 -14  16580.    557.
   1  -2  15    179.     77.
   1  -2  15    239.     78.
   1   2  15     77.     78.
   1   2  15     29.     44.
   1   2  15     42.     79.
   1  -2  15     42.     78.
   1  -2  15     49.     67.
   1  -2  15     50.     80.
  -1  -2 -15     50.     43.
  -1   2 -15     80.     77.
  -1  -2 -15    182.    119.
  -1  -2 -15     64.     43.
  -1   2 -15    160.     65.
  -1   2 -15    135.     78.
  -1  -2 -15     48.     78.
   1  -2  16  33084.   1125.
   1   2  16  30834.   1068.
   1  -2  16  31222.   1097.
   1  -2  16  31188.   1081.
   1  -2  16  31776.   1107.
   1   2  16  30599.   1080.
   1   2  16  31335.    884.
   1  -2  16  30694.   1000.
  -1   2 -16  31208.   1099.
  -1   2 -16  31530.   1105.
  -1   2 -16  30829.   1003.
  -1  -2 -16  31021.    881.
  -1  -2 -16  30795.    875.
  -1  -2 -16  32109.   1101.
  -1  -2 -16  32609.   1107.
   1  -2  17   8283.    559.
   1  -2  17   8753.    562.
   1  -2  17   8529.    404.
   1   2  17   8225.    275.
   1  -2  17   8324.    351.
   1   2  17   8379.    399.
   1   2  17   8401.    406.
   1  -2  17   8620.    407.
  -1   2 -17   8392.    402.
  -1  -2 -17   8431.    409.
  -1   2 -17   8079.    347.
  -1  -2 -17   8534.    278.
  -1  -2 -17   8119.    348.
  -1   2 -17   8347.    409.
  -1  -2 -17   8653.    399.
   1  -2  18   1968.    202.
   1  -2  18   1745.    169.
   1  -2  18   1916.    202.
   1  -2  18   2036.    201.
   1   2  18   1960.    201.
   1   2  18   1767.    199.
   1  -2  18   1942.    203.
   1   2  18   1769.    123.
  -1   2 -18   1797.    165.
  -1   2 -18   1837.    205.
  -1  -2 -18   1965.    205.
  -1   2 -18   1800.    204.
  -1  -2 -18   1839.    119.
  -1  -2 -18   1763.    121.
  -1  -2 -18   1753.    304.
   1  -2  19   4170.    296.
   1  -2  19   3945.    296.
   1  -2  19   4050.    294.
   1   2  19   4134.    293.
   1   2  19   4083.    289.
   1   2  19   3787.    188.
   1  -2  19   4264.    297.
   1  -2  19   4004.    356.
  -1   2 -19   3890.    288.
  -1   2 -19   4204.    304.
  -1  -2 -19   4157.    297.
  -1  -2 -19   4089.    296.
  -1  -2 -19   3727.    183.
  -1  -2 -19   4041.    183.
  -1   2 -19   4250.    244.
   1  -2  20    379.    119.
   1  -2  20    453.    144.
   1  -2  20    586.    141.
   1   2  20    444.    132.
   1   2  20    542.    227.
   1   2  20    540.    147.
   1  -2  20    451.    229.
   1  -2  20    579.    145.
  -1  -2 -20    520.     85.
  -1   2 -20    510.    120.
  -1   2 -20    343.    149.
  -1  -2 -20    325.    127.
  -1  -2 -20    370.    147.
  -1  -2 -20    629.    143.
  -1   2 -20    591.    142.
   1  -2  21    405.    139.
   1  -2  21    405.    141.
   1  -2  21    367.    138.
   1  -2  21    459.    183.
   1  -2  21    269.    145.
   1   2  21     65.    130.
   1   2  21    279.    222.
   1   2  21    141.    221.
  -1   2 -21    164.    179.
  -1   2 -21    409.    143.
  -1   2 -21    396.    136.
  -1  -2 -21    410.    217.
  -1  -2 -21    395.     82.
  -1  -2 -21    283.    216.
  -1  -2 -21    228.    128.
   1  -2  22  14430.    924.
   1  -2  22  13720.    689.
   1   2  22  13314.    495.
   1   2  22  14355.    915.
   1   2  22  14153.    687.
   1  -2  22  13888.    607.
   1  -2  22  13490.    692.
   1  -2  22  13565.    681.
  -1  -2 -22  13682.    513.
  -1  -2 -22  13194.    611.
  -1  -2 -22  13677.    674.
  -1   2 -22  13703.    688.
  -1   2 -22  14133.    802.
  -1   2 -22  13701.    671.
  -1  -2 -22  14182.    677.
   1  -2  23   2201.    256.
   1  -2  23   1591.    210.
   1   2  23   1679.    253.
   1   2  23   1718.    157.
   1  -2  23   1483.    250.
   1   2  23   1881.    258.
   1  -2  23   1658.    254.
   1  -2  23   1824.    390.
  -1   2 -23   1718.    261.
  -1   2 -23   1785.    254.
  -1   2 -23   1900.    209.
  -1  -2 -23   1565.    157.
  -1  -2 -23   1836.    258.
  -1  -2 -23   1923.    165.
  -1  -2 -23   1526.    255.
   1  -2  24      4.    105.
   1  -2  24     57.    130.
   1  -2  24    134.    102.
   1  -2  24    104.    103.
   1   2  24   -114.    103.
   1   2  24    -24.     62.
   1   2  24    -31.    103.
   1  -2  24     37.    159.
  -1   2 -24     93.    169.
  -1   2 -24    -74.    162.
  -1  -2 -24     10.     65.
  -1  -2 -24     14.     61.
  -1  -2 -24     45.    161.
  -1   2 -24     -8.     81.
  -1  -2 -24     22.    162.
   1  -2  25    330.    282.
   1  -2  25    168.    186.
   1  -2  25    559.    143.
   1   2  25    366.    176.
   1   2  25    305.    181.
   1   2  25    405.    184.
   1  -2  25    437.    282.
   1  -2  25    422.    280.
  -1   2 -25    453.    151.
  -1  -2 -25    495.    189.
  -1  -2 -25    207.    168.
  -1  -2 -25    588.    184.
  -1  -2 -25    477.    179.
  -1   2 -25    429.    182.
  -1   2 -25    467.    147.
  -1   2 -25    175.    285.
   1  -2  26     70.    246.
   1  -2  26     54.    121.
   1   2  26    105.    156.
   1   2  26    167.    150.
   1   2  26    126.     96.
   1  -2  26    154.    150.
   1  -2  26    277.    150.
   1  -2  26    166.    242.
  -1   2 -26    405.    123.
  -1   2 -26     74.    157.
  -1  -2 -26     16.    160.
  -1  -2 -26     69.    158.
  -1  -2 -26     10.     93.
  -1  -2 -26    104.    156.
  -1   2 -26    233.    124.
  -1   2 -26    109.    148.
   1   2  27     23.    273.
   1  -2  27    335.    172.
   1  -2  27    229.    134.
   1  -2  27    272.    168.
   1   2  27    250.    170.
   1   2  27     46.    114.
   1  -2  27    296.    167.
   1  -2  27    189.    166.
  -1   2 -27    181.    212.
  -1   2 -27    277.    170.
  -1  -2 -27    141.    117.
  -1   2 -27    252.    140.
  -1  -2 -27    230.    168.
  -1  -2 -27    195.    172.
  -1   2 -27     39.    169.
  -1  -2 -27     92.    101.
   1  -2  28   1107.    262.
   1  -2  28   1053.    277.
   1  -2  28    732.    256.
   1  -2  28   1132.    267.
   1   2  28   1206.    418.
   1   2  28    913.    416.
   1  -2  28   1080.    229.
  -1   2 -28    898.    224.
  -1  -2 -28   1163.    257.
  -1  -2 -28    728.    186.
  -1  -2 -28   1313.    411.
  -1   2 -28   1348.    265.
  -1   2 -28     36.    208.
  -1  -2 -28   1283.    416.
  -1   2 -28   1420.    263.
   1   3 -28   -284.    208.
   1  -3 -28    -51.    125.
   1  -3 -28     19.    158.
   1   3 -28   -103.    125.
   1  -3 -28     25.    127.
   1   3 -28    -66.    121.
   1   3 -28    -15.    126.
   1  -3 -28     49.    151.
  -1   3  28    -97.    161.
  -1   3  28    106.    129.
  -1  -3  28   -127.    209.
  -1  -3  28    274.    186.
  -1  -3  28     98.    125.
  -1  -3  28   -264.    130.
  -1   3  28    196.    131.
  -1  -3  28   -115.    125.
   1  -3 -27    162.    124.
   1  -3 -27    284.    173.
   1   3 -27    303.    159.
   1   3 -27    273.    167.
   1   3 -27     34.    164.
   1   3 -27    260.    173.
   1  -3 -27    142.    173.
   1  -3 -27    140.    202.
  -1  -3  27    135.    156.
  -1   3  27    318.    174.
  -1   3  27    114.    203.
  -1  -3  27    290.    176.
  -1  -3  27    153.    164.
  -1  -3  27    285.    274.
  -1  -3  27     26.    255.
  -1   3  27    256.    174.
   1   3 -26    -29.    115.
   1  -3 -26     70.    136.
   1   3 -26     10.    114.
   1   3 -26   -203.    182.
   1   3 -26      1.    121.
   1  -3 -26     -4.     90.
   1  -3 -26    -55.    189.
   1  -3 -26     15.    188.
  -1   3  26    -50.    121.
  -1  -3  26   -160.    181.
  -1   3  26     56.    119.
  -1  -3  26    213.    176.
  -1  -3  26    -21.    108.
  -1  -3  26    -66.    120.
  -1   3  26    -73.     91.
  -1  -3  26    -39.    119.
   1  -3 -25   1735.    277.
   1  -3 -25   1300.    202.
   1   3 -25   1750.    278.
   1   3 -25   1605.    258.
   1   3 -25   2080.    260.
   1  -3 -25   1918.    201.
   1  -3 -25   1626.    276.
   1   3 -25   1636.    396.
  -1   3  25   1750.    425.
  -1   3  25   1822.    215.
  -1   3  25   1778.    273.
  -1  -3  25   1474.    258.
  -1  -3  25   1157.    376.
  -1  -3  25   1714.    268.
  -1  -3  25   1501.    280.
  -1  -3  25   1725.    279.
   1   3 -24    793.    292.
   1  -3 -24    705.    149.
   1   3 -24    588.    211.
   1  -3 -24   1134.    205.
   1   3 -24    823.    191.
   1   3 -24    675.    187.
   1  -3 -24    665.    148.
   1  -3 -24    996.    207.
  -1   3  24    746.    318.
  -1   3  24    809.    209.
  -1  -3  24    954.    314.
  -1  -3  24    895.    209.
  -1  -3  24    551.    186.
  -1  -3  24    841.    188.
  -1  -3  24    682.    196.
  -1   3  24    694.    154.
   1  -3 -23   5418.    573.
   1   3 -23   5194.    404.
   1  -3 -23   4633.    303.
   1   3 -23   5002.    372.
   1   3 -23   5092.    370.
   1  -3 -23   5785.    580.
   1  -3 -23   4830.    298.
  -1  -3  23   5141.    395.
  -1   3  23   5809.    596.
  -1  -3  23   4825.    409.
  -1   3  23   4859.    301.
  -1  -3  23   5069.    364.
  -1   3  23   5519.    399.
  -1  -3  23   5219.    571.
  -1  -3  23   5302.    365.
   1   3 -22    114.    101.
   1  -3 -22     64.    112.
   1  -3 -22    132.     80.
   1  -3 -22     31.     77.
   1  -3 -22     -3.    110.
   1   3 -22     30.    100.
   1   3 -22   -135.    110.
  -1   3  22    100.    174.
  -1  -3  22   -108.    146.
  -1  -3  22    179.    111.
  -1  -3  22     59.    100.
  -1  -3  22     96.    111.
  -1  -3  22    -34.    106.
  -1   3  22    143.     80.
  -1   3  22     29.    108.
   1  -3 -21    652.    176.
   1   3 -21    457.    151.
   1  -3 -21    587.    117.
   1  -3 -21    621.    161.
   1  -3 -21    606.    160.
   1   3 -21    607.    146.
   1   3 -21    569.    165.
  -1   3  21    528.    164.
  -1  -3  21    536.    145.
  -1  -3  21    581.    160.
  -1   3  21    606.    160.
  -1  -3  21    801.    255.
  -1  -3  21    499.    141.
  -1   3  21    544.    117.
  -1  -3  21    456.    157.
   1  -3 -20   1497.    250.
   1  -3 -20   1965.    165.
   1   3 -20   1878.    214.
   1   3 -20   1764.    230.
   1  -3 -20   2132.    334.
   1  -3 -20   1750.    224.
   1   3 -20   2024.    211.
  -1   3  20   1912.    228.
  -1   3  20   1848.    345.
  -1  -3  20   1919.    341.
  -1  -3  20   2015.    199.
  -1  -3  20   1945.    220.
  -1  -3  20   1788.    325.
  -1  -3  20   1717.    205.
  -1   3  20   2101.    251.
   1  -3 -19  20722.    861.
   1   3 -19  20940.    853.
   1  -3 -19  21050.    849.
   1  -3 -19  21633.    851.
   1  -3 -19  20062.    698.
   1   3 -19  20174.    815.
   1   3 -19  20769.    812.
  -1   3  19  21486.   1081.
  -1   3  19  21000.    876.
  -1  -3  19  21147.    838.
  -1  -3  19  20823.    804.
  -1  -3  19  20729.    846.
  -1  -3  19  21231.   1090.
  -1  -3  19  20527.    792.
  -1   3  19  21623.    853.
   1  -3 -18   4374.    423.
   1  -3 -18   3919.    313.
   1  -3 -18   4199.    218.
   1   3 -18   3846.    266.
   1   3 -18   3709.    402.
   1   3 -18   4000.    424.
   1  -3 -18   4125.    279.
  -1   3  18   4182.    292.
  -1   3  18   4533.    418.
  -1   3  18   4201.    319.
  -1  -3  18   4171.    423.
  -1  -3  18   3899.    284.
  -1  -3  18   4038.    410.
  -1  -3  18   3744.    263.
  -1  -3  18   3840.    259.
   1  -3 -17  18208.    731.
   1  -3 -17  18170.    598.
   1  -3 -17  18662.    707.
   1   3 -17  18344.    677.
   1   3 -17  18578.    886.
   1  -3 -17  18834.    715.
   1   3 -17  19058.    921.
  -1   3  17  18367.    720.
  -1   3  17  18499.    914.
  -1   3  17  18410.    746.
  -1  -3  17  18192.    709.
  -1  -3  17  18290.    665.
  -1  -3  17  19399.    834.
  -1  -3  17  17430.    903.
  -1  -3  17  18639.    897.
   1  -3 -16   8202.    406.
   1  -3 -16   8721.    531.
   1  -3 -16   8226.    373.
   1   3 -16   7891.    344.
   1   3 -16   8070.    374.
   1   3 -16   7904.    371.
   1  -3 -16   7619.    405.
  -1  -3  16   8117.    371.
  -1  -3  16   7834.    344.
  -1   3  16   8267.    534.
  -1   3  16   7926.    307.
  -1  -3  16   8079.    530.
  -1  -3  16   7836.    333.
  -1  -3  16   7876.    376.
  -1   3  16   7895.    376.
   1  -3 -15   6326.    309.
   1   3 -15   5986.    299.
   1  -3 -15   6048.    243.
   1  -3 -15   6173.    241.
   1  -3 -15   6229.    298.
   1   3 -15   5815.    278.
   1   3 -15   6105.    300.
  -1   3  15   6035.    246.
  -1  -3  15   6293.    275.
  -1   3  15   6139.    304.
  -1  -3  15   6236.    304.
  -1  -3  15   6128.    375.
  -1  -3  15   5985.    300.
  -1   3  15   6070.    439.
  -1  -3  15   6476.    305.
   1  -3 -14    145.     56.
   1   3 -14    136.     73.
   1  -3 -14     72.     56.
   1  -3 -14     78.    116.
   1  -3 -14    101.     75.
   1   3 -14     52.     75.
   1   3 -14     23.     64.
  -1  -3  14    112.     63.
  -1   3  14     73.     76.
  -1  -3  14     92.     71.
  -1   3  14     50.     59.
  -1  -3  14     65.     75.
  -1  -3  14    115.     75.
  -1  -3  14     95.     66.
  -1   3  14    110.    118.
   1   3 -13  19691.    638.
   1  -3 -13  19532.    636.
   1  -3 -13  18796.    557.
   1  -3 -13  19187.    626.
   1   3 -13  18682.    717.
   1  -3 -13  19205.    655.
   1   3 -13  19304.    632.
  -1   3  13  19375.    643.
  -1   3  13  19064.    633.
  -1  -3  13  19114.    627.
  -1  -3  13  19764.    633.
  -1  -3  13  19060.    588.
  -1   3  13  19229.    559.
  -1  -3  13  19516.    635.
  -1  -3  13  19090.    719.
   1  -3 -12    132.     53.
   1  -3 -12    123.     70.
   1   3 -12     73.     71.
   1  -3 -12    137.    110.
   1   3 -12    134.     97.
   1   3 -12    211.     69.
   1  -3 -12    120.     83.
  -1   3  12    289.     86.
  -1   3  12     99.     56.
  -1  -3  12    123.     70.
  -1  -3  12     50.     70.
  -1  -3  12     65.     61.
  -1   3  12    223.     73.
  -1  -3  12    177.     95.
  -1  -3  12    225.    109.
  -1   3  12    118.     72.
   1  -3 -11  29020.    863.
   1  -3 -11  28650.    803.
   1   3 -11  28433.    866.
   1   3 -11  29158.    840.
   1   3 -11  29037.   1003.
   1  -3 -11  29407.    872.
   1  -3 -11  28617.    787.
  -1   3  11  28831.    804.
  -1  -3  11  28569.    931.
  -1  -3  11  29348.    872.
  -1   3  11  29715.   1049.
  -1   3  11  29068.    813.
  -1  -3  11  28925.    870.
  -1  -3  11  29297.    883.
  -1  -3  11  29089.    832.
  -1   3  11  28914.    883.
   1  -3 -10   5476.    194.
   1  -3 -10   5754.    187.
   1  -3 -10   5581.    228.
   1   3 -10   5577.    224.
   1   3 -10   5285.    222.
   1   3 -10   5479.    202.
   1  -3 -10   5479.    221.
  -1   3  10   6040.    327.
  -1   3  10   5619.    228.
  -1   3  10   5634.    191.
  -1   3  10   5597.    198.
  -1  -3  10   5786.    305.
  -1  -3  10   5570.    198.
  -1  -3  10   5505.    203.
  -1  -3  10   5801.    316.
  -1  -3  10   5359.    232.
   1  -3  -9   1826.    120.
   1   3  -9   1754.    108.
   1   3  -9   1819.    118.
   1   3  -9   1894.    122.
   1  -3  -9   1667.    184.
   1  -3  -9   1670.    152.
   1  -3  -9   1873.     96.
  -1   3   9   1755.    104.
  -1   3   9   2039.    127.
  -1  -3   9   1847.    120.
  -1  -3   9   1789.    103.
  -1  -3   9   1942.    107.
  -1   3   9   1824.    125.
  -1   3   9   1765.    153.
  -1  -3   9   1736.    121.
  -1  -3   9   1789.    129.
   1  -3  -8   4276.    262.
   1  -3  -8   4707.    158.
   1   3  -8   4438.    230.
   1  -3  -8   4503.    166.
   1   3  -8   4436.    257.
   1   3  -8   4362.    258.
   1  -3  -8   4564.    186.
  -1   3   8   4421.    160.
  -1   3   8   4563.    275.
  -1  -3   8   4717.    262.
  -1   3   8   4521.    161.
  -1  -3   8   4497.    158.
  -1  -3   8   4711.    185.
  -1  -3   8   4579.    189.
  -1   3   8   4491.    188.
  -1  -3   8   4703.    163.
   1   3  -7   2063.    103.
   1   3  -7   2127.    125.
   1  -3  -7   2044.    192.
   1  -3  -7   2175.    103.
   1   3  -7   2097.    107.
   1  -3  -7   2269.    111.
   1   3  -7   2173.    120.
   1   3  -7   2143.    124.
   1  -3  -7   2269.    127.
  -1  -3   7   2181.    121.
  -1   3   7   2169.    193.
  -1   3   7   2106.    107.
  -1   3   7   2104.    130.
  -1  -3   7   2202.    103.
  -1  -3   7   2111.    107.
  -1   3   7   1987.    104.
  -1  -3   7   2076.    127.
  -1  -3   7   2156.    121.
   1  -3  -6  29427.    745.
   1  -3  -6  29733.    806.
   1  -3  -6  30724.    950.
   1   3  -6  29152.    737.
   1   3  -6  29130.    735.
   1   3  -6  28943.    778.
   1   3  -6  30321.    802.
   1  -3  -6  28623.    745.
   1   3  -6  30114.    810.
  -1   3   6  29096.    813.
  -1  -3   6  29753.    850.
  -1  -3   6  30005.    788.
  -1  -3   6  28685.    721.
  -1   3   6  29115.    808.
  -1  -3   6  29701.    787.
  -1   3   6  30090.    773.
  -1  -3   6  30026.    811.
  -1   3   6  28608.    744.
   1  -3  -5  87350.   2575.
   1   3  -5  88162.   2630.
   1  -3  -5  84918.   2739.
   1  -3  -5  86041.   2549.
   1  -3  -5  86247.   2792.
   1   3  -5  82863.   2681.
   1   3  -5  86981.   2510.
   1   3  -5  84496.   2591.
   1   3  -5  86185.   2575.
  -1  -3   5  84232.   2453.
  -1  -3   5  86987.   2591.
  -1  -3   5  83754.   2554.
  -1   3   5  86774.   2678.
  -1   3   5  85174.   2679.
  -1  -3   5  85910.   2568.
  -1   3   5  84981.   2627.
  -1  -3   5  85462.   2502.
   1  -3  -4   8680.    253.
   1   3  -4   8515.    251.
   1  -3  -4   8835.    237.
   1  -3  -4   8513.    249.
   1   3  -4   8528.    243.
   1   3  -4   8875.    241.
   1   3  -4   8246.    283.
   1  -3  -4   8609.    257.
   1   3  -4   8602.    221.
  -1   3   4   8462.    262.
  -1   3   4   8335.    234.
  -1  -3   4   8727.    345.
  -1  -3   4   8976.    299.
  -1  -3   4   8455.    211.
  -1   3   4   8197.    260.
  -1  -3   4   8635.    241.
  -1  -3   4   8341.    323.
   1  -3  -3   2732.    128.
   1  -3  -3   2849.    130.
   1   3  -3   2735.    103.
   1  -3  -3   2555.    174.
   1  -3  -3   2673.    121.
   1   3  -3   2753.    181.
   1   3  -3   2876.    171.
   1   3  -3   2742.    119.
   1   3  -3   2730.    155.
  -1  -3   3   3004.    171.
  -1  -3   3   2795.    145.
  -1   3   3   2838.    134.
  -1  -3   3   2808.    152.
  -1  -3   3   2886.    123.
  -1   3   3   2714.    132.
  -1  -3   3   2561.    120.
  -1   3   3   2809.    177.
   1  -3  -2  27220.    692.
   1  -3  -2  27586.    693.
   1   3  -2  26137.    639.
   1  -3  -2  27275.    693.
   1   3  -2  26414.    621.
   1   3  -2  28511.    785.
   1   3  -2  27162.    761.
  -1   3   2  27385.    843.
  -1   3   2  27487.    681.
  -1   3   2  27552.    717.
  -1  -3   2  27637.    648.
  -1  -3   2  27615.    631.
  -1  -3   2  27448.    665.
  -1  -3   2  26585.    724.
  -1  -3   2  27535.    671.
   1   3  -1  76169.   2266.
   1  -3  -1  84806.   2439.
   1  -3  -1  79847.   2507.
   1  -3  -1  84963.   2434.
   1   3  -1  86988.   2569.
   1   3  -1  85097.   2477.
  -1   3   1  82328.   2420.
  -1   3   1  82776.   2439.
  -1   3   1  81591.   2513.
  -1  -3   1  83356.   2285.
  -1  -3   1  80873.   2259.
  -1  -3   1  82893.   2361.
  -1  -3   1  84945.   2349.
  -1  -3   1  79592.   2377.
   1  -3   0   1174.     99.
   1   3   0   1295.     65.
   1  -3   0   1508.     91.
   1  -3   0   1310.     93.
   1  -3   0   1220.     97.
   1   3   0   1315.    116.
   1   3   0   1335.    121.
   1  -3   0   1275.     92.
  -1   3   0   1222.     95.
  -1   3   0   1397.     91.
  -1  -3   0   1197.     70.
  -1   3   0   1338.     96.
  -1  -3   0   1249.     77.
  -1  -3   0   1203.     72.
  -1  -3   0   1463.    127.
   1  -3   1   5363.    250.
   1   3   1   4855.    221.
   1   3   1   5041.    125.
   1  -3   1   5289.    247.
   1  -3   1   5017.    180.
   1  -3   1   5078.    187.
   1  -3   1   5201.    184.
   1   3   1   4700.    214.
  -1   3  -1   4998.    179.
  -1   3  -1   5035.    262.
  -1  -3  -1   4835.    171.
  -1  -3  -1   4931.    150.
  -1   3  -1   5236.    178.
  -1  -3  -1   5420.    152.
   1  -3   2   1290.     93.
   1  -3   2   1095.     90.
   1  -3   2   1413.     97.
   1   3   2   1372.     82.
   1  -3   2   1322.     97.
   1  -3   2   1340.     98.
   1   3   2   1301.     54.
   1   3   2   1251.     83.
  -1   3  -2   1233.     97.
  -1   3  -2   1398.     98.
  -1   3  -2   1295.     97.
  -1   3  -2   1215.    149.
  -1  -3  -2   1405.     78.
  -1  -3  -2   1269.     55.
  -1   3  -2   1313.     97.
  -1  -3  -2   1292.     81.
   1   3   3  38455.    988.
   1  -3   3  36701.    986.
   1  -3   3  37681.   1129.
   1  -3   3  38362.    990.
   1  -3   3  37627.   1144.
   1  -3   3  37412.    979.
   1   3   3  34781.    902.
   1   3   3  36387.    840.
  -1   3  -3  38933.   1021.
  -1  -3  -3  38762.    968.
  -1  -3  -3  34732.    817.
  -1   3  -3  38077.   1142.
  -1   3  -3  40701.   1162.
  -1   3  -3  37618.    989.
  -1   3  -3  36737.   1128.
   1  -3   4    164.     53.
   1  -3   4     46.     53.
   1  -3   4     76.     77.
   1  -3   4     88.     53.
   1  -3   4      9.     80.
   1   3   4     42.     45.
   1   3   4    108.     35.
   1   3   4     69.     43.
  -1   3  -4     37.     52.
  -1   3  -4     87.     52.
  -1   3  -4    108.     52.
  -1  -3  -4     58.     35.
  -1  -3  -4     90.     36.
  -1  -3  -4    100.     42.
  -1   3  -4     57.     50.
  -1  -3  -4     35.     73.
  -1   3  -4    116.     81.
   1  -3   5   4392.    180.
   1   3   5   4293.     94.
   1  -3   5   4097.    245.
   1  -3   5   4234.    176.
   1   3   5   4409.    160.
   1   3   5   4447.    171.
   1  -3   5   4547.    184.
   1  -3   5   4368.    252.
  -1  -3  -5   4096.    232.
  -1  -3  -5   4539.    159.
  -1   3  -5   4709.    260.
  -1   3  -5   4620.    256.
  -1   3  -5   4570.    173.
  -1  -3  -5   3958.    120.
  -1  -3  -5   4606.     97.
  -1   3  -5   4546.    183.
  -1   3  -5   4459.    181.
   1  -3   6   1074.    167.
   1  -3   6   1987.    169.
   1  -3   6   1308.    109.
   1  -3   6   1259.    105.
   1   3   6   1234.     68.
   1   3   6   1415.    160.
   1   3   6   1541.     97.
   1  -3   6   1289.    103.
  -1   3  -6   1277.    109.
  -1  -3  -6   1279.     66.
  -1   3  -6   1305.    105.
  -1   3  -6   1494.    105.
  -1   3  -6   1764.    167.
  -1   3  -6   1429.    107.
  -1  -3  -6   1202.     69.
  -1  -3  -6   1493.    155.
  -1  -3  -6   1387.    145.
   1  -3   7 148447.   5462.
   1  -3   7 149559.   5361.
   1  -3   7 147967.   5332.
   1  -3   7 148196.   5339.
   1   3   7 151880.   5426.
   1  -3   7 147985.   5308.
   1   3   7 151254.   5356.
   1   3   7 148545.   4706.
  -1   3  -7 152753.   5434.
  -1   3  -7 147802.   5242.
  -1   3  -7 152874.   5504.
  -1   3  -7 148284.   5278.
  -1  -3  -7 149910.   4743.
  -1   3  -7 150016.   5403.
  -1  -3  -7 148892.   5318.
  -1  -3  -7 141774.   4560.
  -1  -3  -7 147508.   5213.
   1  -3   8  10348.    327.
   1  -3   8  10101.    320.
   1  -3   8  10642.    341.
   1   3   8  10434.    215.
   1  -3   8  10421.    334.
   1   3   8   9850.    416.
   1   3   8  10177.    433.
   1   3   8  10218.    248.
   1  -3   8  10653.    332.
  -1   3  -8   9848.    325.
  -1  -3  -8   9827.    234.
  -1   3  -8  10391.    335.
  -1   3  -8  10202.    441.
  -1   3  -8  10508.    321.
  -1   3  -8  10227.    326.
  -1  -3  -8  10332.    317.
  -1  -3  -8  10189.    317.
  -1  -3  -8  10220.    214.
   1  -3   9    751.     98.
   1  -3   9    918.     96.
   1  -3   9    818.     99.
   1  -3   9    698.     92.
   1  -3   9    930.     95.
   1   3   9    740.     45.
   1   3   9    845.     45.
   1   3   9    847.     99.
   1   3   9    870.     92.
  -1   3  -9    945.     96.
  -1   3  -9    861.     97.
  -1   3  -9    901.     91.
  -1  -3  -9    968.     89.
  -1  -3  -9    864.     68.
  -1  -3  -9    948.    149.
  -1  -3  -9    809.     43.
   1  -3  10   1900.    192.
   1  -3  10   1538.    125.
   1  -3  10   1509.    197.
   1  -3  10   1719.    195.
   1  -3  10   1667.    122.
   1   3  10   1557.    132.
   1   3  10   1522.    184.
   1   3  10   1612.     64.
  -1   3 -10   1534.    191.
  -1   3 -10   1716.    193.
  -1  -3 -10   1538.    123.
  -1  -3 -10   1729.    118.
  -1  -3 -10   1563.     62.
  -1  -3 -10   1596.     61.
  -1   3 -10   1574.    177.
   1  -3  11   9550.    342.
   1  -3  11   9780.    346.
   1  -3  11   9577.    335.
   1  -3  11   9772.    351.
   1  -3  11   9425.    342.
   1   3  11   9674.    333.
   1   3  11   9637.    227.
   1   3  11   9347.    340.
  -1  -3 -11   9215.    323.
  -1   3 -11   9383.    430.
  -1   3 -11   9233.    336.
  -1   3 -11   9635.    345.
  -1  -3 -11   9232.    214.
  -1  -3 -11   9214.    220.
  -1  -3 -11   9517.    335.
   1   3  12  15381.    655.
   1  -3  12  14916.    507.
   1  -3  12  14936.    487.
   1  -3  12  14692.    501.
   1  -3  12  14988.    498.
   1   3  12  15377.    364.
   1   3  12  15132.    496.
   1  -3  12  15104.    502.
  -1   3 -12  15222.    483.
  -1  -3 -12  14736.    492.
  -1  -3 -12  14874.    488.
  -1  -3 -12  14963.    411.
  -1   3 -12  15196.    509.
  -1  -3 -12  14531.    341.
  -1   3 -12  14680.    502.
   1  -3  13   2203.    234.
   1  -3  13   2493.    254.
   1  -3  13   2111.    253.
   1  -3  13   1889.    250.
   1  -3  13   2275.    165.
   1   3  13   1972.    252.
   1   3  13   2267.    163.
   1   3  13   2065.    128.
  -1  -3 -13   2389.    166.
  -1   3 -13   1953.    253.
  -1   3 -13   2243.    152.
  -1   3 -13   2184.    167.
  -1  -3 -13   2045.     85.
  -1  -3 -13   2164.    125.
  -1  -3 -13   2219.    159.
   1  -3  14    179.     84.
   1  -3  14    196.     93.
   1  -3  14    287.    140.
   1  -3  14    205.    139.
   1  -3  14    239.     91.
   1   3  14     96.     89.
   1   3  14    253.     44.
   1   3  14    216.     90.
  -1   3 -14    280.    143.
  -1  -3 -14    139.     68.
  -1  -3 -14    196.     43.
  -1  -3 -14    317.     87.
  -1  -3 -14    225.     92.
  -1   3 -14    174.    141.
  -1   3 -14    270.     81.
   1  -3  15   4591.    393.
   1  -3  15   4369.    350.
   1  -3  15   4659.    264.
   1  -3  15   4322.    378.
   1  -3  15   5003.    390.
   1   3  15   4296.    259.
   1   3  15   4740.    261.
   1   3  15   4753.    158.
  -1   3 -15   4975.    267.
  -1   3 -15   4723.    376.
  -1   3 -15   4653.    245.
  -1  -3 -15   4336.    152.
  -1  -3 -15   4281.    383.
  -1  -3 -15   4405.    253.
  -1  -3 -15   4378.    152.
   1  -3  16    822.    135.
   1  -3  16    712.    150.
   1  -3  16   1160.    148.
   1  -3  16    938.    145.
   1  -3  16    915.    153.
   1   3  16    763.    147.
   1   3  16    993.    148.
   1   3  16    909.     78.
  -1   3 -16    924.    136.
  -1   3 -16    806.    227.
  -1  -3 -16   1007.     76.
  -1  -3 -16    940.    147.
  -1  -3 -16    874.    143.
  -1  -3 -16   1067.    112.
  -1   3 -16    934.    148.
   1  -3  17     37.     79.
   1   3  17   -118.     83.
   1  -3  17    -62.    124.
   1  -3  17     15.    111.
   1  -3  17    122.    128.
   1   3  17     23.     41.
   1   3  17     95.     79.
   1  -3  17     59.     82.
  -1   3 -17     62.     71.
  -1   3 -17     47.     82.
  -1   3 -17    -21.     81.
  -1  -3 -17     66.     82.
  -1  -3 -17    -26.     41.
  -1  -3 -17    106.     79.
  -1  -3 -17    149.     62.
   1  -3  18   2234.    194.
   1  -3  18   2061.    219.
   1  -3  18   2056.    220.
   1   3  18   2129.    218.
   1   3  18   2049.    177.
   1  -3  18   2171.    218.
   1  -3  18   2321.    212.
   1   3  18   2091.    216.
  -1   3 -18   2069.    218.
  -1   3 -18   2022.    192.
  -1  -3 -18   2304.    173.
  -1  -3 -18   1993.    118.
  -1  -3 -18   1900.    322.
  -1  -3 -18   2298.    225.
  -1   3 -18   2089.    215.
   1  -3  19   7142.    389.
   1  -3  19   6474.    392.
   1  -3  19   6351.    494.
   1  -3  19   6851.    392.
   1  -3  19   6925.    391.
   1   3  19   6767.    552.
   1   3  19   6561.    333.
   1   3  19   7027.    386.
  -1   3 -19   6935.    390.
  -1   3 -19   6802.    395.
  -1   3 -19   6989.    358.
  -1  -3 -19   6517.    390.
  -1  -3 -19   6929.    322.
  -1  -3 -19   6980.    395.
  -1  -3 -19   6607.    244.
   1  -3  20    485.    216.
   1  -3  20    328.    124.
   1  -3  20    499.    135.
   1  -3  20    403.    140.
   1  -3  20    449.    141.
   1   3  20    316.    142.
   1   3  20    454.    218.
   1   3  20    260.     76.
  -1   3 -20    333.    142.
  -1   3 -20    362.    141.
  -1  -3 -20    537.    140.
  -1  -3 -20    419.    142.
  -1  -3 -20    491.    117.
  -1  -3 -20    405.     74.
  -1   3 -20    253.    125.
   1  -3  21    130.    103.
   1  -3  21     45.    104.
   1  -3  21    149.    102.
   1  -3  21     -3.    143.
   1   3  21     42.     55.
   1   3  21      8.    167.
   1   3  21     65.    104.
   1  -3  21    -35.    105.
  -1   3 -21    118.    163.
  -1   3 -21    -54.    104.
  -1   3 -21     -6.     91.
  -1  -3 -21     16.    161.
  -1  -3 -21     76.     85.
  -1  -3 -21     79.    106.
  -1  -3 -21     66.     54.
   1  -3  22    406.    253.
   1  -3  22    549.    249.
   1  -3  22    495.    161.
   1  -3  22    574.    163.
   1  -3  22    568.    145.
   1   3  22    482.    166.
   1   3  22    484.    167.
   1   3  22    307.     91.
  -1  -3 -22    438.     91.
  -1   3 -22    429.    142.
  -1   3 -22    674.    253.
  -1   3 -22    296.    165.
  -1  -3 -22    470.    136.
  -1  -3 -22    525.    164.
  -1  -3 -22    559.    163.
   1  -3  23   2382.    259.
   1   3  23   2801.    287.
   1   3  23   2627.    295.
   1  -3  23   2396.    291.
   1  -3  23   2488.    286.
   1   3  23   2251.    176.
   1  -3  23   2375.    429.
   1  -3  23   2596.    293.
  -1   3 -23   2120.    378.
  -1   3 -23   2337.    288.
  -1   3 -23    596.    436.
  -1  -3 -23   2135.    160.
  -1  -3 -23   2366.    293.
  -1  -3 -23   2420.    285.
  -1  -3 -23   2252.    169.
   1  -3  24    594.    315.
   1  -3  24   1095.    308.
   1  -3  24    612.    276.
   1  -3  24    616.    210.
   1  -3  24    890.    198.
   1   3  24    496.    118.
   1   3  24    648.    203.
   1   3  24    822.    205.
  -1   3 -24    972.    313.
  -1   3 -24    712.    264.
  -1   3 -24    665.    314.
  -1  -3 -24    785.    203.
  -1  -3 -24    960.    311.
  -1  -3 -24    473.    176.
  -1  -3 -24    564.    120.
   1  -3  25   4708.    636.
   1  -3  25   4607.    653.
   1  -3  25   4908.    424.
   1   3  25   5031.    433.
   1  -3  25   4876.    628.
   1  -3  25   4844.    373.
   1   3  25   4444.    432.
   1   3  25   4149.    383.
  -1   3 -25   4524.    425.
  -1  -3 -25   4876.    427.
  -1   3 -25   4390.    368.
  -1   3 -25   4414.    638.
  -1  -3 -25   4293.    416.
  -1  -3 -25   4373.    263.
  -1  -3 -25   4618.    273.
   1  -3  26     90.    203.
   1  -3  26     -9.    128.
   1  -3  26   -104.    173.
   1  -3  26    116.    127.
   1   3  26     16.    132.
   1   3  26     95.    131.
   1  -3  26     76.    130.
  -1   3 -26    -12.    129.
  -1   3 -26     42.    131.
  -1  -3 -26    -79.    129.
  -1   3 -26     15.    107.
  -1  -3 -26    -36.    117.
  -1  -3 -26    -21.    117.
  -1  -3 -26    239.    128.
   1  -3  27    960.    233.
   1  -3  27    604.    197.
   1  -3  27    733.    233.
   1  -3  27    660.    236.
   1  -3  27    585.    230.
   1   3  27    684.    366.
   1   3  27    715.    241.
  -1   3 -27    855.    231.
  -1   3 -27    533.    233.
  -1   3 -27    849.    203.
  -1  -3 -27    800.    368.
  -1  -3 -27   1040.    361.
  -1   3 -27     16.    191.
   1  -4 -27     88.    159.
   1  -4 -27    201.    163.
   1  -4 -27     53.    179.
   1  -4 -27    131.    120.
   1   4 -27    140.    160.
   1   4 -27    175.    154.
   1   4 -27     55.    165.
   1   4 -27    204.    158.
  -1   4  27    133.    126.
  -1   4  27    -64.    167.
  -1  -4  27    198.    166.
  -1  -4  27     77.    162.
  -1  -4  27     66.    152.
  -1  -4  27     84.    161.
  -1  -4  27    163.    229.
  -1   4  27    304.    165.
   1  -4 -26   4038.    397.
   1  -4 -26   3445.    288.
   1  -4 -26   3285.    405.
   1   4 -26   3480.    387.
   1   4 -26   3730.    381.
   1   4 -26   3943.    384.
   1   4 -26   3665.    402.
   1  -4 -26   3520.    303.
  -1   4  26   3402.    405.
  -1   4  26   3725.    406.
  -1  -4  26   3596.    403.
  -1  -4  26   3197.    605.
  -1   4  26   3432.    308.
  -1  -4  26   3372.    365.
  -1  -4  26   3554.    375.
  -1  -4  26   3867.    398.
   1  -4 -25   2156.    486.
   1   4 -25   2482.    304.
   1   4 -25   2092.    455.
   1  -4 -25   2490.    347.
   1  -4 -25   2184.    488.
   1  -4 -25   1909.    360.
   1   4 -25   1830.    326.
  -1   4  25   2553.    323.
  -1  -4  25   2385.    326.
  -1   4  25   1561.    367.
  -1  -4  25   3112.    327.
  -1  -4  25   1534.    456.
  -1  -4  25   2614.    287.
  -1  -4  25   2893.    320.
  -1   4  25   2456.    333.
   1   4 -24    478.    172.
   1  -4 -24    330.    197.
   1  -4 -24    527.    169.
   1  -4 -24    328.    176.
   1   4 -24    259.    164.
   1  -4 -24    353.    123.
   1   4 -24    609.    253.
  -1  -4  24    373.    168.
  -1   4  24    179.    278.
  -1  -4  24    456.    176.
  -1   4  24    247.    197.
  -1  -4  24    159.    173.
  -1   4  24    341.    179.
  -1  -4  24    342.    233.
  -1  -4  24    459.    255.
   1   4 -23   1539.    259.
   1  -4 -23   1392.    270.
   1  -4 -23   1061.    275.
   1  -4 -23   1648.    252.
   1   4 -23   1828.    365.
   1   4 -23   2024.    244.
   1  -4 -23   1739.    264.
  -1  -4  23   1753.    361.
  -1   4  23   1189.    278.
  -1  -4  23   2055.    242.
  -1   4  23   1561.    261.
  -1  -4  23   1813.    253.
  -1  -4  23   1427.    225.
  -1  -4  23   1768.    388.
  -1   4  23   1300.    394.
   1  -4 -22    502.    122.
   1   4 -22    366.    168.
   1  -4 -22    514.    189.
   1   4 -22    607.    256.
   1  -4 -22    719.    172.
   1  -4 -22    585.    180.
   1   4 -22    693.    179.
  -1  -4  22    574.    175.
  -1   4  22    605.    275.
  -1   4  22    530.    192.
  -1  -4  22    569.    172.
  -1  -4  22    648.    255.
  -1  -4  22    464.    239.
  -1  -4  22    634.    178.
  -1   4  22    580.    182.
   1  -4 -21   3760.    317.
   1  -4 -21   3748.    325.
   1  -4 -21   3682.    332.
   1  -4 -21   3945.    351.
   1   4 -21   3879.    329.
   1   4 -21   3969.    454.
   1   4 -21   4078.    313.
  -1   4  21   4082.    336.
  -1   4  21   3846.    355.
  -1  -4  21   3888.    328.
  -1  -4  21   3827.    326.
  -1   4  21   3736.    488.
  -1  -4  21   3849.    323.
  -1  -4  21   3691.    297.
  -1  -4  21   4198.    448.
   1  -4 -20    312.    154.
   1  -4 -20    361.     97.
   1  -4 -20    588.    223.
   1   4 -20    368.    146.
   1  -4 -20    460.    227.
   1   4 -20    305.    208.
   1   4 -20    480.    140.
  -1   4  20    449.    225.
  -1  -4  20    411.    144.
  -1  -4  20    428.    143.
  -1   4  20    553.    151.
  -1  -4  20    400.    126.
  -1  -4  20    117.    216.
  -1  -4  20    289.    211.
  -1   4  20    360.    163.
   1  -4 -19    176.    123.
   1  -4 -19    348.     86.
   1  -4 -19    286.    128.
   1   4 -19    319.    128.
   1   4 -19    128.    121.
   1  -4 -19    224.    136.
  -1  -4  19    450.    125.
  -1   4  19    344.    202.
  -1  -4  19    288.    125.
  -1   4  19    198.    141.
  -1   4  19    177.    129.
  -1  -4  19    279.    181.
  -1  -4  19    156.    169.
  -1  -4  19    385.    126.
   1  -4 -18    235.    139.
   1  -4 -18    283.    130.
   1   4 -18    343.    185.
   1   4 -18    286.    133.
   1   4 -18    413.    199.
   1  -4 -18    490.    208.
   1  -4 -18    269.    138.
  -1   4  18    419.    145.
  -1  -4  18    591.    204.
  -1  -4  18    416.    131.
  -1   4  18    524.    205.
  -1   4  18    322.    134.
  -1  -4  18    383.    131.
  -1  -4  18    385.    180.
  -1  -4  18    408.    110.
   1  -4 -17    -55.     76.
   1   4 -17    -13.     78.
   1  -4 -17    -15.     54.
   1   4 -17     81.     70.
   1  -4 -17   -102.     78.
   1   4 -17      9.    120.
   1  -4 -17    100.     82.
  -1   4  17     79.     78.
  -1   4  17     24.     78.
  -1   4  17    111.     87.
  -1  -4  17    -36.     75.
  -1  -4  17    -61.     78.
  -1  -4  17     97.    103.
  -1  -4  17    185.    120.
  -1  -4  17    -81.    107.
   1  -4 -16   1551.    196.
   1  -4 -16   1796.    294.
   1  -4 -16   1958.    213.
   1   4 -16   2004.    292.
   1  -4 -16   1689.    204.
   1   4 -16   1869.    196.
   1   4 -16   1937.    173.
  -1  -4  16   2052.    192.
  -1  -4  16   1708.    186.
  -1   4  16   1832.    142.
  -1  -4  16   1795.    172.
  -1   4  16   2046.    192.
  -1   4  16   2156.    200.
  -1  -4  16   1960.    166.
  -1  -4  16   2017.    288.
   1  -4 -15    387.     81.
   1  -4 -15    457.    115.
   1  -4 -15    324.    112.
   1   4 -15    446.    101.
   1   4 -15    450.    172.
   1   4 -15    435.    115.
   1  -4 -15    391.     82.
  -1   4  15    265.     83.
  -1  -4  15    438.    112.
  -1   4  15    343.    115.
  -1  -4  15    332.    150.
  -1  -4  15    383.    113.
  -1  -4  15    384.    110.
  -1  -4  15    385.    100.
  -1   4  15    423.    117.
   1   4 -14  10732.    589.
   1   4 -14  10714.    582.
   1  -4 -14  10526.    356.
   1  -4 -14  10645.    350.
   1  -4 -14  11022.    433.
   1  -4 -14  11200.    599.
   1   4 -14  10447.    406.
  -1   4  14  10958.    361.
  -1   4  14  10852.    440.
  -1   4  14  10766.    363.
  -1  -4  14  10611.    576.
  -1  -4  14  10807.    582.
  -1  -4  14  10981.    393.
  -1  -4  14  10775.    392.
  -1  -4  14  10708.    586.
  -1   4  14  10850.    441.
   1   4 -13   2673.    183.
   1  -4 -13   2489.    183.
   1  -4 -13   2546.    206.
   1  -4 -13   2428.    183.
   1   4 -13   2593.    273.
   1  -4 -13   2582.    139.
   1   4 -13   2431.    243.
  -1   4  13   2796.    215.
  -1   4  13   2197.    275.
  -1   4  13   2625.    189.
  -1   4  13   2526.    145.
  -1  -4  13   2564.    164.
  -1  -4  13   2412.    157.
  -1  -4  13   2558.    186.
  -1  -4  13   2480.    187.
  -1  -4  13   2475.    276.
   1  -4 -12     20.     69.
   1   4 -12     16.     92.
   1  -4 -12    -28.     44.
   1  -4 -12    180.     92.
   1   4 -12      9.     52.
   1   4 -12    100.     59.
   1  -4 -12      0.     60.
  -1   4  12    -19.     44.
  -1   4  12      0.     71.
  -1   4  12    107.     61.
  -1   4  12     61.     61.
  -1  -4  12    -64.     93.
  -1  -4  12     -8.     93.
  -1  -4  12    115.     79.
  -1  -4  12    -33.     78.
  -1  -4  12    -25.     58.
   1  -4 -11   2181.    169.
   1  -4 -11   2221.    159.
   1   4 -11   2128.    153.
   1  -4 -11   2029.    119.
   1  -4 -11   2044.    156.
   1   4 -11   2103.    138.
   1   4 -11   2149.    234.
  -1   4  11   2313.    161.
  -1   4  11   2229.    156.
  -1   4  11   2170.    121.
  -1  -4  11   2474.    153.
  -1  -4  11   2230.    155.
  -1  -4  11   2280.    158.
  -1  -4  11   2289.    133.
  -1  -4  11   2144.    131.
  -1   4  11   2215.    182.
   1  -4 -10   1725.    134.
   1  -4 -10   1769.    134.
   1   4 -10   1860.    172.
   1  -4 -10   1742.    152.
   1   4 -10   1702.    136.
   1   4 -10   1802.    134.
   1  -4 -10   1703.    158.
  -1  -4  10   1695.    173.
  -1   4  10   2075.    209.
  -1   4  10   1856.    206.
  -1   4  10   1717.    162.
  -1  -4  10   1711.    116.
  -1  -4  10   1662.    136.
  -1  -4  10   1734.    200.
  -1   4  10   1336.    159.
  -1  -4  10   1590.    137.
   1  -4  -9  12193.    395.
   1   4  -9  12086.    366.
   1   4  -9  12687.    405.
   1  -4  -9  12334.    351.
   1  -4  -9  12453.    435.
   1   4  -9  11964.    359.
   1   4  -9  12102.    394.
   1  -4  -9  12234.    396.
  -1   4   9  12025.    349.
  -1   4   9  12594.    411.
  -1   4   9  12360.    412.
  -1   4   9  12629.    442.
  -1  -4   9  12549.    363.
  -1  -4   9  12426.    367.
  -1  -4   9  12170.    390.
  -1  -4   9  12011.    404.
  -1  -4   9  12856.    513.
   1  -4  -8   8941.    404.
   1  -4  -8   9134.    338.
   1   4  -8   8941.    299.
   1   4  -8   8769.    300.
   1  -4  -8   8676.    261.
   1   4  -8   8492.    270.
   1  -4  -8   9495.    413.
   1   4  -8   8871.    273.
   1   4  -8   8373.    297.
  -1  -4   8   8820.    266.
  -1   4   8   9069.    418.
  -1   4   8   8768.    416.
  -1   4   8   8536.    344.
  -1  -4   8   8935.    394.
  -1  -4   8   8774.    305.
  -1  -4   8   8878.    274.
  -1  -4   8   8776.    392.
   1  -4  -7     28.     71.
   1   4  -7     54.     71.
   1  -4  -7    -13.     37.
   1   4  -7    -16.     45.
   1   4  -7    -40.     44.
   1  -4  -7    -75.     47.
   1  -4  -7    -24.     59.
   1   4  -7    -11.     60.
   1   4  -7    -10.     38.
  -1  -4   7    -36.     37.
  -1   4   7    -15.     59.
  -1  -4   7     74.     45.
  -1   4   7    -37.     48.
  -1   4   7    -22.     46.
  -1  -4   7      0.     59.
  -1  -4   7     55.     46.
  -1  -4   7    -44.     44.
   1  -4  -6    934.     79.
   1  -4  -6    953.     94.
   1  -4  -6    796.     79.
   1   4  -6    937.    121.
   1   4  -6   1101.     96.
   1   4  -6    807.     79.
   1   4  -6    930.     90.
   1  -4  -6    963.     93.
   1   4  -6    860.     90.
  -1   4   6    834.     81.
  -1   4   6    791.     98.
  -1   4   6    851.     96.
  -1  -4   6    942.     93.
  -1  -4   6    914.     90.
  -1  -4   6   1074.    116.
  -1  -4   6    861.     80.
  -1  -4   6    944.     91.
   1  -4  -5    -16.     35.
   1  -4  -5      6.     37.
   1  -4  -5     26.     43.
   1   4  -5     48.     40.
   1   4  -5    -15.     39.
   1   4  -5     -6.     34.
   1   4  -5     38.     53.
   1   4  -5     51.     42.
   1  -4  -5      8.     68.
  -1   4   5   -133.     70.
  -1   4   5    -34.     68.
  -1  -4   5     49.     41.
  -1  -4   5     -6.     63.
  -1   4   5     27.     36.
  -1  -4   5    -38.     51.
  -1  -4   5    -58.     35.
  -1  -4   5     28.     38.
   1  -4  -4  37803.   1008.
   1  -4  -4  38527.   1050.
   1   4  -4  39589.   1064.
   1   4  -4  39165.   1171.
   1   4  -4  37458.   1091.
   1  -4  -4  39068.   1214.
   1   4  -4  37867.   1038.
   1  -4  -4  37210.   1177.
   1   4  -4  38161.   1016.
  -1   4   4  38980.   1259.
  -1   4   4  37211.   1228.
  -1  -4   4  37537.    999.
  -1  -4   4  38699.   1040.
  -1  -4   4  37997.   1174.
  -1  -4   4  37860.    992.
  -1  -4   4  37711.   1170.
  -1   4   4  37966.   1025.
   1   4  -3  54311.   1641.
   1  -4  -3  55485.   1710.
   1  -4  -3  47382.   1340.
   1  -4  -3  53942.   1530.
   1   4  -3  52645.   1483.
   1   4  -3  54647.   1468.
   1   4  -3  53546.   1505.
   1  -4  -3  52472.   1490.
  -1   4   3  53559.   1624.
  -1  -4   3  53073.   1436.
  -1  -4   3  53032.   1503.
  -1  -4   3  53897.   1479.
  -1   4   3  53770.   1704.
  -1  -4   3  52830.   1469.
  -1   4   3  57423.   1806.
  -1  -4   3  54382.   1517.
   1  -4  -2     98.     53.
   1  -4  -2     78.     51.
   1   4  -2    109.     46.
   1   4  -2     90.     66.
   1   4  -2     91.     47.
   1  -4  -2    126.     50.
  -1   4   2    126.     54.
  -1   4   2     55.     48.
  -1   4   2     55.     86.
  -1  -4   2    113.     65.
  -1  -4   2     88.     72.
  -1  -4   2     66.     46.
  -1  -4   2     41.     43.
  -1  -4   2     49.     48.
   1  -4  -1   1734.    117.
   1   4  -1   1779.     92.
   1  -4  -1   1597.    116.
   1  -4  -1   1731.    109.
   1   4  -1   1523.     92.
   1  -4  -1   1672.    106.
   1   4  -1   1739.    151.
   1  -4  -1   1851.    109.
  -1   4   1   1670.    112.
  -1   4   1   1532.    114.
  -1  -4   1   1492.     96.
  -1  -4   1   1625.     97.
  -1  -4   1   1595.     91.
  -1  -4   1   1545.    100.
  -1   4   1   1720.    107.
  -1  -4   1   1597.     89.
   1  -4   0   2852.    134.
   1  -4   0   2930.    206.
   1  -4   0   2554.    144.
   1  -4   0   2612.    141.
   1  -4   0   2845.    134.
   1   4   0   2789.    124.
   1   4   0   2673.    159.
   1   4   0   2696.    118.
  -1   4   0   2649.    140.
  -1  -4   0   2716.    164.
  -1  -4   0   2869.    123.
  -1   4   0   2745.    134.
  -1  -4   0   2734.    125.
  -1  -4   0   2574.    114.
  -1   4   0   2654.    138.
   1  -4   1  21454.    608.
   1  -4   1  22162.    591.
   1   4   1  22066.    566.
   1  -4   1  22790.    725.
   1  -4   1  21108.    603.
   1   4   1  20845.    658.
   1  -4   1  21126.    585.
   1   4   1  22139.    524.
  -1   4  -1  21936.    602.
  -1   4  -1  22330.    601.
  -1  -4  -1  22335.    563.
  -1  -4  -1  22843.    573.
  -1   4  -1  21742.    724.
   1  -4   2  18001.    502.
   1  -4   2  18213.    637.
   1  -4   2  19140.    621.
   1  -4   2  17838.    487.
   1  -4   2  17779.    504.
   1   4   2  17235.    558.
   1   4   2  17385.    400.
   1   4   2  17902.    471.
  -1   4  -2  18539.    507.
  -1  -4  -2  17481.    459.
  -1   4  -2  17967.    509.
  -1   4  -2  17832.    619.
  -1   4  -2  18377.    514.
  -1  -4  -2  17013.    473.
  -1  -4  -2  17467.    455.
   1  -4   3   2743.    139.
   1   4   3   2790.    130.
   1  -4   3   2528.    212.
   1  -4   3   2840.    138.
   1  -4   3   2609.    137.
   1   4   3   2638.    128.
   1   4   3   2637.     91.
   1  -4   3   2754.    146.
  -1  -4  -3   2573.    127.
  -1   4  -3   2805.    147.
  -1   4  -3   2715.    142.
  -1   4  -3   2796.    143.
  -1   4  -3   2769.    143.
  -1  -4  -3   2584.    182.
  -1  -4  -3   2565.    129.
   1  -4   4   1156.    104.
   1  -4   4   1330.    102.
   1   4   4   1246.     61.
   1   4   4   1347.     97.
   1  -4   4   1263.    110.
   1  -4   4   1229.    108.
   1   4   4   1187.     92.
   1  -4   4   1294.    168.
  -1   4  -4   1340.    165.
  -1  -4  -4   1182.     60.
  -1   4  -4   1500.    160.
  -1   4  -4   1110.    108.
  -1   4  -4   1436.    108.
  -1   4  -4   1198.    106.
  -1  -4  -4   1223.     94.
  -1  -4  -4   1185.     96.
   1   4   5   1725.    164.
   1  -4   5   1484.    174.
   1   4   5   1448.     61.
   1  -4   5   1527.    175.
   1   4   5   1440.    101.
   1  -4   5   1465.    114.
   1  -4   5   1373.    109.
   1  -4   5   1565.    115.
  -1   4  -5   1557.    116.
  -1  -4  -5   1546.     62.
  -1   4  -5   1585.    113.
  -1   4  -5   1386.    111.
  -1   4  -5   1430.    112.
  -1  -4  -5   1519.    104.
  -1  -4  -5   1318.    101.
  -1  -4  -5   1489.     61.
  -1   4  -5   1538.    175.
   1   4   6   1085.     53.
   1  -4   6   1180.    106.
   1  -4   6   1041.    108.
   1  -4   6   1082.    105.
   1   4   6   1114.     97.
   1  -4   6   1108.    108.
   1   4   6   1076.    100.
   1  -4   6   1056.    100.
  -1   4  -6   1052.    104.
  -1   4  -6   1126.    107.
  -1   4  -6   1161.    163.
  -1  -4  -6   1192.     56.
  -1  -4  -6   1180.     96.
  -1  -4  -6   1201.     97.
  -1  -4  -6   1212.     81.
  -1   4  -6   1210.    105.
  -1   4  -6   1122.    107.
   1  -4   7   8573.    297.
   1  -4   7   8495.    291.
   1  -4   7   8802.    290.
   1   4   7   8842.    289.
   1  -4   7   8536.    301.
   1  -4   7   9121.    298.
   1   4   7   8119.    185.
   1   4   7   8469.    281.
  -1   4  -7   8569.    292.
  -1   4  -7   8175.    285.
  -1  -4  -7   8324.    280.
  -1   4  -7   8600.    298.
  -1  -4  -7   8620.    233.
  -1   4  -7   8285.    290.
  -1   4  -7   8770.    296.
  -1  -4  -7   8239.    183.
  -1  -4  -7   8436.    274.
   1  -4   8  35730.   1076.
   1   4   8  32913.   1164.
   1  -4   8  36252.   1077.
   1  -4   8  34785.   1049.
   1   4   8  34955.    871.
   1   4   8  33519.   1152.
   1  -4   8  34203.   1034.
   1  -4   8  35158.   1049.
  -1   4  -8  36242.   1069.
  -1  -4  -8  35946.   1035.
  -1   4  -8  35681.   1070.
  -1   4  -8  35013.   1192.
  -1  -4  -8  34994.    887.
  -1  -4  -8  36480.   1066.
  -1  -4  -8  35744.    877.
  -1   4  -8  35085.   1052.
  -1   4  -8  34497.   1025.
   1  -4   9  39623.   1213.
   1  -4   9  40955.   1411.
   1  -4   9  38692.   1361.
   1   4   9  40636.   1211.
   1   4   9  39968.    969.
   1  -4   9  39196.   1195.
   1  -4   9  40250.   1237.
   1   4   9  39702.   1217.
  -1  -4  -9  39456.   1183.
  -1   4  -9  40085.   1221.
  -1   4  -9  39761.   1219.
  -1   4  -9  39659.   1388.
  -1   4  -9  40886.   1224.
  -1   4  -9  40820.   1248.
  -1  -4  -9  38806.    930.
  -1  -4  -9  40463.   1049.
  -1  -4  -9  38956.   1203.
   1  -4  10   1390.    133.
   1  -4  10   1188.    200.
   1  -4  10   1273.    123.
   1   4  10   1205.     91.
   1   4  10   1223.    126.
   1   4  10   1188.    183.
   1  -4  10   1300.    123.
   1  -4  10   1164.    125.
  -1   4 -10   1286.    123.
  -1  -4 -10   1171.    119.
  -1   4 -10   1282.    192.
  -1   4 -10   1293.    123.
  -1  -4 -10   1202.     84.
  -1  -4 -10   1125.    122.
  -1   4 -10   1370.    127.
  -1  -4 -10   1208.     87.
  -1   4 -10    975.    127.
   1  -4  11   1187.    132.
   1  -4  11   1207.    129.
   1  -4  11   1262.    132.
   1   4  11   1183.    202.
   1  -4  11   1380.    131.
   1  -4  11   1261.    130.
   1   4  11   1220.    128.
   1   4  11   1171.     62.
  -1  -4 -11   1312.    127.
  -1   4 -11   1291.    189.
  -1   4 -11   1271.    132.
  -1  -4 -11   1368.     93.
  -1   4 -11   1290.    134.
  -1  -4 -11   1249.     60.
  -1  -4 -11   1426.    200.
   1   4  12  15916.    382.
   1  -4  12  15745.    554.
   1   4  12  15348.    555.
   1  -4  12  15685.    535.
   1  -4  12  15326.    530.
   1  -4  12  15621.    694.
   1  -4  12  15744.    550.
   1   4  12  14954.    529.
  -1   4 -12  15812.    548.
  -1  -4 -12  15703.    375.
  -1   4 -12  15977.    702.
  -1  -4 -12  15298.    365.
  -1   4 -12  14642.    516.
  -1  -4 -12  15508.    665.
  -1  -4 -12  15373.    547.
   1  -4  13  17393.    616.
   1  -4  13  17343.    626.
   1  -4  13  17795.    631.
   1   4  13  17995.    639.
   1   4  13  14910.    477.
   1  -4  13  17786.    622.
   1  -4  13  17782.    636.
   1   4  13  18336.    627.
  -1   4 -13  16499.    598.
  -1   4 -13  18000.    640.
  -1   4 -13  17362.    789.
  -1  -4 -13  17544.    788.
  -1  -4 -13  17907.    508.
  -1  -4 -13  18015.    614.
  -1  -4 -13  17179.    424.
   1  -4  14  25151.    879.
   1  -4  14  24670.    862.
   1  -4  14  24136.    845.
   1  -4  14  24828.    862.
   1  -4  14  25009.    883.
   1   4  14  25119.   1063.
   1   4  14  24339.    874.
   1   4  14  25584.    647.
  -1   4 -14  23858.    830.
  -1   4 -14  25059.    879.
  -1  -4 -14  24451.    853.
  -1  -4 -14  23709.    612.
  -1   4 -14  24750.    878.
  -1  -4 -14  24980.    634.
  -1  -4 -14  24193.    857.
   1  -4  15   3370.    234.
   1  -4  15   3812.    373.
   1   4  15   3278.    241.
   1  -4  15   3594.    350.
   1  -4  15   3664.    239.
   1   4  15   3287.    246.
   1  -4  15   3647.    246.
   1   4  15   3530.    133.
  -1   4 -15   3532.    246.
  -1   4 -15   3359.    228.
  -1  -4 -15   3117.    174.
  -1  -4 -15   3065.    368.
  -1  -4 -15   3479.    240.
  -1  -4 -15   3310.    177.
  -1   4 -15   3605.    246.
   1  -4  16   6500.    346.
   1   4  16   6372.    355.
   1  -4  16   6271.    341.
   1  -4  16   6432.    343.
   1  -4  16   6886.    352.
   1   4  16   6830.    351.
   1  -4  16   6146.    336.
  -1   4 -16   6002.    326.
  -1   4 -16   6367.    354.
  -1  -4 -16   6498.    337.
  -1  -4 -16   5977.    251.
  -1   4 -16   6575.    347.
  -1  -4 -16   6065.    258.
  -1  -4 -16   6410.    358.
   1  -4  17   7620.    578.
   1   4  17   7199.    240.
   1  -4  17   7833.    551.
   1  -4  17   7228.    389.
   1   4  17   7327.    398.
   1  -4  17   7556.    564.
   1   4  17   7075.    405.
   1  -4  17   6924.    375.
  -1  -4 -17   7342.    385.
  -1   4 -17   7028.    371.
  -1  -4 -17   7201.    231.
  -1   4 -17   7272.    391.
  -1  -4 -17   6994.    233.
  -1  -4 -17   7858.    404.
  -1   4 -17   7697.    574.
   1  -4  18    173.    112.
   1  -4  18    312.    182.
   1   4  18    268.    184.
   1   4  18    145.     58.
   1  -4  18    285.    118.
   1  -4  18    196.    117.
   1   4  18    394.    119.
   1  -4  18    343.    119.
  -1  -4 -18    260.    180.
  -1   4 -18    184.    188.
  -1  -4 -18    119.     56.
  -1   4 -18    274.    119.
  -1  -4 -18    182.     83.
  -1   4 -18    149.    107.
  -1  -4 -18    279.    118.
   1  -4  19   2368.    246.
   1  -4  19   2343.    362.
   1  -4  19   2625.    355.
   1  -4  19   2465.    222.
   1  -4  19   2553.    352.
   1   4  19   2197.    360.
   1   4  19   2398.    241.
   1   4  19   2092.    129.
  -1   4 -19   2378.    240.
  -1   4 -19   2378.    223.
  -1  -4 -19   2218.    239.
  -1   4 -19   2253.    368.
  -1  -4 -19   2116.    125.
  -1  -4 -19   2157.    127.
  -1  -4 -19   2195.    232.
   1  -4  20    384.    230.
   1  -4  20    592.    152.
   1  -4  20    463.    148.
   1  -4  20    464.    147.
   1   4  20    493.    148.
   1   4  20    385.     75.
   1   4  20    308.    149.
   1  -4  20    337.    138.
  -1   4 -20    434.    134.
  -1   4 -20    366.    234.
  -1   4 -20    456.    150.
  -1  -4 -20    377.     72.
  -1  -4 -20    442.    147.
  -1  -4 -20    329.     74.
  -1  -4 -20    515.    227.
   1  -4  21   1613.    231.
   1   4  21   1489.    128.
   1  -4  21   1401.    322.
   1  -4  21   1885.    227.
   1   4  21   1542.    230.
   1  -4  21   1442.    224.
   1  -4  21   1446.    339.
   1   4  21   1804.    228.
  -1   4 -21   1432.    203.
  -1   4 -21   1714.    230.
  -1  -4 -21   1481.    229.
  -1  -4 -21   1417.    120.
  -1   4 -21   1696.    352.
  -1  -4 -21   1453.    222.
  -1  -4 -21    868.    173.
   1  -4  22    405.    141.
   1   4  22    230.    156.
   1  -4  22    348.    238.
   1   4  22     85.     82.
   1  -4  22    389.    147.
   1  -4  22    470.    234.
   1   4  22    377.    154.
   1  -4  22    439.    234.
  -1  -4 -22    367.    155.
  -1   4 -22    332.    240.
  -1  -4 -22    232.     77.
  -1   4 -22    376.    136.
  -1  -4 -22    450.    151.
  -1  -4 -22    260.     82.
  -1   4 -22    431.    155.
   1  -4  23    -37.    185.
   1  -4  23    275.    206.
   1  -4  23     40.    201.
   1  -4  23    262.    132.
   1  -4  23    172.    130.
   1   4  23    -21.     71.
   1   4  23    111.    134.
   1   4  23     40.    138.
  -1  -4 -23     61.    201.
  -1   4 -23    133.    131.
  -1   4 -23    165.    115.
  -1  -4 -23     97.     70.
  -1  -4 -23     25.    103.
  -1  -4 -23    142.    204.
  -1   4 -23    238.    204.
   1  -4  24   8557.    823.
   1  -4  24   8791.    569.
   1  -4  24   8705.    541.
   1  -4  24   8966.    817.
   1   4  24   8685.    589.
   1   4  24   9494.    592.
   1  -4  24   8851.    590.
  -1   4 -24   8380.    522.
  -1   4 -24   8776.    570.
  -1  -4 -24   8332.    352.
  -1  -4 -24   8691.    577.
  -1  -4 -24   8160.    365.
  -1  -4 -24   8548.    587.
   1  -4  25     46.    209.
   1  -4  25     57.    130.
   1  -4  25    193.    126.
   1  -4  25    142.    134.
   1   4  25   -121.    138.
   1   4  25    -90.    139.
   1  -4  25    105.    142.
  -1   4 -25    134.    133.
  -1  -4 -25     61.    134.
  -1   4 -25    167.    212.
  -1   4 -25     16.    186.
  -1  -4 -25    -46.    137.
   1  -4  26    604.    191.
   1  -4  26    284.    213.
   1  -4  26    336.    317.
   1   4  26    318.    210.
   1  -4  26    473.    196.
   1  -4  26    497.    204.
   1   4  26    441.    204.
  -1   4 -26    387.    203.
  -1  -4 -26    399.    319.
  -1   4 -26    239.    276.
  -1  -4 -26    444.    319.
  -1   4 -26    555.    199.
   1   4  27    271.    319.
   1  -4  27    595.    208.
   1  -4  27    197.    311.
   1  -4  27    281.    181.
   1  -4  27    314.    199.
   1   4  27    326.    207.
   1  -4  27    324.    205.
  -1   4 -27    303.    197.
  -1   4 -27    209.    176.
  -1   4 -27    373.    205.
  -1  -4 -27    495.    203.
  -1  -4 -27    286.    207.
   1  -5 -26    148.    184.
   1  -5 -26     91.    173.
   1  -5 -26    130.    179.
   1  -5 -26    190.    131.
   1   5 -26    248.    163.
   1   5 -26     59.    173.
   1   5 -26    307.    267.
  -1   5  26    273.    185.
  -1  -5  26    224.    239.
  -1  -5  26    364.    172.
  -1  -5  26    269.    159.
  -1   5  26     88.    130.
  -1   5  26     73.    180.
  -1  -5  26    272.    183.
  -1  -5  26    472.    179.
   1  -5 -25    225.    118.
   1  -5 -25    202.    180.
   1   5 -25    340.    165.
   1  -5 -25    190.    163.
   1   5 -25    231.    162.
   1   5 -25    105.    158.
   1  -5 -25     45.    113.
  -1  -5  25    424.    163.
  -1   5  25    162.    167.
  -1   5  25    127.    120.
  -1   5  25    187.    168.
  -1  -5  25    223.    143.
  -1  -5  25     20.    166.
  -1  -5  25    306.    262.
  -1  -5  25    238.    153.
   1   5 -24    225.    112.
   1  -5 -24     98.    120.
   1   5 -24    110.    110.
   1   5 -24    -30.    106.
   1  -5 -24    -68.     79.
   1  -5 -24     87.    174.
   1  -5 -24    -69.    174.
  -1  -5  24   -123.    174.
  -1   5  24     27.    115.
  -1  -5  24     81.    113.
  -1   5  24      9.    114.
  -1  -5  24   -130.     98.
  -1  -5  24   -124.    115.
  -1  -5  24     89.    103.
  -1   5  24     10.     79.
   1   5 -23    -94.    112.
   1   5 -23     -3.    106.
   1   5 -23    119.    110.
   1  -5 -23    273.    110.
   1  -5 -23    160.    110.
   1  -5 -23     88.     74.
   1  -5 -23    -23.     80.
  -1   5  23     63.    118.
  -1  -5  23   -130.    112.
  -1  -5  23     54.    113.
  -1   5  23    -49.     77.
  -1   5  23    148.    111.
  -1  -5  23    -81.    109.
  -1  -5  23   -103.     98.
  -1  -5  23    -66.    104.
   1   5 -22    751.    174.
   1  -5 -22    723.    174.
   1  -5 -22    358.    121.
   1  -5 -22    501.    275.
   1   5 -22    389.    166.
   1   5 -22    498.    178.
   1  -5 -22    345.    117.
  -1   5  22    552.    180.
  -1  -5  22    351.    162.
  -1   5  22    498.    121.
  -1  -5  22    512.    173.
  -1  -5  22    324.    175.
  -1  -5  22    534.    174.
  -1  -5  22    515.    155.
  -1   5  22    518.    180.
   1   5 -21    325.    145.
   1   5 -21    475.    144.
   1  -5 -21    141.     94.
   1   5 -21    256.    133.
   1  -5 -21    113.    144.
   1  -5 -21    148.    139.
   1  -5 -21    248.    145.
  -1   5  21    151.     97.
  -1  -5  21    247.    139.
  -1   5  21     66.    147.
  -1  -5  21    324.    144.
  -1  -5  21    333.    133.
  -1  -5  21    234.    189.
  -1   5  21    281.    148.
  -1  -5  21    239.    142.
   1  -5 -20   1438.    217.
   1  -5 -20   1293.    146.
   1  -5 -20   1378.    148.
   1   5 -20   1197.    204.
   1  -5 -20   1329.    210.
   1   5 -20   1424.    218.
   1   5 -20   1347.    212.
  -1   5  20   1179.    223.
  -1  -5  20    929.    335.
  -1   5  20   1479.    149.
  -1  -5  20   1383.    194.
  -1   5  20   1312.    221.
  -1  -5  20   1406.    213.
  -1  -5  20   1310.    218.
  -1  -5  20   1164.    188.
   1  -5 -19   6393.    406.
   1  -5 -19   6279.    410.
   1  -5 -19   6530.    403.
   1  -5 -19   6716.    309.
   1   5 -19   6849.    392.
   1   5 -19   6716.    415.
   1   5 -19   6514.    407.
  -1  -5  19   6535.    415.
  -1   5  19   6777.    307.
  -1   5  19   7249.    426.
  -1  -5  19   6397.    514.
  -1  -5  19   6630.    411.
  -1  -5  19   6378.    409.
  -1   5  19   6693.    418.
  -1  -5  19   6619.    378.
   1   5 -18    388.    211.
   1  -5 -18    442.    132.
   1  -5 -18    299.    134.
   1  -5 -18    256.     91.
   1   5 -18    221.    134.
   1  -5 -18    447.     89.
   1   5 -18    250.    123.
  -1  -5  18    459.    134.
  -1   5  18    454.    137.
  -1   5  18    406.    138.
  -1  -5  18    241.    120.
  -1  -5  18    342.    134.
  -1   5  18    222.     93.
  -1  -5  18    403.    132.
  -1  -5  18    297.    116.
   1  -5 -17   3479.    282.
   1  -5 -17   3318.    195.
   1  -5 -17   3558.    417.
   1  -5 -17   3347.    280.
   1   5 -17   3868.    415.
   1   5 -17   3328.    418.
   1   5 -17   3594.    257.
  -1  -5  17   3445.    272.
  -1   5  17   3442.    281.
  -1   5  17   3477.    282.
  -1  -5  17   3580.    413.
  -1   5  17   3540.    285.
  -1  -5  17   3740.    248.
  -1  -5  17   3276.    275.
  -1  -5  17   3480.    354.
   1  -5 -16   5161.    321.
   1  -5 -16   4780.    322.
   1  -5 -16   5064.    315.
   1   5 -16   4395.    463.
   1   5 -16   4754.    416.
   1   5 -16   4544.    461.
   1  -5 -16   4945.    319.
  -1  -5  16   4894.    283.
  -1   5  16   4865.    322.
  -1   5  16   4400.    314.
  -1  -5  16   4522.    457.
  -1   5  16   4805.    333.
  -1  -5  16   4610.    304.
  -1  -5  16   4669.    274.
  -1  -5  16   5602.    456.
   1   5 -15   8466.    523.
   1  -5 -15   8561.    428.
   1  -5 -15   8787.    327.
   1   5 -15   9230.    429.
   1   5 -15   9137.    597.
   1  -5 -15   8759.    422.
   1  -5 -15   8763.    422.
  -1  -5  15   8810.    426.
  -1   5  15   9037.    593.
  -1   5  15   8720.    335.
  -1   5  15   8547.    441.
  -1   5  15   8827.    427.
  -1  -5  15   8551.    504.
  -1  -5  15   8970.    514.
  -1  -5  15   9162.    418.
  -1  -5  15   8709.    416.
   1  -5 -14     51.     57.
   1  -5 -14    105.     84.
   1   5 -14     30.    130.
   1  -5 -14     61.     58.
   1   5 -14     55.     71.
   1   5 -14      5.     83.
   1  -5 -14     91.     84.
  -1  -5  14     71.     71.
  -1   5  14     42.    133.
  -1   5  14    115.    134.
  -1  -5  14      6.     81.
  -1   5  14     62.     61.
  -1   5  14     56.     61.
  -1  -5  14     32.     80.
  -1  -5  14    120.     84.
  -1  -5  14     93.     68.
   1   5 -13   4518.    268.
   1  -5 -13   4594.    201.
   1   5 -13   4436.    235.
   1  -5 -13   4571.    280.
   1  -5 -13   4435.    264.
   1  -5 -13   4824.    266.
   1   5 -13   4654.    263.
  -1   5  13   4561.    271.
  -1  -5  13   4428.    231.
  -1   5  13   4554.    268.
  -1   5  13   4280.    200.
  -1  -5  13   4831.    259.
  -1  -5  13   4673.    262.
  -1  -5  13   4550.    267.
  -1  -5  13   4272.    231.
  -1   5  13   4593.    206.
   1  -5 -12     25.    109.
   1  -5 -12     31.     49.
   1   5 -12      4.    107.
   1  -5 -12    -21.     51.
   1   5 -12     15.     69.
   1  -5 -12      4.    110.
   1   5 -12     86.     95.
  -1  -5  12     29.    104.
  -1   5  12    -29.     52.
  -1  -5  12    148.     71.
  -1  -5  12      9.     92.
  -1   5  12     15.     73.
  -1   5  12    132.     71.
  -1  -5  12    108.     90.
  -1  -5  12    112.    108.
   1  -5 -11    730.    117.
   1  -5 -11    798.     88.
   1   5 -11    738.    114.
   1  -5 -11    932.    117.
   1   5 -11    692.    104.
   1   5 -11    676.    116.
   1  -5 -11    707.     87.
  -1   5  11    732.    184.
  -1   5  11    715.     88.
  -1   5  11    711.    185.
  -1  -5  11    623.    115.
  -1  -5  11    636.     98.
  -1  -5  11    730.     99.
  -1  -5  11    559.    187.
  -1  -5  11    734.    115.
   1   5 -10    148.     67.
   1  -5 -10    223.     80.
   1  -5 -10     79.     92.
   1  -5 -10    167.     59.
   1   5 -10    117.     78.
   1   5 -10     99.     79.
   1   5 -10    207.    106.
   1   5 -10    105.     79.
   1  -5 -10    158.     79.
  -1   5  10    290.     84.
  -1   5  10     94.     84.
  -1   5  10    151.     97.
  -1  -5  10    205.    101.
  -1  -5  10    238.     81.
  -1  -5  10    173.     77.
  -1  -5  10    105.     78.
  -1  -5  10    161.     65.
   1  -5  -9  27494.    799.
   1   5  -9  26770.    814.
   1  -5  -9  28308.   1028.
   1  -5  -9  27767.    782.
   1   5  -9  28537.    895.
   1   5  -9  29030.   1041.
   1   5  -9  27336.    859.
   1  -5  -9  24256.    971.
   1   5  -9  27802.    827.
  -1   5   9  28295.    898.
  -1  -5   9  27329.   1006.
  -1  -5   9  28003.    814.
  -1   5   9  27029.    899.
  -1   5   9  28971.    909.
  -1  -5   9  28623.    890.
  -1  -5   9  27895.    826.
  -1  -5   9  27450.    848.
   1  -5  -8    112.     68.
   1   5  -8     10.    101.
   1  -5  -8     29.     51.
   1  -5  -8      8.     49.
   1   5  -8     -9.     70.
   1  -5  -8    254.     69.
   1   5  -8     21.     56.
   1   5  -8    133.     55.
  -1  -5   8    165.     82.
  -1  -5   8     51.     65.
  -1   5   8     29.     83.
  -1   5   8    225.     67.
  -1   5   8     43.     66.
  -1  -5   8    123.    100.
  -1  -5   8    177.     66.
  -1  -5   8     80.     54.
   1  -5  -7   1988.    141.
   1  -5  -7   1937.    112.
   1  -5  -7   1972.    171.
   1   5  -7   1764.    138.
   1  -5  -7   1986.    139.
   1   5  -7   1902.    120.
   1   5  -7   1895.    133.
   1   5  -7   1947.    134.
   1   5  -7   1881.    177.
  -1   5   7   1895.    118.
  -1   5   7   1842.    220.
  -1  -5   7   1892.    119.
  -1  -5   7   1777.    170.
  -1   5   7   2024.    144.
  -1  -5   7   2049.    141.
  -1  -5   7   1864.    132.
  -1  -5   7   1915.    131.
   1  -5  -6   5146.    222.
   1  -5  -6   5215.    188.
   1   5  -6   4949.    194.
   1  -5  -6   4871.    192.
   1   5  -6   4949.    212.
   1   5  -6   4972.    191.
   1   5  -6   5202.    214.
   1   5  -6   5070.    213.
   1  -5  -6   5282.    222.
  -1   5   6   5027.    222.
  -1   5   6   5178.    191.
  -1   5   6   5249.    226.
  -1  -5   6   5381.    188.
  -1  -5   6   5184.    212.
  -1  -5   6   5265.    215.
  -1  -5   6   5339.    221.
  -1  -5   6   5062.    196.
   1   5  -5  38706.   1275.
   1   5  -5  39506.   1113.
   1  -5  -5  38452.   1130.
   1  -5  -5  38002.   1093.
   1  -5  -5  38453.   1075.
   1   5  -5  39156.   1145.
   1  -5  -5  38432.   1137.
   1   5  -5  38780.   1113.
   1   5  -5  40381.   1169.
  -1   5   5  40277.   1214.
  -1  -5   5  38306.   1083.
  -1  -5   5  40977.   1290.
  -1  -5   5  38888.   1109.
  -1  -5   5  39731.   1153.
  -1   5   5  37954.   1082.
  -1   5   5  38189.   1159.
  -1  -5   5  41311.   1322.
   1   5  -4    447.     71.
   1  -5  -4    330.     64.
   1  -5  -4    383.     74.
   1  -5  -4    173.    104.
   1   5  -4    337.     63.
   1  -5  -4    426.     76.
   1   5  -4    311.     72.
  -1   5   4    369.     79.
  -1  -5   4    404.     67.
  -1   5   4    307.     67.
  -1  -5   4    284.     70.
  -1  -5   4    289.     63.
  -1  -5   4    323.     60.
  -1  -5   4    269.     70.
  -1   5   4   -236.    133.
   1  -5  -3   2135.    132.
   1  -5  -3   1711.    199.
   1   5  -3   2093.    120.
   1   5  -3   2178.    124.
   1   5  -3   2185.    167.
   1  -5  -3   2028.    119.
  -1  -5   3   1901.    118.
  -1   5   3   2062.    120.
  -1   5   3   2009.    130.
  -1  -5   3   1945.    126.
  -1  -5   3   1967.    176.
  -1  -5   3   1685.    167.
  -1   5   3   1994.    135.
  -1  -5   3   2147.    112.
   1   5  -2     -6.     46.
   1  -5  -2     14.     48.
   1  -5  -2     63.     45.
   1   5  -2    110.     68.
   1   5  -2     73.     65.
  -1  -5   2    -28.     43.
  -1   5   2    -26.     51.
  -1  -5   2     11.     43.
  -1   5   2     58.     45.
  -1  -5   2     38.     46.
  -1  -5   2     17.     42.
  -1  -5   2     61.     39.
   1  -5  -1     44.     49.
   1  -5  -1     -3.     46.
   1  -5  -1     25.     43.
   1   5  -1     54.     42.
   1   5  -1     14.     40.
   1   5  -1    -36.     61.
  -1   5   1    -21.     47.
  -1  -5   1     35.     67.
  -1  -5   1     24.     38.
  -1  -5   1      6.     40.
  -1  -5   1    -63.     66.
  -1   5   1     29.     44.
   1  -5   0   2749.    159.
   1   5   0   2954.    128.
   1  -5   0   2866.    146.
   1  -5   0   2941.    153.
   1   5   0   2919.    211.
   1   5   0   2805.    138.
  -1   5   0   3111.    148.
  -1   5   0   3032.    154.
  -1  -5   0   2993.    182.
  -1  -5   0   2991.    138.
  -1  -5   0   2990.    144.
  -1  -5   0   3052.    141.
   1  -5   1   2082.    131.
   1  -5   1   2164.    138.
   1   5   1   1981.    120.
   1   5   1   2063.    151.
   1   5   1   2548.    181.
   1  -5   1   2064.    194.
  -1   5  -1   2240.    129.
  -1  -5  -1   1962.    123.
  -1   5  -1   2067.    133.
  -1  -5  -1   2214.    180.
  -1  -5  -1   2158.    102.
  -1  -5  -1   1940.    117.
   1  -5   2   4116.    181.
   1  -5   2   4099.    181.
   1   5   2   4020.    171.
   1   5   2   3942.    167.
   1   5   2   4241.    141.
   1  -5   2   4028.    189.
  -1   5  -2   3951.    263.
  -1   5  -2   4036.    182.
  -1  -5  -2   3949.    162.
  -1  -5  -2   4275.    167.
  -1  -5  -2   3983.    135.
   1  -5   3  29759.    876.
   1  -5   3  29196.    842.
   1  -5   3  29704.    860.
   1   5   3  31044.    868.
   1   5   3  29658.    746.
   1   5   3  29862.    841.
  -1  -5  -3  28431.    799.
  -1   5  -3  30591.    889.
  -1   5  -3  30403.    872.
  -1   5  -3  30025.    867.
  -1  -5  -3  28984.    734.
  -1  -5  -3  30531.    838.
   1  -5   4   4986.    205.
   1   5   4   4910.    202.
   1  -5   4   5186.    207.
   1  -5   4   5067.    217.
   1   5   4   5317.    202.
   1   5   4   4894.    195.
   1  -5   4   4824.    218.
  -1   5  -4   5114.    215.
  -1   5  -4   5038.    215.
  -1   5  -4   5057.    219.
  -1  -5  -4   5003.    145.
  -1  -5  -4   5000.    193.
  -1  -5  -4   4794.    280.
  -1   5  -4   5144.    213.
   1   5   5     71.     35.
   1  -5   5     63.     60.
   1  -5   5     76.     65.
   1  -5   5    115.    107.
   1   5   5     97.     58.
   1  -5   5    110.     97.
   1   5   5    124.     89.
  -1   5  -5    151.    102.
  -1  -5  -5     60.     55.
  -1   5  -5     67.    100.
  -1   5  -5    106.     62.
  -1  -5  -5    106.     88.
  -1   5  -5    116.     61.
  -1  -5  -5    189.     53.
  -1  -5  -5    120.     35.
  -1   5  -5    -58.     97.
   1   5   6   1042.     95.
   1  -5   6   1068.    116.
   1  -5   6   1140.    112.
   1  -5   6   1297.    115.
   1  -5   6   1052.    111.
   1   5   6    998.    104.
   1   5   6   1091.    111.
   1  -5   6   1141.    111.
  -1   5  -6   1077.    112.
  -1   5  -6   1292.    183.
  -1   5  -6   1208.    112.
  -1   5  -6   1219.    117.
  -1  -5  -6   1150.    105.
  -1  -5  -6   1088.     91.
  -1   5  -6   1176.    115.
  -1  -5  -6    709.     91.
  -1  -5  -6   1110.    102.
   1   5   7  11349.    280.
   1  -5   7  11754.    498.
   1  -5   7  11924.    408.
   1  -5   7  12112.    404.
   1   5   7  10889.    371.
   1   5   7  12320.    402.
   1  -5   7  11538.    390.
   1  -5   7  11788.    408.
  -1   5  -7  11452.    400.
  -1   5  -7  11536.    395.
  -1   5  -7  11467.    399.
  -1  -5  -7  12182.    287.
  -1  -5  -7  10972.    370.
  -1  -5  -7  11933.    335.
  -1  -5  -7  12196.    383.
  -1   5  -7  11597.    396.
  -1   5  -7  11809.    410.
   1  -5   8    436.    142.
   1  -5   8    818.    144.
   1  -5   8    414.     92.
   1   5   8    347.     46.
   1  -5   8    447.     87.
   1  -5   8    342.     96.
   1   5   8    362.     91.
   1   5   8    419.     90.
  -1  -5  -8    449.     72.
  -1   5  -8    479.     94.
  -1   5  -8    535.     95.
  -1   5  -8    386.     91.
  -1   5  -8    507.     95.
  -1  -5  -8    375.     68.
  -1  -5  -8    376.     89.
  -1  -5  -8    612.     84.
  -1   5  -8    424.     90.
   1  -5   9  19425.    645.
   1  -5   9  18860.    629.
   1  -5   9  20057.    654.
   1   5   9  19611.    636.
   1   5   9  19591.    623.
   1   5   9  18877.    514.
   1  -5   9  19342.    644.
   1  -5   9  19423.    761.
  -1   5  -9  19031.    627.
  -1   5  -9  17076.    760.
  -1  -5  -9  18936.    455.
  -1   5  -9  19319.    626.
  -1  -5  -9  18766.    752.
  -1  -5  -9  20064.    755.
  -1   5  -9  19616.    641.
  -1  -5  -9  19220.    454.
  -1   5  -9  19333.    636.
   1  -5  10     39.    114.
   1  -5  10     80.    118.
   1  -5  10    244.    115.
   1  -5  10     51.     69.
   1   5  10     72.     53.
   1  -5  10    158.    118.
   1   5  10    -32.     71.
   1   5  10     55.     70.
  -1   5 -10    154.    110.
  -1   5 -10    110.     74.
  -1   5 -10    182.     74.
  -1   5 -10    281.    116.
  -1  -5 -10     -6.     49.
  -1  -5 -10     91.     33.
  -1  -5 -10     26.     71.
  -1   5 -10    132.    118.
  -1  -5 -10    -12.     67.
   1  -5  11  10999.    430.
   1  -5  11  11626.    440.
   1  -5  11  11138.    563.
   1   5  11  11065.    282.
   1  -5  11  10828.    436.
   1  -5  11  10808.    438.
   1   5  11  11605.    425.
   1   5  11  11393.    430.
  -1   5 -11  11122.    437.
  -1   5 -11  11452.    436.
  -1   5 -11  11155.    439.
  -1  -5 -11  11283.    418.
  -1   5 -11  10956.    426.
  -1  -5 -11  11415.    429.
  -1  -5 -11  10771.    330.
  -1  -5 -11  10711.    269.
  -1   5 -11  10995.    434.
   1  -5  12     55.     64.
   1  -5  12    -30.     66.
   1  -5  12     31.     62.
   1   5  12     12.     29.
   1   5  12     23.     64.
   1   5  12     43.     97.
   1  -5  12    -23.     71.
   1  -5  12     20.     65.
  -1  -5 -12   -152.     63.
  -1   5 -12    -64.     62.
  -1  -5 -12     58.     28.
  -1  -5 -12    -30.     63.
  -1   5 -12     53.     66.
  -1   5 -12    -21.     63.
  -1  -5 -12     -6.     28.
   1  -5  13    465.    195.
   1   5  13    590.    124.
   1  -5  13    558.    198.
   1  -5  13    498.    125.
   1  -5  13    587.    202.
   1   5  13    463.    201.
   1  -5  13    718.    127.
  -1   5 -13    698.    126.
  -1   5 -13    585.    128.
  -1  -5 -13    576.    130.
  -1   5 -13    510.    131.
  -1  -5 -13    605.     57.
  -1  -5 -13    677.     58.
  -1  -5 -13    624.    122.
   1  -5  14   1735.    196.
   1  -5  14   2228.    204.
   1   5  14   2070.    209.
   1  -5  14   2296.    202.
   1  -5  14   2206.    207.
   1   5  14   2187.    206.
   1  -5  14   1909.    205.
  -1   5 -14   2064.    200.
  -1   5 -14   2272.    199.
  -1  -5 -14   2065.    202.
  -1  -5 -14   2384.     99.
  -1  -5 -14   2185.    197.
  -1   5 -14   2465.    320.
  -1  -5 -14   2159.     98.
   1  -5  15    346.    159.
   1  -5  15    122.    102.
   1  -5  15    177.    106.
   1   5  15    107.    105.
   1  -5  15    316.    156.
   1  -5  15    157.    169.
   1   5  15    286.    103.
  -1   5 -15    142.    161.
  -1   5 -15    199.    108.
  -1   5 -15    207.    102.
  -1  -5 -15    120.     99.
  -1  -5 -15     91.    104.
  -1  -5 -15    134.     70.
  -1  -5 -15    147.     45.
   1   5  16   1635.    195.
   1  -5  16   1761.    200.
   1  -5  16   1767.    200.
   1  -5  16   1380.    193.
   1  -5  16   1582.    196.
   1   5  16   1595.    204.
   1  -5  16   1637.    193.
  -1  -5 -16   1715.    193.
  -1   5 -16   1571.    190.
  -1   5 -16   1385.    202.
  -1  -5 -16   1534.     90.
  -1  -5 -16   1533.     92.
  -1   5 -16   1642.    204.
  -1  -5 -16   1454.    200.
   1  -5  17   6340.    375.
   1  -5  17   6052.    379.
   1  -5  17   5946.    560.
   1   5  17   6288.    386.
   1   5  17   6573.    548.
   1  -5  17   6627.    378.
   1  -5  17   6286.    384.
  -1   5 -17   6695.    382.
  -1   5 -17   6513.    385.
  -1   5 -17   6368.    368.
  -1  -5 -17   6778.    543.
  -1  -5 -17   6346.    381.
  -1  -5 -17   5984.    201.
  -1  -5 -17   6352.    211.
   1  -5  18   1059.    174.
   1  -5  18    949.    180.
   1  -5  18    827.    172.
   1  -5  18   1014.    177.
   1   5  18   1101.    186.
   1  -5  18   1038.    182.
   1   5  18    873.    277.
  -1   5 -18   1123.    262.
  -1  -5 -18    804.    127.
  -1   5 -18   1074.    186.
  -1  -5 -18    780.    185.
  -1   5 -18   1051.    183.
  -1  -5 -18    995.    172.
  -1  -5 -18    724.    123.
   1  -5  19    468.    136.
   1  -5  19    360.    136.
   1  -5  19    386.    134.
   1   5  19    385.    138.
   1   5  19    367.    141.
   1   5  19    153.     67.
   1  -5  19    351.    221.
   1  -5  19    346.    219.
  -1   5 -19    404.    143.
  -1   5 -19    305.    207.
  -1  -5 -19    303.     63.
  -1  -5 -19    200.    218.
  -1   5 -19    465.    140.
  -1  -5 -19    214.    134.
  -1  -5 -19    266.     97.
   1  -5  20     74.    100.
   1  -5  20    108.    102.
   1  -5  20    171.    152.
   1  -5  20     23.    160.
   1   5  20   -146.    104.
   1   5  20    -12.     51.
   1  -5  20    101.    106.
   1   5  20     73.    104.
  -1   5 -20     34.    106.
  -1   5 -20    -79.    165.
  -1   5 -20    178.     99.
  -1  -5 -20     70.    101.
  -1  -5 -20     52.    156.
  -1  -5 -20     11.     49.
  -1  -5 -20     28.     46.
   1  -5  21   5865.    404.
   1   5  21   5201.    249.
   1  -5  21   5987.    598.
   1  -5  21   6269.    415.
   1   5  21   5913.    433.
   1   5  21   6006.    439.
   1  -5  21   6113.    632.
  -1   5 -21   6029.    404.
  -1  -5 -21   5854.    421.
  -1   5 -21   5820.    637.
  -1  -5 -21   5731.    316.
  -1  -5 -21   5867.    419.
  -1  -5 -21   5958.    242.
  -1   5 -21   5826.    434.
   1  -5  22    -18.    103.
   1  -5  22   -131.    155.
   1  -5  22    131.    106.
   1  -5  22    -79.    164.
   1   5  22    -85.    106.
   1   5  22     85.    109.
   1  -5  22    158.    100.
   1   5  22     -5.     51.
  -1   5 -22   -127.    110.
  -1   5 -22   -128.    167.
  -1  -5 -22    -61.     49.
  -1   5 -22      5.     98.
  -1  -5 -22    -96.    159.
  -1  -5 -22     12.     51.
  -1  -5 -22     37.    164.
   1  -5  23   2578.    493.
   1  -5  23   2562.    473.
   1   5  23   2768.    342.
   1  -5  23   2643.    323.
   1  -5  23   2435.    303.
   1  -5  23   2574.    319.
   1   5  23   2663.    328.
  -1   5 -23   2801.    304.
  -1   5 -23   2401.    508.
  -1   5 -23   2500.    322.
  -1  -5 -23   2762.    324.
  -1  -5 -23   2474.    320.
   1  -5  24    343.    172.
   1  -5  24    218.    173.
   1   5  24    555.    184.
   1  -5  24    231.    170.
   1   5  24     39.    175.
   1  -5  24    327.    273.
  -1   5 -24    567.    283.
  -1   5 -24    189.    174.
  -1  -5 -24    337.    174.
  -1  -5 -24    360.    179.
  -1   5 -24    220.    164.
   1  -5  25    880.    218.
   1  -5  25    522.    222.
   1  -5  25    562.    218.
   1   5  25    682.    227.
   1  -5  25    400.    229.
   1   5  25    708.    223.
   1  -5  25   -111.    344.
  -1   5 -25    628.    203.
  -1   5 -25    953.    351.
  -1   5 -25    598.    222.
  -1  -5 -25    734.    351.
  -1  -5 -25    739.    344.
   1  -5  26     18.    267.
   1  -5  26     94.    162.
   1  -5  26    185.    265.
   1  -5  26    183.    171.
   1   5  26    267.    172.
   1  -5  26     69.    163.
   1   5  26    177.    173.
  -1   5 -26     41.    158.
  -1   5 -26    148.    168.
  -1  -5 -26     40.    168.
  -1   5 -26    392.    177.
  -1  -5 -26    225.    169.
   1  -6 -25    123.    142.
   1   6 -25    110.    138.
   1  -6 -25     10.    145.
   1   6 -25     20.    130.
   1  -6 -25    -51.    142.
   1   6 -25     86.    145.
   1  -6 -25     41.    103.
  -1  -6  25    -16.    199.
  -1  -6  25    124.    143.
  -1  -6  25    124.    145.
  -1  -6  25     85.    142.
  -1  -6  25     82.    129.
  -1   6  25    -42.    148.
  -1   6  25     78.    148.
   1  -6 -24   2008.    211.
   1  -6 -24   1908.    230.
   1  -6 -24   2092.    304.
   1  -6 -24   1911.    311.
   1   6 -24   1674.    314.
   1   6 -24   1886.    278.
   1   6 -24   1891.    303.
  -1  -6  24   2406.    308.
  -1  -6  24   2348.    281.
  -1   6  24   1666.    327.
  -1   6  24   1629.    316.
  -1  -6  24   1376.    471.
  -1  -6  24   1904.    315.
  -1  -6  24   2190.    281.
   1   6 -23     -7.    130.
   1  -6 -23    219.    215.
   1   6 -23    175.    123.
   1  -6 -23     19.     90.
   1   6 -23    -17.    136.
   1  -6 -23     11.     84.
   1  -6 -23    130.    209.
  -1   6  23    -84.    141.
  -1   6  23    254.    137.
  -1  -6  23    180.    136.
  -1  -6  23    189.    122.
  -1  -6  23     87.    134.
  -1  -6  23    -61.    213.
  -1  -6  23    -67.    182.
   1   6 -22   1150.    234.
   1  -6 -22   1492.    265.
   1  -6 -22   1509.    257.
   1  -6 -22   1692.    177.
   1  -6 -22   1249.    251.
   1   6 -22   1296.    248.
   1   6 -22   1592.    255.
  -1  -6  22   1367.    255.
  -1  -6  22   1413.    227.
  -1  -6  22   1232.    224.
  -1   6  22   1423.    268.
  -1  -6  22   1440.    258.
  -1   6  22   1621.    262.
  -1  -6  22   1358.    256.
   1  -6 -21    287.    205.
   1   6 -21     22.    118.
   1  -6 -21     20.    209.
   1   6 -21    168.    130.
   1   6 -21    -59.    213.
   1  -6 -21    139.     89.
   1  -6 -21     84.     82.
  -1  -6  21     63.    112.
  -1   6  21     29.    138.
  -1  -6  21    266.    132.
  -1  -6  21    164.    135.
  -1  -6  21    196.    115.
  -1  -6  21     34.    132.
  -1   6  21    108.    137.
   1  -6 -20   4766.    388.
   1  -6 -20   4732.    278.
   1   6 -20   4845.    554.
   1  -6 -20   4456.    269.
   1   6 -20   4727.    346.
   1   6 -20   4680.    570.
   1  -6 -20   4631.    386.
  -1  -6  20   4706.    344.
  -1   6  20   4751.    393.
  -1   6  20   4908.    401.
  -1  -6  20   5078.    387.
  -1  -6  20   4873.    387.
  -1  -6  20   4853.    565.
  -1  -6  20   4815.    342.
   1   6 -19   1593.    382.
   1  -6 -19   1966.    246.
   1   6 -19   2083.    377.
   1   6 -19   1576.    336.
   1  -6 -19   2072.    171.
   1  -6 -19   1689.    244.
   1  -6 -19   2054.    248.
  -1  -6  19   2034.    217.
  -1   6  19   2107.    261.
  -1  -6  19   1929.    391.
  -1  -6  19   2097.    246.
  -1  -6  19   1799.    378.
  -1   6  19   1814.    254.
  -1  -6  19   1568.    220.
   1  -6 -18     87.     72.
   1   6 -18    220.    168.
   1   6 -18     71.    108.
   1  -6 -18     61.    108.
   1  -6 -18    131.    111.
   1   6 -18     67.    153.
   1  -6 -18     36.     71.
  -1   6  18      0.    110.
  -1  -6  18     96.    150.
  -1  -6  18    247.    107.
  -1  -6  18     75.    168.
  -1  -6  18    -24.    111.
  -1  -6  18     51.     93.
  -1   6  18     49.    114.
   1   6 -17    136.    123.
   1   6 -17     85.    186.
   1   6 -17    269.    108.
   1  -6 -17    103.    122.
   1  -6 -17    259.    119.
   1  -6 -17    156.     79.
   1  -6 -17    195.     78.
  -1  -6  17    118.    102.
  -1  -6  17    212.    123.
  -1   6  17    213.    126.
  -1  -6  17    356.    191.
  -1   6  17    170.     82.
  -1  -6  17    124.    166.
  -1  -6  17    207.    186.
  -1   6  17    255.    123.
   1   6 -16    154.    117.
   1  -6 -16    227.    116.
   1  -6 -16    341.    116.
   1   6 -16     95.    172.
   1   6 -16    105.    100.
   1  -6 -16    230.    112.
   1  -6 -16    160.    115.
  -1   6  16    201.    119.
  -1  -6  16    141.    116.
  -1   6  16    113.    184.
  -1  -6  16     50.     99.
  -1  -6  16    138.     97.
  -1  -6  16    192.    112.
  -1  -6  16    300.    117.
  -1   6  16    111.    119.
   1   6 -15   6552.    532.
   1  -6 -15   6576.    279.
   1   6 -15   6584.    338.
   1  -6 -15   6379.    373.
   1  -6 -15   6431.    376.
   1  -6 -15   6267.    271.
   1   6 -15   6410.    385.
  -1  -6  15   6373.    327.
  -1  -6  15   6432.    384.
  -1  -6  15   7014.    381.
  -1  -6  15   6665.    530.
  -1  -6  15   7017.    455.
  -1   6  15   6837.    548.
  -1   6  15   6844.    556.
  -1   6  15   6198.    283.
   1   6 -14    108.    133.
   1  -6 -14    -22.     57.
   1  -6 -14     92.     59.
   1  -6 -14     51.     85.
   1  -6 -14      1.     86.
   1   6 -14      1.     84.
   1   6 -14    -65.    115.
  -1  -6  14    138.     83.
  -1  -6  14     51.     71.
  -1  -6  14    111.     71.
  -1   6  14     -4.     88.
  -1   6  14     -3.     59.
  -1   6  14     74.     87.
  -1  -6  14    -17.     87.
  -1  -6  14    -27.     83.
   1  -6 -13   1229.    120.
   1   6 -13   1592.    170.
   1  -6 -13   1217.    119.
   1  -6 -13   1277.    265.
   1   6 -13   1069.    150.
   1   6 -13   1062.    173.
   1  -6 -13   1093.    170.
  -1   6  13   1540.    179.
  -1  -6  13   1212.    259.
  -1  -6  13   1330.    145.
  -1   6  13   1386.    180.
  -1  -6  13   1535.    173.
  -1   6  13   1178.    125.
  -1  -6  13   1383.    147.
  -1  -6  13   1440.    177.
   1  -6 -12  18747.    710.
   1   6 -12  17967.    690.
   1   6 -12  19206.    669.
   1  -6 -12  18437.    701.
   1   6 -12  18962.    712.
   1  -6 -12  18726.    602.
   1  -6 -12  18499.    697.
  -1  -6  12  19336.    808.
  -1   6  12  18013.    599.
  -1   6  12  19329.    931.
  -1   6  12  18661.    722.
  -1  -6  12  19893.    926.
  -1  -6  12  19175.    701.
  -1  -6  12  18795.    705.
  -1  -6  12  18664.    650.
   1   6 -11   3861.    217.
   1   6 -11   3394.    237.
   1  -6 -11   3365.    357.
   1   6 -11   3101.    234.
   1  -6 -11   3357.    180.
   1   6 -11   3452.    347.
   1  -6 -11   3802.    239.
   1  -6 -11   3630.    270.
   1   6 -11   3876.    310.
  -1  -6  11   3563.    241.
  -1   6  11   3762.    278.
  -1  -6  11   3677.    211.
  -1   6  11   3310.    244.
  -1  -6  11   3914.    297.
  -1  -6  11   3594.    236.
  -1  -6  11   3371.    238.
  -1   6  11   3352.    243.
   1   6 -10   9920.    542.
   1  -6 -10   9167.    395.
   1  -6 -10   9108.    428.
   1   6 -10   9679.    367.
   1   6 -10   9389.    364.
   1   6 -10   9128.    396.
   1  -6 -10   9364.    434.
   1  -6 -10   9777.    546.
   1   6 -10   9351.    395.
  -1  -6  10   9327.    348.
  -1  -6  10   9688.    405.
  -1  -6  10   9352.    355.
  -1  -6  10   9534.    528.
  -1   6  10   9699.    404.
  -1   6  10   8853.    433.
  -1  -6  10   9390.    392.
  -1   6  10   9618.    407.
   1  -6  -9   5862.    289.
   1   6  -9   5898.    285.
   1   6  -9   5828.    256.
   1   6  -9   5995.    260.
   1  -6  -9   6003.    237.
   1  -6  -9   6016.    287.
   1   6  -9   5828.    406.
   1  -6  -9   5270.    321.
   1   6  -9   5791.    294.
  -1  -6   9   6054.    279.
  -1  -6   9   5804.    284.
  -1   6   9   5506.    327.
  -1   6   9   6048.    294.
  -1  -6   9   5724.    294.
  -1  -6   9   5995.    250.
  -1   6   9   5636.    421.
  -1  -6   9   6212.    350.
   1  -6  -8   4939.    294.
   1  -6  -8   5085.    296.
   1   6  -8   5069.    254.
   1   6  -8   5135.    252.
   1  -6  -8   5138.    372.
   1   6  -8   5351.    329.
   1   6  -8   4595.    228.
   1  -6  -8   5492.    259.
   1   6  -8   5152.    254.
  -1  -6   8   5229.    252.
  -1  -6   8   5218.    319.
  -1   6   8   5116.    262.
  -1  -6   8   5067.    220.
  -1  -6   8   4832.    245.
  -1   6   8   5354.    261.
  -1  -6   8   5503.    261.
  -1   6   8   4817.    296.
   1  -6  -7    -51.     54.
   1   6  -7     42.     53.
   1  -6  -7    -41.     43.
   1   6  -7    -27.     83.
   1   6  -7    -25.     46.
   1  -6  -7      9.     43.
   1  -6  -7     21.     89.
   1   6  -7     84.     55.
  -1  -6   7     74.     44.
  -1   6   7    -30.     44.
  -1  -6   7     15.     52.
  -1   6   7     69.     88.
  -1  -6   7      4.     51.
  -1  -6   7      1.     53.
  -1   6   7    -67.     62.
   1  -6  -6   9908.    323.
   1   6  -6   9726.    483.
   1  -6  -6   9852.    428.
   1   6  -6   9921.    447.
   1   6  -6   9831.    362.
   1   6  -6   9736.    491.
   1  -6  -6   9865.    372.
   1  -6  -6   9803.    368.
  -1  -6   6   9871.    370.
  -1  -6   6   9455.    345.
  -1   6   6   9714.    327.
  -1  -6   6  10078.    442.
  -1   6   6  10559.    528.
  -1  -6   6  11495.    474.
  -1   6   6   9716.    367.
  -1  -6   6   9826.    365.
   1   6  -5   3988.    206.
   1  -6  -5   3958.    185.
   1   6  -5   3854.    198.
   1  -6  -5   3713.    205.
   1   6  -5   3906.    188.
   1  -6  -5   3763.    175.
   1  -6  -5   3937.    205.
   1   6  -5   4941.    311.
  -1   6   5   3898.    222.
  -1   6   5   3935.    181.
  -1   6   5   3914.    212.
  -1  -6   5   4811.    193.
  -1  -6   5   3839.    201.
   1  -6  -4   3387.    198.
   1  -6  -4   3300.    163.
   1   6  -4   3072.    179.
   1  -6  -4   3394.    187.
   1   6  -4   3209.    165.
   1   6  -4   3141.    174.
   1  -6  -4   3221.    163.
  -1   6   4   3483.    298.
  -1   6   4   2991.    165.
  -1   6   4   3723.    203.
  -1  -6   4   3327.    178.
  -1  -6   4   3477.    159.
  -1  -6   4   4612.    249.
   1   6  -3   2066.    142.
   1  -6  -3   2103.    148.
   1  -6  -3   3355.    242.
   1  -6  -3   2231.    196.
   1   6  -3   1879.    136.
  -1   6   3   1873.    132.
  -1   6   3   1827.    152.
  -1  -6   3   1813.    131.
  -1  -6   3   2026.    121.
  -1  -6   3   2089.    141.
   1   6  -2   3940.    255.
   1  -6  -2   3964.    184.
   1   6  -2   3793.    190.
   1  -6  -2   3846.    209.
   1  -6  -2   3866.    193.
   1  -6  -2   4180.    197.
  -1   6   2   3974.    184.
  -1  -6   2   3881.    189.
  -1   6   2   3807.    203.
  -1  -6   2   3925.    174.
  -1  -6   2   3742.    170.
  -1  -6   2   3673.    180.
   1  -6  -1  13927.    450.
   1  -6  -1  13637.    469.
   1   6  -1  13606.    437.
   1  -6  -1  13865.    438.
   1   6  -1  13884.    412.
  -1   6   1  13928.    462.
  -1  -6   1  13652.    414.
  -1  -6   1  14467.    434.
  -1  -6   1  13482.    438.
  -1   6   1  13823.    437.
  -1  -6   1  13686.    410.
   1  -6   0   6354.    272.
   1  -6   0   6701.    258.
   1   6   0   6488.    224.
   1   6   0   6012.    247.
   1  -6   0   5975.    345.
  -1   6   0   6329.    353.
  -1  -6   0   6348.    241.
  -1  -6   0   6266.    233.
  -1  -6   0   6349.    244.
  -1   6   0   6409.    266.
  -1  -6   0   6104.    297.
   1   6   1   5412.    201.
   1   6   1   6446.    328.
   1  -6   1   5808.    248.
   1  -6   1   5542.    234.
   1  -6   1   5493.    237.
   1   6   1   5373.    228.
   1  -6   1   5556.    249.
  -1   6  -1   5504.    236.
  -1   6  -1   5537.    249.
  -1  -6  -1   5855.    217.
  -1  -6  -1   5532.    230.
  -1  -6  -1   5618.    223.
  -1  -6  -1   5813.    198.
   1  -6   2   8201.    304.
   1  -6   2   8379.    312.
   1   6   2   8469.    253.
   1  -6   2   7874.    318.
   1   6   2   7838.    291.
   1   6   2   7888.    287.
  -1  -6  -2   9242.    398.
  -1  -6  -2   8210.    288.
  -1   6  -2   8277.    313.
  -1  -6  -2   8249.    302.
  -1   6  -2   8206.    315.
  -1  -6  -2   8148.    314.
  -1   6  -2   8224.    306.
   1  -6   3   1840.    143.
   1  -6   3   1914.    151.
   1  -6   3   1783.    141.
   1   6   3   1933.    104.
   1   6   3   2113.    133.
  -1   6  -3   1957.    145.
  -1   6  -3   1746.    217.
  -1  -6  -3   1924.    198.
  -1  -6  -3   1853.    128.
  -1  -6  -3   1839.     98.
   1   6   4    307.     79.
   1  -6   4    308.     86.
   1  -6   4    406.     81.
   1  -6   4    295.     88.
   1   6   4    337.     85.
  -1  -6  -4    315.     79.
  -1   6  -4    342.     86.
  -1  -6  -4    293.     76.
  -1   6  -4    326.     85.
  -1  -6  -4    275.     54.
   1  -6   5   1569.    138.
   1  -6   5   1529.    127.
   1   6   5   1345.    122.
   1   6   5   1161.     83.
   1   6   5   1374.    126.
   1  -6   5   1334.    204.
   1  -6   5   1283.    132.
  -1   6  -5   1274.    133.
  -1   6  -5   1413.    134.
  -1  -6  -5   1324.     84.
  -1  -6  -5   1259.    119.
  -1   6  -5   1402.    134.
  -1  -6  -5   1244.    124.
  -1  -6  -5   1208.    120.
  -1   6  -5   1460.    131.
   1  -6   6     27.     52.
   1  -6   6   -100.     77.
   1  -6   6      0.     52.
   1   6   6     -3.     48.
   1  -6   6    -60.     53.
   1   6   6      5.     29.
   1   6   6      8.     48.
   1  -6   6    -17.     48.
  -1  -6  -6     -2.     48.
  -1   6  -6   -107.     80.
  -1   6  -6     43.     50.
  -1   6  -6     86.     52.
  -1   6  -6     -9.     51.
  -1  -6  -6    -11.     28.
  -1   6  -6     -5.     50.
  -1  -6  -6     12.     72.
  -1  -6  -6     10.     28.
   1  -6   7    263.    152.
   1  -6   7    311.     98.
   1  -6   7    277.     95.
   1  -6   7    314.    146.
   1   6   7    363.     89.
   1   6   7    251.     91.
   1   6   7    263.     81.
   1  -6   7    266.     90.
  -1   6  -7    372.     99.
  -1   6  -7    390.    148.
  -1  -6  -7    308.     51.
  -1  -6  -7    298.    138.
  -1  -6  -7    324.    138.
  -1  -6  -7    334.     50.
  -1   6  -7    447.    151.
  -1   6  -7    452.     95.
  -1   6  -7    448.    145.
   1  -6   8   3116.    318.
   1  -6   8   3185.    211.
   1   6   8   3129.    303.
   1  -6   8   3438.    297.
   1   6   8   2892.    165.
   1  -6   8   3076.    204.
   1   6   8   2885.    193.
   1  -6   8   3122.    204.
  -1   6  -8   3216.    207.
  -1  -6  -8   2657.    165.
  -1   6  -8   3336.    310.
  -1  -6  -8   3045.    193.
  -1  -6  -8   2846.    167.
  -1   6  -8   3517.    311.
  -1  -6  -8   3216.    192.
  -1   6  -8   2911.    206.
  -1   6  -8   2988.    206.
   1   6   9  12284.    501.
   1  -6   9  13015.    510.
   1  -6   9  12658.    469.
   1   6   9  12761.    340.
   1  -6   9  12500.    487.
   1   6   9  12357.    492.
   1  -6   9  14023.    528.
   1  -6   9  12899.    497.
  -1   6  -9  12780.    501.
  -1   6  -9  13346.    687.
  -1   6  -9  13045.    495.
  -1   6  -9  12630.    496.
  -1  -6  -9  12909.    487.
  -1  -6  -9  12657.    332.
  -1  -6  -9  12135.    481.
  -1   6  -9  12924.    488.
  -1  -6  -9  12356.    331.
   1  -6  10  43814.   1499.
   1   6  10  42077.   1269.
   1  -6  10  43666.   1726.
   1   6  10  43057.   1468.
   1   6  10  45811.   1539.
   1  -6  10  42334.   1480.
   1  -6  10  43068.   1497.
   1  -6  10  42874.   1684.
  -1  -6 -10  44963.   1700.
  -1  -6 -10  42793.   1663.
  -1   6 -10  44060.   1712.
  -1  -6 -10  42812.   1184.
  -1   6 -10  44839.   1527.
  -1   6 -10  42850.   1718.
  -1   6 -10  43900.   1502.
  -1   6 -10  42446.   1500.
  -1  -6 -10  43240.   1185.
   1  -6  11    278.    112.
   1   6  11    335.    178.
   1  -6  11    391.    187.
   1  -6  11    267.    177.
   1   6  11    212.    108.
   1   6  11    462.     86.
   1  -6  11    402.    183.
   1  -6  11    263.    113.
  -1   6 -11    361.    112.
  -1   6 -11    181.    111.
  -1  -6 -11    252.    110.
  -1  -6 -11    390.    111.
  -1   6 -11    539.    183.
  -1  -6 -11    322.     81.
  -1  -6 -11    372.     84.
  -1   6 -11    421.    182.
  -1   6 -11    342.    115.
   1  -6  12   4767.    283.
   1   6  12   4877.    290.
   1  -6  12   5091.    288.
   1  -6  12   4456.    297.
   1  -6  12   4829.    431.
   1   6  12   4553.    161.
   1   6  12   4611.    283.
   1  -6  12   4883.    293.
  -1  -6 -12   4963.    283.
  -1   6 -12   4480.    286.
  -1  -6 -12   4799.    158.
  -1   6 -12   5229.    290.
  -1   6 -12   4649.    293.
  -1   6 -12   4699.    290.
  -1   6 -12   4926.    303.
  -1  -6 -12   4394.    207.
  -1  -6 -12   4360.    412.
   1  -6  13    357.    117.
   1  -6  13    265.    124.
   1   6  13    278.     54.
   1  -6  13    297.    112.
   1  -6  13    260.    118.
   1   6  13    223.    121.
   1  -6  13    373.    118.
   1   6  13    213.    117.
  -1  -6 -13    286.    116.
  -1   6 -13    315.    122.
  -1  -6 -13    345.     51.
  -1   6 -13    316.    119.
  -1   6 -13    320.    181.
  -1  -6 -13    394.     79.
  -1  -6 -13    357.    176.
   1  -6  14    546.    222.
   1  -6  14    797.    149.
   1   6  14    473.     64.
   1  -6  14    702.    219.
   1  -6  14    569.    138.
   1   6  14    614.    226.
   1   6  14    485.    215.
   1  -6  14    580.    136.
  -1  -6 -14    560.    139.
  -1  -6 -14    357.    222.
  -1   6 -14    437.    146.
  -1  -6 -14    621.     62.
  -1  -6 -14    614.     61.
  -1   6 -14    553.    143.
  -1   6 -14    422.    140.
   1   6  15    578.    240.
   1  -6  15    919.    155.
   1  -6  15    871.    163.
   1  -6  15    634.    158.
   1  -6  15    673.    162.
   1   6  15    830.    157.
   1  -6  15    527.    152.
  -1   6 -15    695.    161.
  -1   6 -15    622.    252.
  -1   6 -15    538.    243.
  -1  -6 -15    671.     69.
  -1  -6 -15    741.    241.
  -1  -6 -15    551.    158.
  -1  -6 -15    838.     69.
   1  -6  16   3626.    425.
   1  -6  16   3849.    291.
   1   6  16   3766.    287.
   1  -6  16   3939.    421.
   1  -6  16   3532.    293.
   1  -6  16   3715.    444.
   1   6  16   3797.    291.
  -1   6 -16   3219.    418.
  -1   6 -16   3113.    295.
  -1  -6 -16   3495.    278.
  -1  -6 -16   3439.    142.
  -1  -6 -16   3733.    429.
  -1  -6 -16   3555.    204.
  -1   6 -16   3806.    295.
   1  -6  17   2649.    380.
   1   6  17   2469.    256.
   1  -6  17   2220.    269.
   1  -6  17   2550.    259.
   1   6  17   2170.    255.
   1  -6  17   2643.    251.
   1  -6  17   2671.    263.
  -1   6 -17   2711.    381.
  -1   6 -17   2876.    382.
  -1  -6 -17   2600.    169.
  -1  -6 -17   2352.    126.
  -1  -6 -17   2495.    264.
  -1   6 -17   2651.    262.
  -1  -6 -17   3022.    386.
   1  -6  18    974.    312.
   1  -6  18   1012.    288.
   1   6  18    977.    192.
   1  -6  18    962.    190.
   1  -6  18   1052.    196.
   1  -6  18   1081.    196.
   1   6  18   1084.    200.
  -1   6 -18   1122.    198.
  -1   6 -18    931.    292.
  -1   6 -18   1000.    295.
  -1  -6 -18    765.    127.
  -1  -6 -18   1090.    192.
  -1  -6 -18   1000.    196.
  -1  -6 -18   1103.     89.
   1  -6  19    898.    191.
   1  -6  19    576.    180.
   1  -6  19    864.    183.
   1   6  19    828.    185.
   1  -6  19    682.    179.
   1   6  19    728.    289.
   1  -6  19    653.    194.
  -1  -6 -19    840.    191.
  -1   6 -19    806.    177.
  -1   6 -19   1025.    190.
  -1  -6 -19    487.    129.
  -1  -6 -19    622.    123.
  -1   6 -19    740.    278.
  -1  -6 -19    892.    284.
   1  -6  20    564.    162.
   1  -6  20    344.    154.
   1  -6  20    381.    162.
   1   6  20    445.    247.
   1  -6  20    342.    240.
   1   6  20    361.    159.
   1  -6  20    459.    156.
  -1   6 -20    328.    238.
  -1   6 -20    392.    155.
  -1  -6 -20    260.    163.
  -1   6 -20    425.    162.
  -1  -6 -20    478.    154.
  -1  -6 -20    152.    108.
  -1  -6 -20    224.     71.
   1  -6  21     -3.    110.
   1  -6  21   -136.    172.
   1  -6  21   -227.    111.
   1  -6  21    101.    116.
   1  -6  21    331.    179.
   1   6  21    153.    180.
   1   6  21   -208.    116.
  -1   6 -21     39.    168.
  -1  -6 -21    -29.     49.
  -1  -6 -21    -44.     79.
  -1  -6 -21    -33.    110.
  -1   6 -21    -39.    116.
  -1  -6 -21    -59.    177.
  -1   6 -21     38.    111.
   1  -6  22   4194.    382.
   1  -6  22   4161.    376.
   1  -6  22   4171.    401.
   1   6  22   4670.    587.
   1  -6  22   3828.    586.
   1  -6  22   3911.    562.
   1   6  22   4404.    403.
  -1   6 -22   3925.    377.
  -1  -6 -22   4086.    392.
  -1   6 -22   4039.    605.
  -1  -6 -22   3711.    400.
  -1   6 -22   4138.    558.
   1  -6  23     64.    279.
   1  -6  23    141.    177.
   1   6  23    298.    179.
   1   6  23    286.    275.
   1  -6  23    320.    169.
   1  -6  23    351.    165.
   1  -6  23    471.    171.
  -1   6 -23    256.    170.
  -1   6 -23    453.    278.
  -1  -6 -23    186.    172.
  -1  -6 -23    204.    175.
  -1   6 -23    336.    262.
   1  -6  24   1068.    265.
   1  -6  24    997.    261.
   1  -6  24   1186.    250.
   1   6  24   1351.    405.
   1  -6  24   1020.    251.
   1  -6  24    585.    402.
   1   6  24   1197.    272.
  -1   6 -24   1099.    382.
  -1  -6 -24   1198.    269.
  -1   6 -24    927.    260.
  -1   6 -24    985.    415.
  -1  -6 -24   1259.    398.
   1  -6  25    442.    377.
   1  -6  25    651.    235.
   1  -6  25    548.    233.
   1   6  25    857.    376.
   1   6  25    790.    250.
   1  -6  25    915.    234.
   1  -6  25    739.    376.
  -1   6 -25    584.    385.
  -1   6 -25    848.    228.
  -1  -6 -25    757.    244.
  -1   6 -25    652.    242.
  -1  -6 -25    741.    246.
   1   7 -24     56.    146.
   1  -7 -24     34.    160.
   1   7 -24    176.    144.
   1   7 -24      7.    131.
   1  -7 -24     90.    223.
   1  -7 -24    -23.    228.
   1  -7 -24     86.    141.
  -1  -7  24    235.    149.
  -1  -7  24     15.    129.
  -1  -7  24    236.    201.
  -1  -7  24   -372.    232.
  -1   7  24     82.    152.
  -1   7  24    -26.    151.
  -1  -7  24    -19.    144.
   1   7 -23   1644.    427.
   1   7 -23   1392.    242.
   1   7 -23   1526.    421.
   1  -7 -23   1158.    298.
   1  -7 -23   1714.    282.
   1  -7 -23   1647.    271.
   1  -7 -23    966.    265.
  -1  -7  23     52.    244.
  -1  -7  23    965.    240.
  -1  -7  23   1551.    283.
  -1  -7  23   1639.    282.
  -1   7  23   1617.    285.
  -1   7  23   1284.    284.
  -1  -7  23   1279.    418.
   1  -7 -22    636.    323.
   1   7 -22    573.    318.
   1   7 -22    535.    291.
   1   7 -22    530.    316.
   1  -7 -22    386.    223.
   1  -7 -22    592.    310.
   1  -7 -22    364.    129.
  -1   7  22    536.    210.
  -1  -7  22    629.    205.
  -1  -7  22    353.    268.
  -1  -7  22    640.    181.
  -1  -7  22    867.    207.
  -1  -7  22    456.    209.
  -1   7  22    604.    210.
   1  -7 -21    330.    133.
   1  -7 -21     46.    134.
   1   7 -21    225.    201.
   1   7 -21     51.    202.
   1  -7 -21    -12.    126.
   1  -7 -21     17.    134.
   1   7 -21    147.    182.
  -1  -7  21     84.    206.
  -1  -7  21    -55.    180.
  -1  -7  21    -89.    129.
  -1  -7  21     90.    208.
  -1  -7  21    158.    209.
  -1   7  21     51.    135.
  -1  -7  21    104.    112.
  -1   7  21    -23.    138.
   1   7 -20   2339.    424.
   1   7 -20   2567.    476.
   1  -7 -20   2352.    304.
   1  -7 -20   2483.    308.
   1  -7 -20   2664.    314.
   1  -7 -20   2667.    300.
   1   7 -20   2307.    459.
  -1  -7  20   2328.    408.
  -1  -7  20   2366.    305.
  -1   7  20   2753.    320.
  -1  -7  20   2553.    309.
  -1   7  20   2618.    318.
  -1  -7  20   2122.    476.
  -1  -7  20   2715.    270.
   1   7 -19   4929.    583.
   1   7 -19   5132.    370.
   1   7 -19   5226.    417.
   1  -7 -19   5175.    410.
   1  -7 -19   5291.    413.
   1  -7 -19   4815.    285.
   1  -7 -19   5477.    412.
  -1  -7  19   5125.    411.
  -1  -7  19   5252.    414.
  -1   7  19   5442.    422.
  -1  -7  19   5375.    363.
  -1   7  19   5512.    434.
  -1  -7  19   5262.    525.
  -1  -7  19   5024.    597.
   1   7 -18   1869.    222.
   1   7 -18   1621.    369.
   1  -7 -18   1876.    249.
   1  -7 -18   1931.    166.
   1   7 -18   1404.    247.
   1  -7 -18   1643.    162.
   1  -7 -18   2008.    243.
  -1  -7  18   1940.    214.
  -1  -7  18   1514.    390.
  -1  -7  18   1634.    247.
  -1   7  18   1776.    257.
  -1  -7  18   1293.    318.
  -1   7  18   1594.    260.
  -1   7  18   1488.    169.
  -1  -7  18   1506.    372.
   1   7 -17   1869.    371.
   1   7 -17   1989.    254.
   1   7 -17   1993.    227.
   1  -7 -17   2135.    173.
   1  -7 -17   2226.    253.
   1  -7 -17   2156.    249.
   1  -7 -17   2010.    257.
  -1  -7  17   2186.    252.
  -1  -7  17   2023.    219.
  -1   7  17   2034.    266.
  -1   7  17   2383.    403.
  -1  -7  17   2074.    264.
  -1  -7  17   2063.    219.
  -1   7  17   2353.    265.
  -1  -7  17   2025.    252.
   1  -7 -16    101.     69.
   1   7 -16    130.    155.
   1   7 -16    197.    102.
   1   7 -16     35.     91.
   1  -7 -16    140.    104.
   1  -7 -16     63.     67.
   1  -7 -16    -84.    102.
  -1  -7  16    -42.    100.
  -1  -7  16   -112.    138.
  -1  -7  16    -43.     87.
  -1  -7  16    102.    103.
  -1   7  16     62.     68.
  -1   7  16   -140.    162.
  -1   7  16     29.    165.
  -1  -7  16    229.    156.
   1   7 -15    125.    175.
   1  -7 -15    110.    117.
   1  -7 -15     58.     77.
   1   7 -15    138.    175.
   1   7 -15    -16.    159.
   1  -7 -15    234.    112.
   1  -7 -15    133.    112.
  -1  -7  15     60.    152.
  -1  -7  15    165.    111.
  -1  -7  15    216.     97.
  -1   7  15    169.     79.
  -1  -7  15    248.    115.
  -1  -7  15    114.    108.
  -1   7  15     97.    183.
  -1   7  15     81.    120.
   1   7 -14    509.    152.
   1   7 -14    500.    134.
   1  -7 -14    596.    155.
   1   7 -14    606.    144.
   1  -7 -14    532.     99.
   1  -7 -14    764.    149.
   1  -7 -14    726.    149.
  -1  -7  14    503.    153.
  -1  -7  14    348.    228.
  -1   7  14    613.    156.
  -1   7  14    548.    153.
  -1  -7  14    399.    125.
  -1  -7  14    531.    147.
  -1   7  14    521.    107.
  -1  -7  14    590.    130.
   1   7 -13  12907.    596.
   1   7 -13  12898.    542.
   1  -7 -13  13657.    475.
   1  -7 -13  13805.    597.
   1  -7 -13  13609.    605.
   1   7 -13  13031.    593.
   1  -7 -13  13279.    591.
  -1  -7  13  13648.    588.
  -1  -7  13  13522.    532.
  -1  -7  13  14356.    814.
  -1   7  13  13429.    595.
  -1   7  13  13284.    602.
  -1  -7  13  13072.    586.
  -1   7  13  12162.    597.
  -1  -7  13  13129.    696.
   1   7 -12   1871.    209.
   1  -7 -12   1738.    150.
   1   7 -12   1532.    274.
   1   7 -12   1782.    211.
   1   7 -12   1813.    209.
   1  -7 -12   1774.    216.
   1  -7 -12   1878.    230.
   1  -7 -12   1828.    319.
   1   7 -12   1864.    183.
  -1  -7  12   2039.    212.
  -1  -7  12   1808.    197.
  -1  -7  12   2097.    270.
  -1  -7  12   1840.    213.
  -1  -7  12   1967.    177.
  -1   7  12   2072.    331.
  -1   7  12   1758.    212.
  -1   7  12   1806.    228.
   1   7 -11    107.     86.
   1   7 -11     -3.     75.
   1  -7 -11     59.     96.
   1  -7 -11    110.     86.
   1   7 -11    -82.     83.
   1  -7 -11      9.     63.
   1   7 -11     44.     86.
   1   7 -11     93.     76.
   1  -7 -11    -55.     87.
  -1   7  11    186.     88.
  -1  -7  11     14.     73.
  -1  -7  11     24.     87.
  -1   7  11    160.     88.
  -1  -7  11     92.    129.
  -1  -7  11     36.     71.
  -1  -7  11    -80.    130.
  -1   7  11     73.     65.
   1  -7 -10     44.    117.
   1   7 -10     99.    103.
   1   7 -10    -52.     76.
   1   7 -10     49.     74.
   1  -7 -10    -33.     53.
   1   7 -10    160.    103.
   1  -7 -10     -6.     76.
   1   7 -10    -31.     74.
   1  -7 -10     51.     55.
  -1  -7  10     97.     98.
  -1   7  10    -58.     56.
  -1   7  10     72.     76.
  -1  -7  10     31.    117.
  -1   7  10   -124.    119.
  -1  -7  10     60.     71.
  -1  -7  10     84.     99.
  -1  -7  10     -1.     72.
   1  -7  -9   3580.    196.
   1   7  -9   3569.    224.
   1   7  -9   3742.    246.
   1   7  -9   3338.    356.
   1  -7  -9   3510.    364.
   1  -7  -9   3575.    277.
   1   7  -9   3620.    212.
   1   7  -9   3050.    354.
   1  -7  -9   3748.    255.
  -1   7   9   3455.    197.
  -1   7   9   3608.    366.
  -1  -7   9   3947.    253.
  -1   7   9   3438.    257.
  -1  -7   9   3609.    239.
  -1  -7   9   3840.    356.
  -1  -7   9   3524.    211.
  -1  -7   9   3657.    217.
   1  -7  -8    515.    123.
   1  -7  -8    495.     95.
   1  -7  -8    554.    120.
   1   7  -8    531.    120.
   1   7  -8    409.    106.
   1   7  -8    594.    116.
   1  -7  -8    501.     93.
   1   7  -8    524.    122.
  -1  -7   8    420.    161.
  -1   7   8    525.     96.
  -1   7   8    526.    126.
  -1  -7   8    435.    102.
  -1  -7   8    472.    184.
  -1  -7   8    562.    114.
  -1  -7   8    456.    181.
  -1   7   8    543.    120.
   1  -7  -7   1557.    157.
   1   7  -7   1135.    144.
   1   7  -7   1247.    129.
   1   7  -7   1367.    154.
   1   7  -7   1032.    147.
   1  -7  -7   1011.    182.
   1  -7  -7   1222.    123.
   1  -7  -7    982.    236.
  -1  -7   7   1413.    147.
  -1   7   7   1755.    164.
  -1  -7   7    962.    143.
  -1  -7   7    984.    218.
  -1  -7   7   1192.    126.
  -1   7   7    949.    123.
  -1   7   7   1259.    235.
  -1  -7   7    980.    126.
   1  -7  -6   4511.    217.
   1  -7  -6   4433.    307.
   1   7  -6   4526.    255.
   1   7  -6   4685.    367.
   1  -7  -6   4675.    258.
  -1  -7   6   3086.    352.
  -1  -7   6   4469.    244.
  -1  -7   6   4699.    247.
  -1  -7   6   4797.    235.
  -1  -7   6   4478.    241.
  -1   7   6   4225.    322.
  -1   7   6   4603.    262.
   1   7  -5  17207.    593.
   1   7  -5  19263.    759.
   1  -7  -5  16557.    598.
   1  -7  -5  16592.    679.
   1  -7  -5  16853.    675.
  -1  -7   5  17411.    584.
  -1   7   5  17140.    790.
  -1   7   5  16891.    699.
  -1  -7   5  14847.    725.
  -1   7   5  16691.    615.
   1  -7  -4    300.     86.
   1   7  -4    280.    140.
   1  -7  -4    330.     83.
   1  -7  -4    412.     98.
  -1  -7   4    362.     90.
  -1  -7   4    267.     81.
  -1   7   4    307.     86.
   1   7  -3   4445.    232.
   1   7  -3   4706.    227.
   1   7  -3   4799.    250.
   1  -7  -3   4704.    321.
  -1  -7   3   4697.    227.
  -1  -7   3   4568.    319.
  -1  -7   3   4832.    243.
  -1   7   3   4665.    227.
   1   7  -2   9550.    488.
   1   7  -2  10130.    372.
   1  -7  -2  10266.    400.
   1  -7  -2  10121.    366.
   1   7  -2   9875.    387.
   1  -7  -2   9611.    408.
  -1   7   2   9940.    401.
  -1  -7   2   9593.    371.
  -1  -7   2  10164.    385.
  -1  -7   2  10347.    379.
  -1   7   2  10320.    382.
  -1  -7   2   9995.    353.
   1  -7  -1   6735.    406.
   1   7  -1   7027.    280.
   1   7  -1   6700.    279.
  -1  -7   1   7405.    291.
  -1   7   1   6914.    405.
  -1  -7   1   6990.    288.
  -1  -7   1   6892.    299.
  -1  -7   1   6885.    364.
   1   7   0   2403.    161.
   1   7   0   2092.    144.
   1  -7   0   2327.    185.
   1  -7   0   2243.    175.
   1  -7   0   2141.    165.
  -1   7   0   2231.    175.
  -1  -7   0   2286.    156.
  -1  -7   0   2213.    157.
  -1  -7   0   2245.    140.
  -1   7   0   2261.    171.
   1   7   1  16660.    563.
   1   7   1  17364.    529.
   1  -7   1  17310.    615.
   1  -7   1  16590.    574.
  -1  -7  -1  17222.    581.
  -1   7  -1  17446.    595.
  -1  -7  -1  17462.    568.
  -1  -7  -1  17447.    638.
   1   7   2    477.    124.
   1  -7   2    490.    103.
   1  -7   2    538.    112.
   1   7   2    489.    100.
  -1   7  -2    488.    110.
  -1  -7  -2    532.     79.
  -1  -7  -2    586.    100.
  -1  -7  -2    564.    105.
  -1  -7  -2    369.    102.
  -1   7  -2    485.    163.
   1   7   3   5309.    258.
   1  -7   3   5770.    277.
   1   7   3   5655.    296.
   1  -7   3   5501.    266.
  -1  -7  -3   5330.    250.
  -1   7  -3   5489.    271.
  -1  -7  -3   5038.    356.
  -1  -7  -3   5289.    266.
  -1   7  -3   5374.    272.
  -1  -7  -3   5232.    275.
   1  -7   4   2782.    197.
   1   7   4   2929.    190.
   1  -7   4   2632.    198.
   1   7   4   2732.    204.
   1  -7   4   2772.    198.
  -1  -7  -4   2906.    182.
  -1  -7  -4   2537.    132.
  -1   7  -4   2773.    293.
  -1  -7  -4   2590.    182.
  -1   7  -4   2875.    201.
   1  -7   5    821.    128.
   1   7   5    709.    129.
   1   7   5    866.    188.
   1  -7   5    681.    133.
   1  -7   5    874.    130.
   1  -7   5    751.    135.
  -1   7  -5    778.    132.
  -1  -7  -5    872.    122.
  -1   7  -5    805.    133.
  -1  -7  -5    936.    191.
  -1  -7  -5    992.     85.
  -1  -7  -5    740.    124.
   1   7   6    152.     53.
   1   7   6    121.     81.
   1  -7   6    123.     87.
   1  -7   6    209.     85.
   1  -7   6     11.     86.
   1   7   6    -90.     89.
  -1  -7  -6    106.     50.
  -1  -7  -6    124.     82.
  -1  -7  -6     -3.    130.
  -1   7  -6    430.     96.
  -1  -7  -6     78.     52.
  -1   7  -6    214.    136.
   1   7   7  33459.   1120.
   1  -7   7  32070.   1086.
   1  -7   7  30523.   1330.
   1   7   7  33366.   1313.
   1  -7   7  32647.   1313.
   1  -7   7  31296.   1104.
   1  -7   7  30767.   1085.
   1   7   7  30958.    893.
  -1  -7  -7  32899.   1083.
  -1  -7  -7  33041.   1106.
  -1   7  -7  32419.   1352.
  -1   7  -7  31904.   1114.
  -1   7  -7  31751.   1104.
  -1  -7  -7  32242.    904.
  -1  -7  -7  30883.    881.
  -1   7  -7  32138.   1130.
  -1   7  -7  31707.   1325.
   1   7   8    232.    112.
   1   7   8    413.     65.
   1  -7   8    281.    189.
   1  -7   8    309.    114.
   1  -7   8    443.    117.
   1  -7   8    356.    118.
   1   7   8    254.    113.
  -1   7  -8    399.    117.
  -1  -7  -8    358.     62.
  -1  -7  -8    455.     62.
  -1   7  -8    353.    116.
  -1  -7  -8    363.    107.
  -1   7  -8    286.    119.
  -1   7  -8    336.    134.
  -1  -7  -8    322.    107.
   1  -7   9   1378.    170.
   1   7   9   1094.    264.
   1   7   9   1451.     95.
   1  -7   9   1606.    185.
   1  -7   9   1208.    262.
   1  -7   9   1611.    175.
   1  -7   9   1085.    264.
   1   7   9   1505.    258.
  -1  -7  -9   1458.     96.
  -1   7  -9   1667.    279.
  -1  -7  -9   1444.    252.
  -1   7  -9   1294.    173.
  -1  -7  -9   1345.    261.
  -1   7  -9   1321.    172.
  -1  -7  -9   1394.     93.
  -1   7  -9   1722.    272.
  -1   7  -9   1639.    185.
   1   7  10   1258.    130.
   1  -7  10   1324.    164.
   1  -7  10   1126.    170.
   1  -7  10   1072.    272.
   1  -7  10   1358.    170.
   1   7  10   1312.    170.
   1   7  10   1160.    161.
   1  -7  10   1120.    158.
  -1  -7 -10   1167.    160.
  -1   7 -10   1350.    264.
  -1  -7 -10   1131.     85.
  -1   7 -10    982.    168.
  -1   7 -10   1175.    174.
  -1   7 -10    988.    166.
  -1  -7 -10   1029.    157.
  -1  -7 -10   1248.    130.
  -1   7 -10   1048.    163.
   1  -7  11    143.    102.
   1   7  11     41.    100.
   1  -7  11    169.     97.
   1  -7  11    173.     99.
   1  -7  11     97.     94.
   1   7  11    131.     97.
   1   7  11     36.     75.
   1  -7  11    127.    101.
  -1   7 -11     75.    102.
  -1   7 -11    153.    153.
  -1  -7 -11     91.    154.
  -1  -7 -11    117.     72.
  -1   7 -11     93.    101.
  -1   7 -11    172.    100.
  -1  -7 -11     99.     71.
  -1   7 -11    242.    102.
  -1  -7 -11     86.     93.
   1  -7  12   1563.    270.
   1  -7  12   1392.    183.
   1  -7  12   1132.    280.
   1   7  12   1054.    176.
   1   7  12   1113.     89.
   1  -7  12   1348.    186.
   1   7  12   1140.    191.
   1  -7  12    935.    171.
  -1  -7 -12    954.    172.
  -1  -7 -12   1129.     85.
  -1   7 -12   1373.    192.
  -1  -7 -12    966.    185.
  -1   7 -12   1096.    182.
  -1   7 -12   1659.    183.
  -1  -7 -12   1311.    126.
  -1   7 -12   1116.    178.
  -1   7 -12   1246.    292.
   1   7  13  10485.    515.
   1  -7  13  10228.    516.
   1   7  13  10046.    492.
   1  -7  13  10096.    480.
   1  -7  13   9925.    494.
   1  -7  13  10767.    512.
   1   7  13   9761.    305.
   1  -7  13  10752.    495.
  -1   7 -13  10057.    489.
  -1  -7 -13  10509.    386.
  -1  -7 -13   9938.    488.
  -1   7 -13   9764.    497.
  -1  -7 -13  10473.    690.
  -1   7 -13  10538.    510.
  -1   7 -13   9926.    504.
  -1   7 -13  10214.    504.
  -1  -7 -13   9790.    293.
   1  -7  14   1486.    200.
   1   7  14   1200.     97.
   1  -7  14   1507.    196.
   1  -7  14   1078.    196.
   1  -7  14   1414.    202.
   1  -7  14   1397.    209.
   1   7  14   1389.    204.
   1   7  14   1466.    198.
  -1  -7 -14   1469.    292.
  -1  -7 -14   1429.     92.
  -1   7 -14   1723.    203.
  -1  -7 -14   1399.    195.
  -1   7 -14    675.    302.
  -1   7 -14   1193.    311.
  -1  -7 -14   1349.     95.
   1  -7  15    667.    250.
   1   7  15    733.    252.
   1   7  15    459.     74.
   1   7  15    580.    256.
   1  -7  15    747.    164.
   1  -7  15    799.    157.
   1  -7  15    561.    158.
   1  -7  15    650.    261.
  -1  -7 -15    793.    162.
  -1  -7 -15    639.    254.
  -1   7 -15    624.    165.
  -1  -7 -15    756.     71.
  -1  -7 -15    600.     74.
  -1   7 -15    571.    164.
  -1   7 -15    584.    248.
   1  -7  16     91.    112.
   1   7  16    284.    114.
   1  -7  16    -75.    113.
   1  -7  16    273.    118.
   1  -7  16    163.    109.
   1   7  16    178.    187.
   1  -7  16     16.    114.
  -1  -7 -16    -75.    170.
  -1  -7 -16     31.     76.
  -1  -7 -16    -27.    115.
  -1   7 -16     80.    113.
  -1  -7 -16    136.     48.
  -1   7 -16    -36.    113.
  -1   7 -16    182.    180.
   1  -7  17   1913.    254.
   1   7  17   2187.    253.
   1   7  17   2131.    248.
   1  -7  17   2137.    396.
   1  -7  17   2210.    371.
   1  -7  17   2177.    399.
   1  -7  17   1836.    243.
  -1  -7 -17   1880.    117.
  -1   7 -17   1763.    243.
  -1  -7 -17   1929.    387.
  -1  -7 -17   1849.    119.
  -1  -7 -17   2274.    244.
  -1   7 -17   1819.    258.
  -1   7 -17   1949.    247.
   1   7  18    112.    137.
   1  -7  18     -6.    203.
   1  -7  18    243.    141.
   1   7  18     82.    140.
   1  -7  18    190.    135.
   1  -7  18    324.    144.
   1  -7  18    126.    127.
  -1  -7 -18    219.    204.
  -1  -7 -18     82.    135.
  -1   7 -18    363.    210.
  -1  -7 -18    114.     88.
  -1   7 -18    172.    136.
  -1   7 -18    528.    139.
  -1  -7 -18    110.     59.
   1   7  19   8365.    523.
   1  -7  19   7833.    524.
   1  -7  19   7975.    748.
   1  -7  19   8231.    770.
   1  -7  19   8515.    716.
   1   7  19   8325.    539.
   1  -7  19   8040.    718.
  -1   7 -19   7997.    501.
  -1  -7 -19   7234.    346.
  -1   7 -19   8266.    740.
  -1  -7 -19   8181.    511.
  -1  -7 -19   8213.    525.
  -1  -7 -19   7724.    278.
  -1   7 -19   7854.    525.
   1   7  20   1283.    266.
   1  -7  20   1040.    249.
   1   7  20   1496.    255.
   1  -7  20   1644.    253.
   1  -7  20   1552.    260.
   1  -7  20   1198.    241.
   1  -7  20   1095.    258.
  -1  -7 -20   1404.    258.
  -1   7 -20   1490.    246.
  -1  -7 -20   1399.    385.
  -1   7 -20   1498.    257.
  -1   7 -20   1246.    245.
   1  -7  21     43.    267.
   1  -7  21    301.    167.
   1  -7  21    238.    176.
   1  -7  21    268.    176.
   1   7  21    289.    272.
   1  -7  21    345.    179.
   1   7  21    437.    185.
  -1  -7 -21    283.    169.
  -1   7 -21    217.    174.
  -1  -7 -21    195.    178.
  -1   7 -21    473.    179.
  -1   7 -21    342.    172.
   1  -7  22    673.    209.
   1  -7  22   1019.    341.
   1   7  22    867.    342.
   1  -7  22    924.    229.
   1  -7  22    647.    218.
   1  -7  22    558.    347.
   1   7  22    575.    238.
  -1  -7 -22    689.    216.
  -1   7 -22    709.    220.
  -1   7 -22    651.    228.
  -1  -7 -22    715.    344.
  -1   7 -22    591.    221.
   1  -7  23     52.    110.
   1  -7  23    194.    114.
   1   7  23    -44.    115.
   1   7  23    173.    175.
   1  -7  23    -88.    107.
   1  -7  23    216.    174.
   1  -7  23     53.    106.
  -1  -7 -23     34.    110.
  -1   7 -23    229.    112.
  -1   7 -23   -131.    107.
  -1   7 -23   -123.    112.
  -1  -7 -23   -295.    112.
   1   7  24     23.    154.
   1  -7  24    114.    142.
   1  -7  24     89.    234.
   1  -7  24    -13.    140.
   1  -7  24    209.    235.
   1   7  24    113.    232.
   1  -7  24   -108.    225.
  -1  -7 -24    -44.    147.
  -1   7 -24    262.    236.
  -1   7 -24     51.    146.
  -1   7 -24    103.    144.
  -1  -7 -24     65.    146.
   1   8 -22    217.    175.
   1   8 -22    226.    246.
   1   8 -22    182.    269.
   1  -8 -22    314.    179.
   1  -8 -22    128.    167.
   1  -8 -22    253.    175.
   1  -8 -22    243.    122.
  -1  -8  22     96.    278.
  -1   8  22    330.    183.
  -1  -8  22   -112.    229.
  -1   8  22    232.    182.
  -1  -8  22    317.    175.
  -1  -8  22    468.    276.
  -1  -8  22     26.    156.
   1  -8 -21   1020.    238.
   1   8 -21    979.    358.
   1   8 -21    740.    232.
   1   8 -21    903.    205.
   1  -8 -21    436.    151.
   1  -8 -21    859.    234.
   1  -8 -21    825.    160.
  -1  -8  21   1217.    239.
  -1  -8  21    925.    354.
  -1  -8  21   1066.    234.
  -1  -8  21     -1.    211.
  -1  -8  21    936.    297.
  -1   8  21   1007.    240.
  -1   8  21   1052.    238.
   1  -8 -20     28.     73.
   1   8 -20      4.    112.
   1   8 -20     66.    112.
   1   8 -20    -48.    104.
   1  -8 -20   -185.    116.
   1  -8 -20     18.     75.
   1  -8 -20     69.    113.
  -1   8  20    -62.    120.
  -1  -8  20    176.    119.
  -1  -8  20      4.    102.
  -1  -8  20   -274.    181.
  -1  -8  20    -17.    114.
  -1  -8  20    135.     98.
  -1   8  20     59.    115.
   1   8 -19   3087.    343.
   1   8 -19   2829.    341.
   1  -8 -19   3005.    341.
   1  -8 -19   2923.    342.
   1  -8 -19   2938.    332.
   1  -8 -19   2926.    238.
   1   8 -19   3281.    311.
  -1   8  19   3491.    362.
  -1  -8  19   2901.    295.
  -1  -8  19   2963.    301.
  -1   8  19   3164.    356.
  -1  -8  19   2642.    514.
  -1  -8  19   3012.    339.
  -1  -8  19   3655.    532.
   1  -8 -18    555.    205.
   1   8 -18    762.    201.
   1   8 -18    550.    208.
   1   8 -18    837.    183.
   1  -8 -18    909.    317.
   1  -8 -18    614.    134.
   1  -8 -18    935.    208.
  -1   8  18    514.    137.
  -1  -8  18    658.    201.
  -1  -8  18    754.    202.
  -1  -8  18    762.    176.
  -1  -8  18    743.    171.
  -1  -8  18    912.    213.
  -1   8  18    783.    214.
  -1   8  18   1076.    212.
   1   8 -17     64.    144.
   1   8 -17    209.    198.
   1   8 -17    105.    143.
   1  -8 -17    166.     91.
   1  -8 -17    336.    147.
   1  -8 -17    251.    145.
   1  -8 -17    132.    140.
  -1  -8  17    161.    120.
  -1   8  17     98.    148.
  -1  -8  17    180.    142.
  -1  -8  17    319.    219.
  -1   8  17    193.     98.
  -1  -8  17    291.    149.
  -1   8  17    164.    229.
  -1  -8  17    245.    188.
   1   8 -16   3400.    478.
   1   8 -16   3609.    471.
   1   8 -16   3055.    427.
   1  -8 -16   3205.    226.
   1  -8 -16   3283.    222.
   1  -8 -16   3442.    476.
   1  -8 -16   3134.    314.
  -1  -8  16   3400.    316.
  -1  -8  16   3496.    415.
  -1  -8  16   3390.    318.
  -1  -8  16   3435.    282.
  -1   8  16   3268.    495.
  -1  -8  16   3678.    493.
  -1   8  16   3306.    325.
  -1   8  16   2807.    227.
   1  -8 -15   1354.    237.
   1   8 -15   1852.    360.
   1  -8 -15   1696.    240.
   1   8 -15   1828.    206.
   1   8 -15   1885.    237.
   1  -8 -15   1650.    164.
   1  -8 -15   1810.    239.
  -1  -8  15   1526.    311.
  -1   8  15   1757.    244.
  -1  -8  15   1749.    352.
  -1  -8  15    844.    355.
  -1  -8  15   1611.    204.
  -1  -8  15   1707.    243.
  -1   8  15   1128.    255.
  -1   8  15   1896.    244.
   1   8 -14   8519.    682.
   1   8 -14   8338.    483.
   1  -8 -14   8104.    354.
   1  -8 -14   8719.    490.
   1  -8 -14   8684.    368.
   1   8 -14   8153.    442.
  -1  -8  14   8465.    499.
  -1  -8  14   8999.    441.
  -1  -8  14   8779.    480.
  -1  -8  14   8353.    473.
  -1   8  14   8433.    501.
  -1   8  14   8413.    491.
  -1   8  14   8333.    370.
  -1  -8  14   8562.    434.
   1  -8 -13   2069.    233.
   1   8 -13   1971.    235.
   1   8 -13   1536.    326.
   1   8 -13   1901.    206.
   1   8 -13   2057.    233.
   1   8 -13   1445.    235.
   1  -8 -13   2210.    247.
   1  -8 -13   2173.    239.
   1  -8 -13   2148.    170.
  -1  -8  13   1888.    233.
  -1  -8  13   1982.    367.
  -1  -8  13   2100.    203.
  -1  -8  13   1865.    348.
  -1  -8  13   1574.    312.
  -1   8  13   2511.    369.
  -1   8  13   1821.    171.
  -1   8  13   2028.    241.
   1   8 -12    -77.     92.
   1   8 -12     49.    129.
   1   8 -12    -18.    141.
   1   8 -12    -49.     82.
   1   8 -12     93.     94.
   1  -8 -12     75.     65.
   1  -8 -12    -45.     92.
   1  -8 -12    234.    141.
   1  -8 -12     23.     64.
  -1   8  12    -31.     97.
  -1  -8  12     32.     79.
  -1  -8  12    -25.    122.
  -1  -8  12     16.     96.
  -1  -8  12    -51.    140.
  -1  -8  12    216.     89.
  -1   8  12     59.    148.
  -1   8  12     35.     67.
   1  -8 -11    125.     92.
   1   8 -11    -10.     95.
   1   8 -11    170.     97.
   1   8 -11    111.     87.
   1   8 -11    126.     84.
   1  -8 -11    -34.    148.
   1   8 -11    -28.     95.
   1  -8 -11     75.     68.
   1  -8 -11     12.     69.
  -1  -8  11      3.     97.
  -1  -8  11      2.     93.
  -1  -8  11    154.     82.
  -1  -8  11     28.     81.
  -1  -8  11     21.     89.
  -1   8  11     76.     95.
  -1   8  11      7.    109.
  -1   8  11      7.    102.
   1  -8 -10   1880.    198.
   1   8 -10   1298.    172.
   1  -8 -10   1618.    199.
   1   8 -10   1435.    198.
   1   8 -10   1535.    196.
   1   8 -10   1373.    195.
   1  -8 -10   1156.    220.
   1  -8 -10   1210.    222.
  -1  -8  10   1593.    188.
  -1  -8  10   1198.    255.
  -1  -8  10   1367.    169.
  -1  -8  10   1346.    188.
  -1  -8  10   1611.    194.
  -1   8  10   1601.    221.
  -1   8  10   1931.    310.
  -1   8  10   1591.    195.
   1   8  -9   3193.    388.
   1   8  -9   3647.    275.
   1   8  -9   4137.    357.
   1   8  -9   3825.    280.
   1  -8  -9   3009.    202.
   1  -8  -9   3982.    288.
   1  -8  -9   2963.    275.
   1  -8  -9   2953.    199.
  -1  -8   9   3199.    382.
  -1  -8   9   2984.    260.
  -1  -8   9   3047.    257.
  -1   8   9   2884.    208.
  -1  -8   9   5506.    367.
  -1  -8   9   3049.    227.
  -1   8   9   4240.    291.
  -1   8   9   2883.    407.
   1  -8  -8  18475.    741.
   1   8  -8  18077.    727.
   1   8  -8  18071.    934.
   1   8  -8  18663.    697.
   1   8  -8  19378.    752.
   1  -8  -8  18958.    753.
   1  -8  -8  18641.    654.
   1  -8  -8  18318.    638.
  -1  -8   8  18504.    699.
  -1  -8   8  18765.    933.
  -1  -8   8  18425.    878.
  -1  -8   8  18569.    928.
  -1  -8   8  18858.    724.
  -1   8   8  18850.    771.
  -1   8   8  18684.    770.
  -1   8   8  18285.    653.
   1  -8  -7    417.     95.
   1  -8  -7    143.    199.
   1   8  -7    369.    117.
   1   8  -7    199.    106.
   1   8  -7    402.    128.
   1  -8  -7    252.    143.
   1  -8  -7    190.    127.
  -1   8   7    430.    136.
  -1  -8   7    250.    101.
  -1  -8   7    419.    113.
  -1  -8   7    216.    188.
  -1  -8   7    433.    127.
  -1   8   7    132.    131.
  -1   8   7    292.     96.
   1   8  -6   4756.    290.
   1   8  -6   4837.    413.
   1  -8  -6   4667.    347.
   1  -8  -6   4653.    301.
   1  -8  -6   4734.    241.
  -1   8   6   4616.    300.
  -1  -8   6   4634.    282.
  -1  -8   6   4782.    275.
  -1  -8   6   4818.    260.
  -1  -8   6   4721.    263.
  -1  -8   6   4620.    277.
  -1   8   6   4245.    303.
  -1   8   6   4586.    363.
   1   8  -5    628.    127.
   1  -8  -5    594.    175.
   1  -8  -5    574.    179.
  -1   8   5    801.    150.
  -1  -8   5    677.    195.
  -1   8   5    483.    188.
   1   8  -4  25690.    898.
   1   8  -4  25474.    880.
   1  -8  -4  25108.    925.
   1  -8  -4  25000.    850.
   1  -8  -4  26328.    881.
  -1  -8   4  26881.    911.
  -1   8   4  25605.    885.
   1  -8  -3   3915.    237.
   1  -8  -3   4265.    268.
   1   8  -3   3837.    237.
   1   8  -3   3816.    245.
   1  -8  -3   4171.    281.
  -1   8   3   3900.    241.
  -1  -8   3   3987.    253.
  -1  -8   3   4522.    259.
  -1  -8   3   3896.    239.
  -1  -8   3   4118.    340.
   1  -8  -2   1247.    141.
   1   8  -2    983.    219.
   1   8  -2   1493.    144.
   1  -8  -2   1023.    168.
  -1  -8   2   1168.    132.
  -1   8   2   1404.    226.
  -1   8   2   1137.    165.
   1   8  -1   3166.    203.
   1  -8  -1   3006.    208.
  -1  -8   1   3065.    189.
  -1   8   1   3247.    217.
   1   8   0   4839.    275.
   1   8   0   4405.    345.
   1  -8   0   4810.    258.
  -1  -8   0   5190.    271.
  -1  -8   0   5141.    276.
  -1  -8   0   4571.    230.
  -1   8   0   4777.    268.
  -1   8   0   4484.    286.
   1   8   1    208.     81.
   1   8   1    305.     96.
   1  -8   1    187.    107.
   1  -8   1    282.     97.
  -1  -8  -1    227.     77.
  -1  -8  -1    270.     92.
  -1   8  -1    126.    155.
  -1   8  -1    230.    107.
   1   8   2   1517.    135.
   1  -8   2   1427.    172.
  -1  -8  -2   1643.    191.
  -1  -8  -2   1321.    156.
  -1   8  -2   1748.    173.
   1   8   3  13185.    444.
   1   8   3  12093.    530.
   1   8   3  13122.    518.
   1  -8   3  13452.    526.
  -1  -8  -3  12364.    704.
  -1  -8  -3  12561.    431.
  -1   8  -3  13638.    560.
  -1   8  -3  13454.    718.
   1   8   4  10657.    458.
   1   8   4  10550.    376.
   1  -8   4  10883.    470.
   1  -8   4  10500.    475.
  -1  -8  -4  10580.    473.
  -1  -8  -4  10983.    480.
  -1  -8  -4  10895.    448.
  -1   8  -4  11106.    487.
  -1   8  -4  10974.    480.
   1   8   5    249.    175.
   1   8   5    335.     75.
   1  -8   5    378.    116.
   1  -8   5    306.    112.
   1  -8   5    259.    108.
  -1   8  -5    352.    116.
  -1  -8  -5    205.     70.
  -1  -8  -5    187.     73.
  -1  -8  -5    266.    105.
  -1   8  -5    340.    113.
   1  -8   6     55.    113.
   1  -8   6     61.    113.
   1   8   6     14.     67.
   1   8   6    -79.     68.
   1   8   6    -37.     44.
   1  -8   6     -7.     76.
   1  -8   6     -6.     69.
  -1   8  -6     -3.    115.
  -1  -8  -6    -21.     42.
  -1  -8  -6     37.     43.
  -1  -8  -6    -51.    105.
  -1   8  -6    -13.     72.
  -1   8  -6     86.     74.
   1   8   7    940.     98.
   1  -8   7   1058.    271.
   1  -8   7    715.    263.
   1   8   7    992.    152.
   1   8   7    990.    240.
   1  -8   7    897.    160.
   1  -8   7    863.    159.
  -1   8  -7    936.    160.
  -1  -8  -7    801.    155.
  -1  -8  -7   1044.    154.
  -1   8  -7    665.    168.
  -1  -8  -7    944.     98.
  -1  -8  -7    824.    143.
   1  -8   8  21454.    847.
   1   8   8  20945.    645.
   1   8   8  21750.    827.
   1   8   8  21028.    827.
   1  -8   8  21699.   1057.
   1  -8   8  21824.    850.
   1  -8   8  21561.    868.
   1  -8   8  21492.    836.
  -1  -8  -8  21070.    641.
  -1   8  -8  21662.    859.
  -1  -8  -8  22928.   1045.
  -1  -8  -8  21711.    654.
  -1  -8  -8  21593.    811.
  -1   8  -8  22263.    871.
  -1   8  -8  21466.    850.
  -1   8  -8  22078.   1093.
   1   8   9    410.    212.
   1   8   9    583.     79.
   1  -8   9    578.    150.
   1  -8   9    405.    137.
   1   8   9    334.    152.
   1  -8   9    434.    231.
   1  -8   9    579.    145.
  -1   8  -9    387.    143.
  -1   8  -9    583.    143.
  -1  -8  -9    601.     77.
  -1  -8  -9    573.    117.
  -1  -8  -9    450.    141.
  -1  -8  -9    349.    141.
  -1   8  -9    488.    140.
  -1   8  -9    483.    160.
  -1   8  -9    -82.    241.
   1   8  10    280.    118.
   1   8  10    201.     63.
   1   8  10    193.    120.
   1  -8  10    227.    114.
   1  -8  10    153.    121.
   1  -8  10    314.    115.
   1  -8  10     98.    187.
   1  -8  10    135.    114.
  -1   8 -10     87.    118.
  -1  -8 -10    161.    111.
  -1  -8 -10    108.     59.
  -1  -8 -10    245.     60.
  -1  -8 -10    174.    115.
  -1   8 -10    178.    117.
  -1   8 -10    156.    117.
  -1   8 -10    402.    117.
  -1   8 -10    290.    120.
   1  -8  11   4969.    485.
   1   8  11   4883.    336.
   1   8  11   4826.    209.
   1   8  11   5246.    338.
   1  -8  11   5229.    347.
   1  -8  11   5240.    492.
   1  -8  11   5043.    331.
   1  -8  11   5368.    361.
  -1  -8 -11   5106.    486.
  -1  -8 -11   4931.    329.
  -1  -8 -11   5016.    200.
  -1   8 -11   5173.    333.
  -1  -8 -11   5040.    197.
  -1   8 -11   5251.    345.
  -1   8 -11   5147.    355.
  -1   8 -11   5174.    349.
  -1   8 -11   5255.    507.
   1  -8  12   2741.    268.
   1   8  12   2933.    400.
   1   8  12   3112.    398.
   1   8  12   2525.    142.
   1  -8  12   2774.    266.
   1  -8  12   2741.    411.
   1  -8  12   2988.    254.
   1  -8  12   2744.    403.
  -1  -8 -12   2809.    200.
  -1   8 -12   3174.    409.
  -1  -8 -12   2546.    262.
  -1  -8 -12   2855.    253.
  -1  -8 -12   2616.    141.
  -1   8 -12   2574.    267.
  -1   8 -12   2806.    402.
  -1   8 -12   2859.    399.
  -1   8 -12   2325.    259.
   1  -8  13   2252.    248.
   1  -8  13   2279.    242.
   1   8  13   2069.    256.
   1   8  13   2139.    131.
   1   8  13   2246.    239.
   1  -8  13   2374.    256.
   1  -8  13   2338.    258.
   1  -8  13   2040.    239.
  -1  -8 -13   2165.    358.
  -1  -8 -13   1935.    243.
  -1  -8 -13   2006.    119.
  -1  -8 -13   2057.    124.
  -1   8 -13   1984.    251.
  -1   8 -13   2502.    262.
  -1   8 -13   2213.    246.
  -1   8 -13   2143.    371.
  -1   8 -13   2111.    246.
   1   8  14   1153.    195.
   1   8  14   1045.    100.
   1  -8  14   1140.    325.
   1  -8  14   1168.    294.
   1  -8  14   1094.    297.
   1  -8  14   1117.    206.
   1  -8  14   1030.    204.
   1   8  14   1366.    202.
  -1   8 -14     21.    202.
  -1  -8 -14   1055.     91.
  -1  -8 -14   1023.    196.
  -1  -8 -14    940.     94.
  -1  -8 -14   1207.    195.
  -1   8 -14   1373.    203.
  -1   8 -14    932.    194.
  -1   8 -14   1208.    200.
  -1   8 -14    942.    198.
   1   8  15   6726.    437.
   1   8  15   6639.    460.
   1   8  15   6521.    256.
   1  -8  15   7027.    444.
   1  -8  15   6971.    467.
   1  -8  15   6789.    660.
   1  -8  15   7095.    426.
   1  -8  15   6675.    446.
  -1  -8 -15   6953.    335.
  -1  -8 -15   6824.    248.
  -1  -8 -15   6434.    439.
  -1  -8 -15   7115.    630.
  -1   8 -15   6913.    456.
  -1   8 -15   6587.    449.
  -1   8 -15   6815.    628.
   1  -8  16   1602.    353.
   1   8  16   1199.    114.
   1   8  16   1350.    359.
   1   8  16   1580.    377.
   1  -8  16   1326.    243.
   1  -8  16   1572.    378.
   1  -8  16   1438.    370.
   1  -8  16   1378.    223.
  -1  -8 -16   1526.    112.
  -1  -8 -16   1628.    238.
  -1  -8 -16   1580.    231.
  -1   8 -16   1457.    234.
  -1   8 -16   1214.    369.
  -1   8 -16   1266.    237.
  -1  -8 -16   1493.    110.
   1   8  17   1011.    318.
   1   8  17    730.    193.
   1  -8  17    975.    311.
   1  -8  17    725.    193.
   1  -8  17   1137.    198.
   1  -8  17    749.    209.
   1  -8  17    928.    188.
  -1  -8 -17    891.    302.
  -1  -8 -17    928.    201.
  -1  -8 -17    483.     89.
  -1  -8 -17    584.     89.
  -1   8 -17    864.    195.
  -1   8 -17    869.    201.
  -1   8 -17    885.    198.
   1   8  18     58.    123.
   1   8  18     65.    127.
   1  -8  18    186.    125.
   1  -8  18    -31.    128.
   1  -8  18    169.    113.
   1  -8  18      7.    202.
   1  -8  18    -53.    184.
  -1  -8 -18     56.    121.
  -1  -8 -18    -61.    193.
  -1   8 -18     68.    125.
  -1   8 -18    -21.    127.
  -1   8 -18     19.    126.
   1   8  19   3202.    353.
   1   8  19   3260.    377.
   1  -8  19   3286.    501.
   1  -8  19   3234.    365.
   1  -8  19   3440.    346.
   1  -8  19   2853.    358.
   1  -8  19   3383.    371.
  -1  -8 -19   3464.    357.
  -1  -8 -19   2399.    529.
  -1   8 -19   3066.    360.
  -1   8 -19   3197.    352.
  -1   8 -19   2698.    532.
   1  -8  20    532.    345.
   1  -8  20    733.    221.
   1   8  20    535.    217.
   1   8  20    571.    222.
   1  -8  20    886.    314.
   1  -8  20    527.    341.
   1  -8  20    714.    319.
  -1  -8 -20    573.    214.
  -1  -8 -20    650.    218.
  -1   8 -20    735.    222.
  -1   8 -20    690.    214.
  -1   8 -20    581.    337.
   1   8  21     49.    154.
   1   8  21     60.    147.
   1  -8  21     41.    149.
   1  -8  21    238.    144.
   1  -8  21    361.    136.
   1  -8  21     -7.    144.
   1  -8  21    -46.    150.
  -1  -8 -21    -62.    150.
  -1  -8 -21    205.    224.
  -1   8 -21    128.    229.
  -1   8 -21     17.    148.
  -1   8 -21    -23.    144.
   1  -8  22    459.    199.
   1   8  22    631.    329.
   1   8  22    368.    221.
   1  -8  22    310.    334.
   1  -8  22    429.    323.
   1  -8  22    380.    330.
   1  -8  22    430.    220.
  -1  -8 -22    450.    206.
  -1   8 -22    516.    214.
  -1  -8 -22    563.    218.
  -1   8 -22    525.    209.
  -1   8 -22    328.    212.
   1  -9 -21    650.    329.
   1   9 -21    405.    184.
   1   9 -21    334.    207.
   1   9 -21    360.    210.
   1  -9 -21    446.    325.
  -1  -9  21    669.    317.
  -1  -9  21    421.    175.
  -1  -9  21     26.    185.
  -1   9  21    735.    220.
  -1  -9  21    428.    209.
  -1  -9  21    299.    210.
  -1   9  21    478.    216.
   1  -9 -20    333.    167.
   1   9 -20    441.    165.
   1   9 -20   -142.    166.
   1   9 -20    121.    147.
   1  -9 -20     90.    180.
   1  -9 -20    129.    106.
   1  -9 -20    172.    165.
  -1  -9  20    188.    254.
  -1  -9  20    174.    141.
  -1  -9  20    177.    163.
  -1  -9  20     -9.    147.
  -1  -9  20    218.    167.
  -1   9  20    121.    173.
  -1   9  20    373.    172.
   1   9 -19    210.    151.
   1   9 -19    254.    155.
   1   9 -19    226.    135.
   1  -9 -19    213.    109.
   1  -9 -19     13.    239.
   1  -9 -19    291.    159.
   1  -9 -19     34.     99.
  -1  -9  19     11.    139.
  -1  -9  19     88.    151.
  -1  -9  19     27.    250.
  -1  -9  19    -39.    133.
  -1  -9  19    196.    150.
  -1   9  19    246.    158.
  -1   9  19     27.    104.
  -1   9  19    173.    159.
   1  -9 -18    762.    237.
   1   9 -18   1028.    231.
   1   9 -18   1040.    232.
   1   9 -18    743.    327.
   1  -9 -18   1080.    232.
   1  -9 -18   1185.    239.
   1  -9 -18    992.    157.
  -1  -9  18    803.    237.
  -1  -9  18   1118.    231.
  -1  -9  18     14.    198.
  -1  -9  18   1031.    232.
  -1  -9  18    948.    205.
  -1   9  18    712.    254.
  -1   9  18   1087.    242.
  -1   9  18   1101.    244.
   1  -9 -17   3448.    370.
   1   9 -17   3416.    504.
   1   9 -17   2905.    368.
   1   9 -17   3837.    362.
   1  -9 -17   3621.    272.
   1  -9 -17   4220.    561.
   1  -9 -17   3694.    367.
  -1   9  17   3351.    390.
  -1  -9  17   3172.    331.
  -1  -9  17   3172.    481.
  -1  -9  17   3862.    360.
  -1  -9  17   3514.    380.
  -1   9  17   3961.    590.
  -1  -9  17   3990.    366.
  -1   9  17   3662.    381.
   1  -9 -16   2910.    319.
   1  -9 -16   2301.    326.
   1   9 -16   2274.    315.
   1   9 -16   2549.    283.
   1   9 -16   2486.    470.
   1  -9 -16   2637.    217.
   1  -9 -16   2855.    231.
  -1  -9  16   2919.    316.
  -1  -9  16   2745.    283.
  -1  -9  16   2865.    277.
  -1  -9  16   2535.    469.
  -1  -9  16   2224.    492.
  -1   9  16   2581.    502.
  -1   9  16   2485.    228.
  -1   9  16   2979.    336.
   1   9 -15    493.    189.
   1   9 -15    670.    191.
   1   9 -15    694.    169.
   1  -9 -15    484.    122.
   1  -9 -15    680.    204.
   1  -9 -15    910.    197.
   1  -9 -15    818.    299.
  -1  -9  15    569.    166.
  -1   9  15    428.    134.
  -1  -9  15    590.    283.
  -1  -9  15    679.    191.
  -1  -9  15    493.    184.
  -1  -9  15    536.    164.
  -1   9  15    702.    199.
  -1   9  15    856.    308.
   1   9 -14     47.    117.
   1   9 -14      9.    108.
   1   9 -14     93.    184.
   1  -9 -14     68.    117.
   1  -9 -14    101.    118.
   1  -9 -14     58.    126.
   1  -9 -14     92.    127.
  -1  -9  14    118.    122.
  -1  -9  14     70.    115.
  -1  -9  14     36.    114.
  -1  -9  14    106.    155.
  -1  -9  14      9.    101.
  -1   9  14     61.    125.
  -1   9  14     42.    122.
  -1   9  14    106.    130.
   1  -9 -13   5094.    372.
   1   9 -13   4916.    382.
   1   9 -13   5012.    558.
   1   9 -13   5148.    354.
   1   9 -13   4802.    373.
   1  -9 -13   5065.    557.
   1  -9 -13   4911.    275.
   1  -9 -13   4729.    397.
  -1  -9  13   4343.    367.
  -1  -9  13   4355.    359.
  -1  -9  13   4694.    483.
  -1  -9  13   4811.    570.
  -1  -9  13   4599.    333.
  -1   9  13   4763.    410.
  -1   9  13   4643.    384.
  -1   9  13   5328.    585.
   1  -9 -12    223.    134.
   1   9 -12     73.    138.
   1   9 -12    130.    213.
   1   9 -12    137.    137.
   1   9 -12    125.    191.
   1  -9 -12    240.     95.
   1  -9 -12    423.    134.
   1  -9 -12     94.     95.
  -1   9  12    170.     98.
  -1  -9  12    231.    118.
  -1  -9  12    270.    203.
  -1  -9  12    237.    138.
  -1  -9  12    267.    114.
  -1  -9  12    239.    201.
  -1   9  12    254.    143.
  -1   9  12    277.    217.
   1  -9 -11   2644.    269.
   1  -9 -11   2803.    296.
   1  -9 -11   2712.    204.
   1   9 -11   2635.    278.
   1   9 -11   2428.    275.
   1   9 -11   2779.    251.
   1   9 -11   2878.    275.
   1  -9 -11   3299.    417.
  -1   9  11   2426.    208.
  -1  -9  11   2880.    263.
  -1  -9  11   2569.    279.
  -1  -9  11   2680.    238.
  -1  -9  11   2516.    266.
  -1  -9  11   2668.    236.
  -1   9  11   2429.    287.
  -1   9  11   2399.    287.
   1  -9 -10   3028.    217.
   1  -9 -10   2802.    282.
   1   9 -10   3067.    282.
   1   9 -10   3073.    287.
   1   9 -10   2844.    253.
   1   9 -10   3100.    432.
   1  -9 -10   3047.    290.
   1  -9 -10   3143.    313.
  -1  -9  10   3041.    248.
  -1  -9  10   3302.    412.
  -1  -9  10   3166.    283.
  -1  -9  10   2970.    253.
  -1  -9  10   3096.    272.
  -1   9  10   3325.    294.
  -1   9  10   2742.    325.
  -1   9  10   3266.    445.
   1  -9  -9    570.    114.
   1   9  -9    556.    234.
   1   9  -9    475.    221.
   1   9  -9    388.    154.
   1  -9  -9    514.    177.
   1  -9  -9    650.    155.
   1  -9  -9    485.    154.
  -1   9   9    391.    155.
  -1  -9   9    554.    229.
  -1  -9   9    397.    137.
  -1  -9   9    467.    149.
  -1   9   9    468.    246.
  -1  -9   9    553.    148.
  -1  -9   9    586.    136.
  -1   9   9    452.    180.
   1   9  -8   1377.    202.
   1   9  -8   1220.    187.
   1   9  -8   1412.    313.
   1  -9  -8   1478.    157.
   1  -9  -8   1513.    202.
   1  -9  -8   1515.    168.
   1  -9  -8   1502.    203.
  -1   9   8   1510.    165.
  -1  -9   8   1628.    194.
  -1   9   8   1403.    205.
  -1  -9   8   1219.    179.
  -1  -9   8   1395.    196.
  -1  -9   8   1055.    270.
  -1  -9   8   1675.    195.
  -1   9   8   1447.    207.
   1  -9  -7    243.    119.
   1  -9  -7    121.    140.
   1   9  -7    161.    115.
   1  -9  -7     93.     95.
   1   9  -7    115.    119.
   1   9  -7    188.    106.
  -1   9   7    249.    122.
  -1  -9   7    263.    185.
  -1  -9   7    323.    104.
  -1  -9   7    251.    111.
  -1  -9   7    169.    102.
  -1  -9   7    112.    113.
  -1   9   7    196.     96.
   1  -9  -6   6030.    364.
   1   9  -6   5707.    357.
   1  -9  -6   5997.    303.
   1  -9  -6   5937.    434.
  -1   9   6   6050.    375.
  -1  -9   6   5906.    333.
  -1  -9   6   6163.    359.
  -1  -9   6   6015.    349.
  -1   9   6   6113.    452.
   1  -9  -5    -70.     75.
   1   9  -5    121.     86.
   1  -9  -5      8.    113.
   1  -9  -5     23.     89.
   1  -9  -5   -280.    157.
  -1   9   5   -251.     99.
  -1  -9   5   -126.    124.
  -1   9   5     48.     77.
   1  -9  -4   4478.    309.
   1   9  -4   4398.    305.
   1   9  -4   4540.    293.
   1   9  -4   4239.    279.
   1  -9  -4   4424.    267.
   1  -9  -4   4310.    274.
  -1  -9   4   4538.    276.
  -1  -9   4   4428.    279.
  -1   9   4   4594.    279.
   1   9  -3   2695.    331.
   1  -9  -3   2674.    207.
  -1  -9   3   2541.    211.
  -1   9   3   2559.    328.
   1  -9  -2   3159.    329.
   1   9  -2   2881.    233.
  -1  -9   2   3413.    316.
  -1   9   2   2963.    239.
   1   9  -1    740.    136.
   1  -9  -1    824.    140.
  -1  -9   1    903.    148.
  -1  -9   1    958.    152.
  -1  -9   1    687.    129.
  -1   9   1    687.    149.
   1   9   0   3663.    238.
   1  -9   0   3692.    374.
  -1  -9   0   3779.    256.
  -1  -9   0   3774.    228.
  -1   9   0   3801.    267.
   1  -9   1   4994.    302.
   1   9   1   4756.    268.
  -1  -9  -1   4890.    364.
  -1   9  -1   4979.    312.
  -1   9  -1   5045.    336.
   1  -9   2   5153.    316.
   1   9   2   5289.    374.
   1   9   2   5204.    315.
   1  -9   2   5151.    335.
  -1  -9  -2   4996.    307.
  -1  -9  -2   5063.    258.
  -1   9  -2   5344.    342.
  -1   9  -2   4960.    475.
   1   9   3   1702.    226.
   1   9   3   2141.    337.
   1  -9   3   1748.    295.
  -1  -9  -3   1181.    216.
  -1  -9  -3   1078.    214.
  -1  -9  -3   1881.    205.
  -1   9  -3   1668.    204.
   1  -9   4   6586.    375.
   1   9   4   6027.    378.
   1   9   4   6430.    286.
  -1   9  -4   6494.    380.
  -1  -9  -4   5986.    378.
  -1  -9  -4   6171.    540.
  -1  -9  -4   6128.    287.
   1  -9   5  18149.    990.
   1  -9   5  20214.    795.
   1   9   5  18685.    647.
   1   9   5  19810.    792.
   1  -9   5  19293.    812.
  -1   9  -5  19601.    805.
  -1  -9  -5  19367.    650.
  -1  -9  -5  19518.    775.
  -1  -9  -5  19316.    651.
  -1   9  -5  19585.    815.
   1   9   6    104.    101.
   1   9   6    104.     67.
   1   9   6     31.    110.
   1  -9   6    127.    102.
  -1  -9  -6     -5.    162.
  -1  -9  -6     60.    102.
  -1  -9  -6    108.     66.
  -1   9  -6     90.    227.
  -1   9  -6     65.    106.
   1   9   7    151.    197.
   1   9   7    257.     81.
   1   9   7    206.    193.
   1  -9   7    418.    130.
   1  -9   7    256.    126.
   1  -9   7    278.    128.
   1  -9   7    273.    130.
  -1   9  -7    304.    199.
  -1  -9  -7    377.    123.
  -1  -9  -7    121.     76.
  -1  -9  -7    338.     78.
  -1  -9  -7    296.    119.
  -1   9  -7    298.    128.
   1  -9   8    957.    168.
   1  -9   8   1081.    174.
   1   9   8    872.    173.
   1   9   8    890.    171.
   1   9   8    621.    109.
   1  -9   8    917.    181.
   1  -9   8    859.    177.
   1  -9   8   1077.    184.
  -1  -9  -8    954.    165.
  -1  -9  -8   1097.    255.
  -1  -9  -8    806.    256.
  -1  -9  -8    704.    101.
  -1   9  -8    875.    182.
  -1   9  -8   1020.    185.
  -1   9  -8    889.    179.
   1   9   9   2682.    382.
   1   9   9   2514.    229.
   1   9   9   2572.    248.
   1  -9   9   2511.    260.
   1  -9   9   2162.    252.
   1  -9   9   2084.    252.
   1  -9   9   2242.    385.
   1  -9   9   2847.    408.
  -1   9  -9   2720.    256.
  -1  -9  -9   2392.    245.
  -1  -9  -9   2362.    219.
  -1  -9  -9   2173.    222.
  -1  -9  -9   2146.    241.
  -1   9  -9   1922.    259.
  -1   9  -9   2838.    277.
   1   9  10   3272.    266.
   1   9  10   3875.    296.
   1   9  10   3370.    297.
   1  -9  10   3097.    295.
   1  -9  10   3260.    464.
   1  -9  10   3610.    295.
   1  -9  10   3219.    302.
   1  -9  10   3223.    322.
  -1   9 -10   3688.    317.
  -1  -9 -10   3199.    258.
  -1  -9 -10   3466.    430.
  -1  -9 -10   3246.    434.
  -1  -9 -10   3465.    181.
  -1   9 -10   3668.    311.
  -1   9 -10   3200.    302.
  -1   9 -10   3477.    309.
   1   9  11    280.    119.
   1   9  11    263.    136.
   1   9  11    221.    141.
   1  -9  11    280.    211.
   1  -9  11    211.    140.
   1  -9  11    439.    213.
   1  -9  11    317.    141.
   1  -9  11    261.    146.
  -1   9 -11    318.    146.
  -1   9 -11    491.    144.
  -1  -9 -11    221.    135.
  -1  -9 -11    141.     73.
  -1  -9 -11    342.    113.
  -1  -9 -11    275.    135.
  -1   9 -11    262.    220.
  -1   9 -11    290.    222.
   1  -9  12    838.    185.
   1  -9  12    918.    183.
   1  -9  12    904.    202.
   1   9  12    720.    291.
   1   9  12    596.    160.
   1   9  12    974.    290.
   1  -9  12    891.    193.
   1  -9  12   1068.    294.
  -1  -9 -12   1051.    179.
  -1   9 -12    987.    307.
  -1   9 -12    955.    192.
  -1  -9 -12    705.    149.
  -1  -9 -12    666.     96.
  -1  -9 -12    966.    292.
  -1   9 -12   1000.    193.
  -1   9 -12   1070.    199.
  -1   9 -12    846.    188.
   1   9  13    910.    186.
   1   9  13   1380.    224.
   1   9  13   1592.    228.
   1  -9  13   1462.    225.
   1  -9  13   1410.    214.
   1  -9  13   1286.    334.
   1  -9  13   1223.    232.
   1  -9  13   1244.    240.
  -1  -9 -13   1471.    218.
  -1  -9 -13   1304.    228.
  -1  -9 -13   1092.    175.
  -1  -9 -13    907.    172.
  -1   9 -13   1368.    224.
  -1   9 -13   1522.    229.
  -1   9 -13   1360.    225.
  -1   9 -13   1425.    228.
  -1   9 -13   1214.    235.
   1  -9  14   1798.    256.
   1   9  14   1760.    255.
   1   9  14    895.    197.
   1   9  14   1842.    258.
   1  -9  14   1524.    244.
   1  -9  14   1575.    256.
   1  -9  14   1740.    260.
   1  -9  14   1715.    244.
  -1  -9 -14   1554.    384.
  -1   9 -14   1616.    252.
  -1  -9 -14   1575.    130.
  -1  -9 -14   1670.    190.
  -1  -9 -14   1788.    245.
  -1   9 -14   1745.    252.
  -1   9 -14   1816.    260.
  -1   9 -14   1737.    266.
  -1   9 -14   1849.    253.
   1  -9  15   7842.    767.
   1  -9  15   7820.    522.
   1   9  15   8123.    528.
   1   9  15   8152.    527.
   1  -9  15   7845.    513.
   1  -9  15   7745.    543.
   1  -9  15   8079.    716.
  -1  -9 -15   8145.    520.
  -1  -9 -15   7693.    300.
  -1  -9 -15   7914.    510.
  -1   9 -15   8183.    752.
  -1   9 -15   7654.    532.
  -1   9 -15   7832.    530.
   1  -9  16    285.    148.
   1   9  16    282.    240.
   1   9  16     98.    246.
   1  -9  16    112.    162.
   1  -9  16    125.    156.
   1  -9  16    279.    242.
   1  -9  16    243.    160.
  -1  -9 -16    203.    154.
  -1  -9 -16    252.    239.
  -1   9 -16     75.    158.
  -1   9 -16    446.    251.
  -1   9 -16    236.    154.
   1  -9  17   1414.    266.
   1   9  17   1458.    270.
   1   9  17   1432.    425.
   1  -9  17   1688.    256.
   1  -9  17   1633.    271.
   1  -9  17   1456.    280.
   1  -9  17   1478.    283.
  -1   9 -17   1537.    275.
  -1  -9 -17   1442.    264.
  -1  -9 -17   1618.    276.
  -1   9 -17   1272.    274.
  -1   9 -17   1356.    269.
   1   9  18    609.    200.
   1  -9  18    534.    212.
   1   9  18    487.    211.
   1  -9  18    382.    211.
   1  -9  18    555.    203.
   1  -9  18    605.    202.
   1  -9  18    370.    187.
  -1   9 -18    429.    199.
  -1  -9 -18    441.    197.
  -1   9 -18    537.    316.
  -1  -9 -18    509.    207.
  -1   9 -18    502.    203.
   1   9  19    386.    197.
   1   9  19    447.    188.
   1  -9  19    253.    180.
   1  -9  19    490.    190.
   1  -9  19    328.    199.
   1  -9  19    302.    189.
   1  -9  19    193.    199.
  -1   9 -19    302.    190.
  -1  -9 -19    341.    191.
  -1  -9 -19    403.    186.
  -1   9 -19    448.    302.
  -1   9 -19    357.    194.
   1   9  20    722.    240.
   1   9  20    530.    231.
   1  -9  20    492.    225.
   1  -9  20    552.    231.
   1  -9  20    963.    373.
   1  -9  20    521.    345.
   1  -9  20    767.    244.
  -1  -9 -20    583.    230.
  -1  -9 -20    720.    228.
  -1   9 -20    598.    363.
  -1   9 -20    800.    234.
  -1   9 -20    594.    353.
   1 -10 -18    917.    257.
   1 -10 -18   1243.    256.
   1  10 -18    863.    248.
   1  10 -18    954.    259.
   1 -10 -18    659.    169.
   1 -10 -18    951.    185.
  -1  10  18   1015.    261.
  -1 -10  18    -19.    342.
  -1 -10  18   1113.    380.
  -1 -10  18   1343.    249.
  -1 -10  18   1337.    257.
  -1 -10  18    879.    330.
  -1  10  18   1113.    270.
  -1  10  18    496.    181.
   1 -10 -17    190.    248.
   1 -10 -17     42.    174.
   1  10 -17    352.    155.
   1  10 -17    145.    160.
   1 -10 -17    127.    158.
   1 -10 -17      0.    165.
  -1  10  17     89.    175.
  -1 -10  17    153.    208.
  -1 -10  17    -13.    141.
  -1 -10  17     94.    162.
  -1 -10  17     82.    155.
  -1 -10  17     32.    153.
  -1  10  17    415.    260.
  -1  10  17    410.    163.
   1 -10 -16     -7.    133.
   1 -10 -16    -44.    137.
   1 -10 -16    175.    135.
   1  10 -16    181.    133.
   1  10 -16      4.    207.
   1 -10 -16      1.    138.
  -1  10  16     -2.     94.
  -1 -10  16     97.    200.
  -1 -10  16   -119.    115.
  -1 -10  16     72.    212.
  -1 -10  16      0.    194.
  -1 -10  16    168.    182.
  -1  10  16    130.    134.
  -1  10  16    118.    140.
   1 -10 -15   1430.    363.
   1 -10 -15   1092.    246.
   1  10 -15    900.    236.
   1  10 -15   1138.    242.
   1 -10 -15    958.    165.
  -1  10  15    808.    383.
  -1 -10  15    989.    207.
  -1 -10  15    845.    358.
  -1 -10  15   1019.    202.
  -1 -10  15    959.    249.
  -1 -10  15    967.    229.
  -1  10  15   1143.    251.
  -1  10  15    779.    174.
   1 -10 -14   2559.    232.
   1 -10 -14   2723.    322.
   1 -10 -14   2889.    325.
   1  10 -14   2621.    324.
   1  10 -14   2296.    326.
   1  10 -14   2398.    291.
   1 -10 -14   2566.    237.
  -1 -10  14   2822.    333.
  -1 -10  14   2425.    427.
  -1 -10  14   1836.    419.
  -1 -10  14   2744.    314.
  -1 -10  14   2086.    477.
  -1  10  14   2662.    341.
  -1  10  14   2638.    339.
  -1  10  14   2822.    239.
   1 -10 -13      2.    254.
   1  10 -13   1120.    206.
   1  10 -13   1082.    353.
   1  10 -13   1238.    231.
   1  10 -13   1107.    236.
   1 -10 -13   1679.    167.
   1 -10 -13   1005.    353.
   1 -10 -13   1253.    230.
  -1 -10  13    922.    199.
  -1 -10  13    923.    201.
  -1 -10  13    811.    358.
  -1 -10  13    929.    224.
  -1 -10  13   1181.    223.
  -1  10  13   1039.    244.
  -1  10  13    976.    376.
  -1  10  13    391.    268.
   1  10 -12   2307.    267.
   1 -10 -12   2158.    288.
   1  10 -12   2204.    292.
   1  10 -12   1947.    456.
   1 -10 -12   2148.    215.
   1 -10 -12   2295.    214.
   1 -10 -12   2795.    296.
  -1 -10  12   2273.    433.
  -1 -10  12   2407.    303.
  -1 -10  12   2469.    261.
  -1 -10  12   1263.    427.
  -1 -10  12   2372.    259.
  -1  10  12   2181.    232.
  -1  10  12   2451.    301.
  -1  10  12   2461.    307.
   1  10 -11    162.    148.
   1  10 -11    241.    142.
   1  10 -11    282.    148.
   1 -10 -11    268.    147.
   1 -10 -11    569.    232.
   1 -10 -11    111.    161.
   1 -10 -11      2.    110.
  -1 -10  11    404.    149.
  -1 -10  11    294.    143.
  -1 -10  11     80.    143.
  -1 -10  11    153.    205.
  -1 -10  11    263.    199.
  -1  10  11    219.    239.
  -1  10  11    325.    115.
  -1  10  11    267.    152.
   1  10 -10    -17.    123.
   1  10 -10    -29.    190.
   1  10 -10     80.    108.
   1 -10 -10     53.     88.
   1 -10 -10     16.    193.
   1 -10 -10     45.    119.
   1 -10 -10     63.     87.
  -1 -10  10    173.    183.
  -1 -10  10     63.    115.
  -1 -10  10    228.    180.
  -1 -10  10     61.    104.
  -1 -10  10     65.    101.
  -1  10  10    216.    125.
  -1  10  10    109.    197.
  -1  10  10    147.     95.
   1  10  -9     23.    185.
   1  10  -9    151.    133.
   1 -10  -9     43.    131.
   1  10  -9    352.    129.
   1 -10  -9    192.    153.
   1 -10  -9    273.    133.
   1 -10  -9    171.     97.
   1 -10  -9     77.    140.
  -1 -10   9    -33.    111.
  -1 -10   9    144.    127.
  -1 -10   9    101.    116.
  -1 -10   9    236.    125.
  -1 -10   9    152.    194.
  -1  10   9    175.    155.
  -1  10   9    136.    134.
  -1  10   9    169.    134.
   1  10  -8    -72.    153.
   1  10  -8    102.    147.
   1 -10  -8    203.     74.
   1  10  -8    -24.     91.
   1 -10  -8   -199.    153.
   1 -10  -8    119.     97.
   1 -10  -8     11.     75.
  -1 -10   8      3.    134.
  -1 -10   8    127.     85.
  -1 -10   8     78.     96.
  -1 -10   8   -235.     96.
  -1 -10   8    -73.     95.
  -1  10   8    -16.    158.
  -1  10   8    -36.     78.
  -1  10   8    -50.     99.
   1  10  -7   1974.    246.
   1  10  -7   2178.    235.
   1  10  -7   2220.    246.
   1 -10  -7   2271.    253.
   1 -10  -7   1658.    299.
   1 -10  -7   2007.    211.
   1 -10  -7   2026.    272.
  -1 -10   7   2031.    358.
  -1 -10   7   2037.    222.
  -1 -10   7   1922.    224.
  -1 -10   7   2141.    242.
  -1 -10   7   2126.    244.
  -1  10   7   2010.    206.
  -1  10   7   2004.    264.
   1  10  -6   -293.    142.
   1  10  -6     79.     98.
   1 -10  -6    102.    123.
   1 -10  -6    -27.     79.
   1 -10  -6   -326.    109.
   1 -10  -6    -88.    155.
  -1 -10   6     12.    137.
  -1 -10   6    261.    140.
  -1 -10   6    -32.     86.
  -1  10   6    -88.    164.
  -1  10   6    143.    125.
   1 -10  -5    179.    118.
   1  10  -5     75.    111.
   1  10  -5    139.    173.
   1 -10  -5    134.     99.
   1 -10  -5    -42.    125.
   1 -10  -5    130.     96.
  -1 -10   5    132.    105.
  -1 -10   5    172.    106.
  -1  10   5     65.    104.
  -1  10   5    221.    123.
   1  10  -4    628.    147.
   1 -10  -4    442.    197.
   1 -10  -4    424.    168.
   1 -10  -4    423.    136.
  -1 -10   4    683.    211.
  -1  10   4    375.    138.
  -1  10   4    613.    161.
   1  10  -3   1343.    306.
   1 -10  -3   1592.    184.
   1 -10  -3   1791.    196.
  -1 -10   3   1444.    191.
  -1  10   3   1750.    197.
   1  10  -2   1183.    196.
   1  10  -2   1079.    180.
   1 -10  -2   1135.    177.
  -1 -10   2   1576.    174.
  -1 -10   2   1356.    190.
  -1  10   2   1220.    190.
   1  10  -1   5086.    471.
   1 -10  -1   5480.    337.
  -1 -10   1   5086.    444.
  -1  10   1   5785.    508.
   1  10   0    661.    156.
   1 -10   0   1178.    162.
  -1 -10   0    796.    145.
  -1  10   0    917.    172.
   1  10   1   1220.    246.
   1 -10   1   1158.    275.
  -1 -10  -1   1031.    148.
  -1  10  -1   1244.    295.
   1  10   2    301.    104.
   1 -10   2    146.    126.
  -1 -10  -2    413.    155.
  -1 -10  -2    236.    201.
  -1  10  -2    315.    132.
   1 -10   3    398.    135.
   1  10   3    323.    143.
   1  10   3    292.    105.
  -1 -10  -3    171.    132.
  -1 -10  -3    473.    103.
  -1 -10  -3    234.    132.
  -1  10  -3    478.    141.
   1 -10   4    187.    167.
   1  10   4      4.    112.
   1  10   4    250.    125.
  -1 -10  -4     52.     79.
  -1 -10  -4    195.    162.
  -1 -10  -4      4.     82.
  -1 -10  -4    246.    164.
  -1  10  -4     95.    111.
   1  10   5    187.    124.
   1  10   5    147.    114.
   1 -10   5     33.    112.
   1 -10   5    231.    116.
  -1 -10  -5    104.    119.
  -1 -10  -5     27.     79.
  -1 -10  -5    -15.    114.
  -1 -10  -5    195.    108.
  -1  10  -5     46.    113.
   1  10   6   2133.    240.
   1  10   6   2041.    174.
   1 -10   6   1800.    379.
   1 -10   6   2075.    249.
   1 -10   6   1769.    390.
  -1 -10  -6   1910.    244.
  -1 -10  -6   2216.    252.
  -1 -10  -6   2119.    169.
  -1 -10  -6   1722.    242.
  -1  10  -6   1984.    271.
  -1  10  -6   2074.    383.
   1  10   7   2262.    183.
   1  10   7   2092.    399.
   1  10   7   2576.    260.
   1 -10   7   2396.    418.
   1 -10   7   1955.    270.
   1 -10   7   2332.    278.
   1 -10   7   2356.    442.
  -1 -10  -7   2437.    260.
  -1 -10  -7   2208.    262.
  -1 -10  -7   2258.    181.
  -1 -10  -7   2259.    180.
  -1 -10  -7   2228.    256.
  -1  10  -7   2553.    292.
  -1  10  -7   2647.    266.
  -1  10  -7   2662.    435.
   1 -10   8    -71.    107.
   1  10   8   -106.     95.
   1  10   8     68.     60.
   1  10   8      8.     95.
   1 -10   8    101.     97.
   1 -10   8    -10.    147.
   1 -10   8     21.     94.
  -1 -10  -8     12.     91.
  -1 -10  -8    -68.     58.
  -1 -10  -8    -78.     98.
  -1 -10  -8     57.     60.
  -1 -10  -8    -66.    142.
  -1  10  -8   -119.    100.
  -1  10  -8    124.     97.
  -1  10  -8   -231.    103.
   1 -10   9    776.    311.
   1 -10   9    862.    305.
   1  10   9    582.    177.
   1  10   9    604.    295.
   1  10   9    855.    186.
   1 -10   9    647.    183.
   1 -10   9    830.    185.
   1 -10   9    881.    296.
  -1  10  -9    832.    205.
  -1 -10  -9    592.    179.
  -1 -10  -9    909.    181.
  -1 -10  -9    863.    182.
  -1 -10  -9    642.    176.
  -1  10  -9    824.    194.
  -1  10  -9    744.    195.
   1 -10  10    252.    167.
   1  10  10    577.    165.
   1  10  10    424.    156.
   1  10  10    425.    168.
   1 -10  10    395.    180.
   1 -10  10    510.    170.
   1 -10  10    432.    172.
   1 -10  10    432.    166.
  -1  10 -10    430.    268.
  -1 -10 -10    541.    252.
  -1 -10 -10    381.    149.
  -1 -10 -10    615.    251.
  -1 -10 -10    305.    147.
  -1  10 -10    568.    172.
  -1  10 -10    328.    179.
   1  10  11   2825.    291.
   1  10  11   3156.    318.
   1  10  11   2940.    324.
   1 -10  11   3277.    344.
   1 -10  11   3143.    323.
   1 -10  11   3164.    334.
   1 -10  11   3366.    464.
   1 -10  11   2906.    465.
  -1  10 -11   3273.    345.
  -1 -10 -11   3338.    313.
  -1 -10 -11   2958.    194.
  -1 -10 -11   2749.    315.
  -1 -10 -11   3077.    285.
  -1  10 -11   3010.    331.
  -1  10 -11   2687.    485.
   1 -10  12     -4.    135.
   1  10  12    104.    194.
   1  10  12    -46.    201.
   1  10  12     81.    112.
   1 -10  12     49.    199.
   1 -10  12     83.    125.
   1 -10  12   -139.    202.
   1 -10  12     30.    121.
  -1  10 -12    191.    134.
  -1 -10 -12     89.     68.
  -1 -10 -12     62.    108.
  -1 -10 -12    150.    200.
  -1 -10 -12     62.    193.
  -1  10 -12    107.    133.
  -1  10 -12    117.    137.
   1 -10  13   3376.    322.
   1  10  13   3076.    338.
   1  10  13   3274.    337.
   1 -10  13   3130.    335.
   1 -10  13   3055.    350.
   1 -10  13   2956.    349.
   1 -10  13   2195.    502.
  -1  10 -13   2913.    351.
  -1 -10 -13   3245.    321.
  -1 -10 -13   2742.    190.
  -1 -10 -13   2756.    191.
  -1 -10 -13   3288.    339.
  -1  10 -13   3613.    523.
  -1  10 -13   3461.    364.
  -1  10 -13   3118.    352.
   1  10  14     60.    129.
   1  10  14     54.    126.
   1 -10  14    180.    135.
   1 -10  14     77.    127.
   1 -10  14    -25.    130.
   1 -10  14     61.    120.
   1 -10  14     12.    124.
  -1  10 -14    134.    135.
  -1 -10 -14   -106.    198.
  -1 -10 -14   -118.    124.
  -1  10 -14     91.    131.
  -1  10 -14     74.    136.
  -1  10 -14     63.    132.
   1 -10  15   3390.    375.
   1 -10  15   1516.    525.
   1  10  15   3496.    364.
   1  10  15   3111.    369.
   1 -10  15   3142.    374.
   1 -10  15   3237.    364.
   1 -10  15   2619.    551.
  -1 -10 -15   3432.    356.
  -1 -10 -15   2757.    368.
  -1  10 -15   3438.    370.
  -1  10 -15   2804.    554.
   1  10  16   8077.    860.
   1  10  16   9103.    858.
   1 -10  16   7599.    625.
   1 -10  16   8329.    602.
   1 -10  16   8211.    842.
   1 -10  16   8164.    609.
   1 -10  16   8298.    575.
  -1  10 -16   7796.    863.
  -1  10 -16   8427.    605.
  -1 -10 -16   8366.    597.
  -1 -10 -16   7775.    591.
  -1  10 -16   8163.    893.
   1  10  17    331.    292.
   1  10  17    222.    282.
   1 -10  17    359.    288.
   1 -10  17    183.    280.
   1 -10  17    410.    175.
   1 -10  17    157.    296.
   1 -10  17    212.    180.
  -1  10 -17    180.    184.
  -1 -10 -17    124.    183.
  -1 -10 -17    265.    178.
  -1  10 -17    237.    187.
  -1  10 -17    124.    290.
   1 -10  18    538.    225.
   1  10  18    717.    229.
   1 -10  18    434.    238.
   1  10  18    550.    237.
   1 -10  18    926.    237.
   1 -10  18    422.    230.
   1 -10  18    450.    232.
  -1 -10 -18    607.    347.
  -1 -10 -18    762.    238.
  -1  10 -18    648.    236.
  -1  10 -18    635.    236.
  -1  10 -18    555.    237.
   1 -11 -15    198.    153.
   1 -11 -15     44.    117.
   1 -11 -15      0.    106.
   1  11 -15    162.    159.
   1 -11 -15     59.    161.
  -1 -11  15    110.    237.
  -1 -11  15     54.    141.
  -1 -11  15     -8.    161.
  -1 -11  15    108.    154.
  -1 -11  15    334.    129.
  -1  11  15     69.    115.
  -1  11  15    221.    260.
  -1  11  15    235.    163.
   1 -11 -14      0.     93.
   1 -11 -14     23.    131.
   1  11 -14      0.    116.
   1  11 -14    191.    129.
   1  11 -14     69.    139.
   1 -11 -14    -37.    132.
   1 -11 -14     79.     91.
  -1  11  14    -52.     97.
  -1  11  14   -194.    213.
  -1 -11  14    175.    118.
  -1 -11  14    165.    198.
  -1 -11  14   -101.    134.
  -1 -11  14    151.    170.
  -1 -11  14    -51.    125.
  -1  11  14      2.    136.
   1 -11 -13    683.    336.
   1 -11 -13    632.    156.
   1  11 -13    576.    218.
   1  11 -13    668.    193.
   1  11 -13    597.    214.
   1 -11 -13    532.    213.
   1 -11 -13     -1.    241.
  -1  11  13    774.    230.
  -1  11  13    508.    227.
  -1 -11  13    455.    179.
  -1 -11  13    764.    205.
  -1 -11  13    673.    340.
  -1 -11  13    839.    209.
  -1 -11  13    673.    193.
  -1  11  13    311.    254.
   1 -11 -12   1303.    295.
   1  11 -12   1219.    405.
   1  11 -12   1003.    395.
   1  11 -12   1208.    237.
   1 -11 -12   1471.    263.
   1 -11 -12   1207.    397.
  -1  11  12   1228.    272.
  -1  11  12   1318.    271.
  -1 -11  12   1088.    259.
  -1 -11  12    687.    388.
  -1 -11  12   1243.    386.
  -1 -11  12   1426.    223.
  -1 -11  12   1256.    232.
  -1  11  12    944.    197.
   1 -11 -11   1417.    292.
   1 -11 -11   1464.    407.
   1  11 -11   1463.    270.
   1  11 -11   1466.    244.
   1  11 -11   1131.    279.
   1 -11 -11   1607.    273.
   1 -11 -11   1340.    311.
  -1  11  11   1408.    214.
  -1  11  11   1628.    284.
  -1  11  11   1717.    440.
  -1 -11  11   1303.    263.
  -1 -11  11   1448.    266.
  -1 -11  11   1225.    262.
  -1 -11  11   1310.    356.
  -1 -11  11   1438.    372.
   1 -11 -10    467.    454.
   1 -11 -10   2098.    321.
   1  11 -10   2434.    265.
   1 -11 -10   2290.    300.
   1  11 -10   2166.    292.
   1  11 -10   1745.    463.
   1 -11 -10   2154.    226.
   1 -11 -10   2028.    231.
  -1  11  10   2353.    312.
  -1  11  10   1954.    361.
  -1 -11  10   2452.    258.
  -1  11  10   1960.    312.
  -1 -11  10   1332.    440.
  -1 -11  10   2027.    256.
  -1 -11  10    947.    440.
  -1 -11  10   2100.    296.
   1 -11  -9     56.    162.
   1 -11  -9   -127.    114.
   1 -11  -9    186.    173.
   1 -11  -9     66.    106.
   1 -11  -9    -73.     77.
   1  11  -9   -132.     99.
   1  11  -9     82.    103.
   1  11  -9    -28.    145.
   1 -11  -9     17.     79.
  -1  11   9    195.    171.
  -1 -11   9     29.    158.
  -1 -11   9    -15.    144.
  -1 -11   9      6.     97.
  -1 -11   9      7.     93.
  -1 -11   9    -10.    100.
  -1  11   9     51.    110.
  -1  11   9    -39.     79.
   1 -11  -8    571.    197.
   1  11  -8    585.    288.
   1  11  -8    549.    289.
   1  11  -8    524.    167.
   1 -11  -8    416.    185.
   1 -11  -8    456.    293.
   1 -11  -8    565.    143.
   1 -11  -8    476.    148.
  -1 -11   8    560.    173.
  -1 -11   8      7.    251.
  -1 -11   8    469.    166.
  -1  11   8    532.    196.
  -1  11   8    542.    151.
   1 -11  -7    474.    184.
   1 -11  -7    745.    220.
   1  11  -7    415.    270.
   1  11  -7    715.    179.
   1 -11  -7    659.    227.
   1 -11  -7    639.    198.
  -1  11   7    452.    232.
  -1 -11   7    479.    170.
  -1 -11   7      3.    164.
  -1 -11   7    518.    171.
  -1  11   7    664.    199.
   1 -11  -6    543.    147.
   1 -11  -6    433.    187.
   1 -11  -6   -203.    214.
   1  11  -6    687.    176.
   1  11  -6    741.    174.
   1 -11  -6    679.    150.
  -1  11   6    607.    156.
  -1  11   6    692.    202.
  -1 -11   6     10.    167.
  -1 -11   6    792.    169.
  -1 -11   6    583.    258.
   1 -11  -5   3585.    565.
   1  11  -5   3633.    504.
   1 -11  -5   4038.    304.
   1 -11  -5   3640.    293.
  -1  11   5   4000.    314.
  -1 -11   5   3809.    325.
   1  11  -4    -57.    100.
   1 -11  -4    118.     93.
   1 -11  -4     62.    137.
  -1 -11   4      8.     95.
  -1  11   4     38.     97.
   1 -11  -3     64.    105.
   1  11  -3      6.    104.
   1 -11  -3    119.    102.
  -1 -11   3     39.    105.
  -1 -11   3    156.    154.
  -1  11   3      0.    104.
   1 -11  -2   1820.    220.
   1  11  -2   1255.    339.
   1 -11  -2   1423.    226.
  -1  11   2   1465.    350.
  -1 -11   2   1840.    215.
   1  11  -1     69.    159.
   1 -11  -1    888.    166.
  -1 -11   1    714.    151.
  -1  11   1    738.    172.
   1 -11   0   1391.    308.
   1  11   0     60.    300.
  -1  11   0   1285.    335.
  -1 -11   0   1614.    185.
   1  11   1   7511.    427.
   1 -11   1   7309.    463.
  -1  11  -1   8007.    483.
  -1 -11  -1   7376.    557.
   1  11   2    326.    123.
   1 -11   2    298.    144.
  -1  11  -2    322.    153.
  -1 -11  -2    259.    116.
  -1 -11  -2    287.    148.
  -1 -11  -2    309.    145.
   1 -11   3    147.    142.
   1  11   3    140.    120.
  -1 -11  -3   -101.     77.
  -1 -11  -3    -90.     98.
  -1 -11  -3      9.     72.
  -1 -11  -3   -118.    149.
  -1  11  -3     58.     99.
   1 -11   4    337.    139.
   1  11   4     64.    227.
   1  11   4    208.    111.
  -1 -11  -4    229.    143.
  -1 -11  -4    164.    157.
  -1 -11  -4    191.    138.
  -1 -11  -4    179.    107.
  -1  11  -4    264.    144.
   1  11   5    984.    215.
   1  11   5    912.    160.
   1 -11   5   1112.    208.
  -1  11  -5    866.    330.
  -1 -11  -5   1112.    236.
  -1 -11  -5   1014.    203.
  -1 -11  -5    931.    151.
  -1 -11  -5   1084.    314.
   1 -11   6    368.    161.
   1 -11   6    375.    161.
   1 -11   6      8.    157.
   1  11   6    337.    170.
   1  11   6    329.    255.
  -1  11  -6    154.    166.
  -1  11  -6    403.    158.
  -1 -11  -6    400.    167.
  -1 -11  -6    270.    108.
  -1 -11  -6    299.    241.
  -1 -11  -6    242.    157.
   1 -11   7      5.    220.
   1 -11   7   1219.    224.
   1  11   7   1099.    222.
   1  11   7    997.    228.
   1  11   7    791.    155.
   1 -11   7   1049.    219.
  -1  11  -7   1068.    346.
  -1 -11  -7   1157.    217.
  -1 -11  -7   1001.    152.
  -1 -11  -7   1317.    213.
  -1 -11  -7   1087.    152.
  -1 -11  -7   1056.    224.
  -1  11  -7   1113.    225.
   1 -11   8      1.    280.
   1  11   8    350.    125.
   1 -11   8    567.    190.
   1  11   8    681.    187.
   1  11   8    520.    186.
   1 -11   8    543.    190.
  -1  11  -8    541.    192.
  -1  11  -8    502.    192.
  -1 -11  -8    556.    179.
  -1 -11  -8    694.    185.
  -1 -11  -8    578.    279.
  -1 -11  -8    433.    122.
  -1 -11  -8    481.    119.
  -1 -11  -8    412.    190.
   1 -11   9    554.    204.
   1 -11   9    827.    217.
   1  11   9    495.    134.
   1  11   9    714.    313.
   1  11   9    961.    315.
   1 -11   9    847.    210.
   1 -11   9    674.    194.
   1 -11   9    879.    207.
  -1  11  -9    844.    332.
  -1  11  -9    786.    218.
  -1 -11  -9    473.    130.
  -1 -11  -9    305.    204.
  -1 -11  -9    898.    196.
  -1 -11  -9    987.    312.
  -1 -11  -9    652.    199.
  -1  11  -9    693.    318.
   1 -11  10    -20.    125.
   1  11  10     51.    117.
   1  11  10    -13.    120.
   1  11  10    -80.    118.
   1 -11  10     42.    113.
   1 -11  10     96.    118.
   1 -11  10     92.    123.
   1 -11  10    148.    119.
  -1  11 -10    198.    124.
  -1  11 -10    -91.    119.
  -1 -11 -10    -36.    114.
  -1 -11 -10    -23.    114.
  -1 -11 -10     49.    113.
  -1 -11 -10    104.    177.
  -1 -11 -10     97.    121.
  -1  11 -10   -161.    129.
   1 -11  11   1262.    366.
   1 -11  11    900.    246.
   1  11  11    458.    209.
   1  11  11   1159.    231.
   1  11  11   1178.    234.
   1 -11  11   1072.    347.
   1 -11  11    996.    368.
   1 -11  11   1131.    339.
  -1  11 -11    260.    379.
  -1  11 -11    941.    239.
  -1 -11 -11    837.    230.
  -1 -11 -11   1156.    235.
  -1 -11 -11    825.    145.
  -1 -11 -11    504.    211.
  -1 -11 -11   1126.    224.
  -1  11 -11    995.    248.
   1 -11  12     58.    150.
   1 -11  12    182.    146.
   1 -11  12     61.    152.
   1  11  12    239.    235.
   1  11  12     76.    228.
   1 -11  12    245.    156.
   1 -11  12    196.    144.
  -1  11 -12   -104.    161.
  -1  11 -12     84.    154.
  -1 -11 -12    166.    224.
  -1 -11 -12    155.    225.
  -1  11 -12     75.    161.
   1 -11  13    105.    277.
   1 -11  13    185.    167.
   1 -11  13    116.    174.
   1 -11  13    240.    183.
   1 -11  13    301.    182.
   1  11  13    391.    174.
   1  11  13    133.    179.
  -1 -11 -13    183.    175.
  -1 -11 -13    382.    170.
  -1  11 -13    247.    285.
  -1  11 -13    314.    277.
  -1  11 -13    319.    186.
   1 -11  14    -63.    135.
   1 -11  14     28.    124.
   1 -11  14    -63.    128.
   1  11  14      8.    132.
   1  11  14    165.    132.
   1 -11  14   -105.    128.
   1 -11  14    228.    203.
  -1  11 -14    144.    205.
  -1 -11 -14    -45.    196.
  -1 -11 -14    -25.    192.
  -1  11 -14    157.    131.
  -1  11 -14    -35.    138.
   1  11  15    403.    196.
   1  11  15    369.    201.
   1 -11  15    495.    300.
   1 -11  15    448.    304.
   1 -11  15   -135.    294.
   1 -11  15    418.    203.
   1 -11  15    201.    320.
  -1  11 -15    117.    206.
  -1 -11 -15    365.    193.
  -1 -11 -15    306.    198.
  -1  11 -15    426.    204.
   1 -12 -11   1861.    342.
   1 -12 -11   2412.    272.
   1 -12 -11   2156.    364.
   1 -12 -11   2240.    263.
   1  12 -11   2398.    321.
   1  12 -11   1475.    514.
   1  12 -11   2727.    368.
   1 -12 -11   2310.    530.
   1 -12 -11   2080.    381.
  -1  12  11   2156.    277.
  -1  12  11   2843.    369.
  -1 -12  11   2565.    340.
  -1 -12  11   1957.    516.
  -1 -12  11   2572.    322.
  -1 -12  11   2232.    295.
  -1 -12  11   1688.    343.
  -1  12  11   2168.    370.
   1 -12 -10     -2.    294.
   1 -12 -10    766.    192.
   1 -12 -10   1075.    245.
   1 -12 -10   1045.    253.
   1  12 -10    818.    266.
   1  12 -10   1083.    217.
   1  12 -10   1040.    244.
   1 -12 -10    825.    408.
   1 -12 -10    819.    264.
  -1  12  10    830.    265.
  -1  12  10    742.    302.
  -1 -12  10    852.    240.
  -1 -12  10    763.    233.
  -1 -12  10    207.    328.
  -1 -12  10    778.    221.
  -1 -12  10    840.    244.
  -1  12  10    949.    406.
   1 -12  -9     76.    102.
   1 -12  -9     83.    133.
   1 -12  -9    182.    130.
   1 -12  -9    201.    100.
   1  12  -9     19.    118.
   1  12  -9    230.    135.
   1  12  -9     35.    127.
   1 -12  -9    -52.    136.
   1 -12  -9   -194.    136.
  -1  12   9     41.    103.
  -1  12   9     61.    134.
  -1 -12   9     18.    176.
  -1 -12   9    -44.    134.
  -1 -12   9    -48.    124.
  -1 -12   9   -343.    111.
  -1  12   9    -15.    206.
  -1 -12   9    265.    191.
   1 -12  -8    139.    149.
   1 -12  -8      0.    158.
   1 -12  -8    -12.    112.
   1  12  -8     27.    142.
   1  12  -8    207.    137.
   1  12  -8     23.    151.
   1 -12  -8    173.    118.
  -1 -12   8     24.    137.
  -1 -12   8      9.    123.
  -1 -12   8     62.    142.
  -1 -12   8    188.    143.
  -1  12   8    259.    153.
  -1  12   8     -9.    193.
   1 -12  -7   1037.    358.
   1 -12  -7    883.    186.
   1  12  -7    715.    335.
   1  12  -7    950.    210.
   1 -12  -7    906.    363.
   1 -12  -7    696.    269.
  -1  12   7    839.    190.
  -1  12   7    718.    368.
  -1 -12   7    653.    318.
  -1 -12   7    823.    216.
  -1 -12   7      8.    199.
   1 -12  -6     35.     99.
   1 -12  -6   -166.    123.
   1  12  -6     35.    112.
   1  12  -6    -39.    108.
   1 -12  -6    -91.    125.
   1 -12  -6     15.     95.
  -1  12   6    -73.    122.
  -1  12   6    -76.    100.
  -1 -12   6     55.    109.
  -1 -12   6      6.    110.
  -1 -12   6     50.    111.
   1 -12  -5    207.    136.
   1 -12  -5    116.    219.
   1 -12  -5    257.    265.
   1  12  -5    167.    159.
   1  12  -5    342.    245.
  -1  12   5    502.    174.
  -1  12   5    286.    227.
  -1 -12   5      3.    237.
  -1 -12   5    133.    232.
   1 -12  -4    -13.    117.
   1 -12  -4     60.    115.
   1  12  -4    206.    196.
  -1 -12   4    -29.    120.
  -1  12   4    206.    117.
   1 -12  -3   4110.    551.
   1 -12  -3   4776.    551.
   1  12  -3   4658.    391.
  -1 -12   3   4497.    374.
  -1  12   3   4819.    573.
   1 -12  -2    513.    184.
   1 -12  -2    705.    176.
   1  12  -2     28.    182.
  -1  12   2    804.    190.
  -1 -12   2    717.    170.
   1  12  -1   5282.    405.
   1 -12  -1   5342.    405.
   1 -12  -1   5341.    423.
  -1 -12   1   5024.    559.
  -1  12   1   5247.    627.
   1 -12   0    271.    138.
   1  12   0     15.    130.
  -1  12   0    122.    145.
  -1 -12   0    196.    124.
   1  12   1     77.    128.
   1 -12   1    339.    222.
  -1  12  -1    236.    152.
  -1 -12  -1    200.    125.
   1  12   2    850.    225.
   1  12   2   1064.    281.
   1 -12   2    993.    209.
  -1  12  -2    946.    220.
  -1 -12  -2   1135.    172.
  -1 -12  -2      8.    170.
   1  12   3    339.    137.
   1  12   3    -65.    267.
   1 -12   3    263.    159.
  -1  12  -3    375.    171.
  -1 -12  -3     84.    202.
  -1 -12  -3    258.    263.
  -1 -12  -3    376.    134.
  -1 -12  -3    231.    163.
   1 -12   4    244.    235.
   1  12   4    243.    159.
   1  12   4    301.    197.
  -1 -12  -4    201.    191.
  -1 -12  -4    186.    158.
  -1 -12  -4    220.    121.
  -1 -12  -4    135.    158.
  -1  12  -4    172.    252.
   1  12   5     16.    143.
   1  12   5    114.    110.
   1 -12   5    -38.    145.
  -1  12  -5    105.    146.
  -1 -12  -5    151.    144.
  -1 -12  -5    308.    139.
  -1 -12  -5    132.    108.
  -1 -12  -5     98.    108.
   1 -12   6    163.    139.
   1  12   6    114.    143.
   1  12   6     46.    103.
  -1  12  -6    109.    141.
  -1 -12  -6     69.    103.
  -1 -12  -6     13.    139.
  -1 -12  -6   -105.    140.
  -1 -12  -6    203.    101.
   1 -12   7     -5.    149.
   1 -12   7    164.    239.
   1  12   7    201.    177.
   1  12   7    180.    164.
   1 -12   7    244.    248.
  -1  12  -7     28.    242.
  -1  12  -7    268.    171.
  -1 -12  -7     70.    226.
  -1 -12  -7    173.    108.
  -1 -12  -7    109.    158.
  -1 -12  -7     38.    172.
   1 -12   8    580.    217.
   1  12   8    595.    346.
   1  12   8    283.    232.
   1 -12   8    697.    344.
   1 -12   8      4.    322.
   1 -12   8    700.    214.
  -1  12  -8    608.    226.
  -1  12  -8    753.    211.
  -1 -12  -8    495.    232.
  -1 -12  -8    568.    210.
  -1 -12  -8    722.    209.
  -1 -12  -8    552.    331.
  -1 -12  -8    467.    148.
   1 -12   9   1937.    316.
   1 -12   9   1219.    474.
   1 -12   9     19.    317.
   1 -12   9   2794.    337.
   1  12   9   1411.    488.
   1  12   9   1697.    206.
   1  12   9   1476.    327.
   1 -12   9   2851.    343.
  -1  12  -9   1372.    512.
  -1  12  -9   3353.    350.
  -1  12  -9   1630.    310.
  -1 -12  -9   1641.    317.
  -1 -12  -9   1845.    205.
  -1 -12  -9   1079.    323.
  -1 -12  -9   1843.    295.
  -1 -12  -9   1538.    321.
  -1 -12  -9   1523.    457.
   1 -12  10   3925.    458.
   1 -12  10   4303.    457.
   1  12  10   4567.    465.
   1  12  10   4321.    473.
   1 -12  10   4404.    447.
   1 -12  10   4437.    464.
   1 -12  10   5086.    476.
  -1  12 -10   4032.    475.
  -1  12 -10   5086.    719.
  -1 -12 -10   4288.    458.
  -1 -12 -10   4394.    428.
  -1 -12 -10   3742.    312.
  -1 -12 -10   4834.    429.
  -1 -12 -10   4724.    452.
  -1 -12 -10   3969.    297.
  -1  12 -10   4714.    450.
   1 -12  11   -204.    132.
   1 -12  11    -26.    202.
   1 -12  11   -144.    192.
   1 -12  11     72.    205.
   1  12  11     38.    132.
   1  12  11    -78.    136.
   1 -12  11    -37.    129.
  -1  12 -11    -95.    216.
  -1  12 -11     71.    126.
  -1 -12 -11    163.    123.
  -1 -12 -11   -108.    128.
  -1 -12 -11   -240.    199.
  -1  12 -11    192.    133.
   1  13  -3     45.    186.
   1 -13  -3    525.    186.
   1 -13  -3    476.    176.
  -1 -13   3    403.    289.
  -1 -13   3    542.    202.
   1  13  -2     28.    128.
   1 -13  -2    150.    200.
   1 -13  -2     -6.    194.
  -1  13   2   -218.    203.
  -1 -13   2    160.    125.
   1 -13  -1    656.    216.
   1 -13  -1    851.    224.
   1  13  -1     -8.    319.
  -1  13   1   1035.    225.
  -1 -13   1    857.    213.
   1 -13   0     34.    138.
   1 -13   0     51.    139.
   1  13   0    127.    133.
  -1 -13   0   -386.    232.
  -1 -13   0    181.    127.
  -1  13   0    154.    141.
   1  13   1   1036.    309.
   1 -13   1    855.    217.
  -1  13  -1   1000.    224.
  -1 -13  -1    784.    354.
  -1 -13  -1   1123.    294.
  -1 -13  -1    588.    238.
  -1 -13  -1   -112.    189.
   1 -13   2   1301.    406.
   1  13   2   1303.    242.
  -1  13  -2   1263.    279.
  -1 -13  -2    972.    425.
  -1 -13  -2   1351.    276.
  -1 -13  -2   1075.    241.
  -1 -13  -2   1309.    354.
   2   0 -28   -234.    220.
   2   0 -28     21.    208.
   2   0 -28     79.    124.
   2   0 -28     89.    187.
  -2   0  28    105.    131.
  -2   0  28    155.    194.
  -2   0  28   -250.    141.
  -2   0  28    160.    121.
  -2   0  28    225.    220.
   2   0 -27     88.    111.
   2   0 -27    -20.     98.
   2   0 -27     25.    108.
   2   0 -27     13.     99.
  -2   0  27     49.    115.
  -2   0  27   -106.    103.
  -2   0  27    -69.    102.
   2   0 -26   6545.    453.
   2   0 -26   6849.    502.
   2   0 -26   6483.    655.
   2   0 -26   6990.    492.
  -2   0  26   6730.    680.
  -2   0  26   6872.    458.
  -2   0  26   6790.    503.
   2   0 -25    -26.    114.
   2   0 -25     99.    164.
   2   0 -25    -81.    120.
   2   0 -25   -101.    164.
  -2   0  25   -125.    166.
  -2   0  25    -35.    103.
  -2   0  25    -30.    117.
   2   0 -24     -5.    185.
   2   0 -24    118.    106.
   2   0 -24    146.    177.
   2   0 -24     59.    106.
   2   0 -24     15.    189.
  -2   0  24    170.    120.
  -2   0  24    -27.    108.
  -2   0  24     91.    165.
   2   0 -23   -144.     77.
   2   0 -23     78.     80.
   2   0 -23     55.     83.
   2   0 -23     55.     89.
  -2   0  23    -66.     79.
  -2   0  23    144.    138.
  -2   0  23    -29.    118.
   2   0 -22  14186.    643.
   2   0 -22  15738.    873.
   2   0 -22  14677.    667.
   2   0 -22  14890.    686.
  -2   0  22  14281.    628.
  -2   0  22  14597.    683.
  -2   0  22  14752.    658.
   2   0 -21    -44.     95.
   2   0 -21    -16.    132.
   2   0 -21     57.     86.
   2   0 -21    121.     88.
  -2   0  21    -38.    132.
  -2   0  21    -35.     93.
  -2   0  21     78.     81.
   2   0 -20    759.    247.
   2   0 -20    800.    219.
   2   0 -20    716.    143.
   2   0 -20    581.    228.
  -2   0  20    720.    224.
  -2   0  20    775.    136.
  -2   0  20    788.    155.
   2   0 -19    -55.     86.
   2   0 -19   -181.     88.
   2   0 -19    -63.     96.
   2   0 -19    -45.    135.
  -2   0  19    -95.     95.
  -2   0  19    -27.     81.
  -2   0  19   -136.     88.
   2   0 -18  31497.   1095.
   2   0 -18  31415.   1101.
   2   0 -18  31081.   1115.
   2   0 -18  32347.   1155.
  -2   0  18  32539.   1132.
  -2   0  18  32150.   1265.
  -2   0  18  32077.   1147.
   2   0 -17   -114.    103.
   2   0 -17     13.     70.
   2   0 -17    -15.     68.
   2   0 -17    -75.     73.
  -2   0  17    -75.     72.
  -2   0  17     36.    112.
  -2   0  17     69.     98.
   2   0 -16   2946.    311.
   2   0 -16   3525.    294.
   2   0 -16   3442.    204.
   2   0 -16   3037.    191.
  -2   0  16   3121.    188.
  -2   0  16   3172.    205.
  -2   0  16   3315.    311.
   2   0 -15     76.     52.
   2   0 -15    -10.     49.
   2   0 -15    -67.     56.
   2   0 -15     31.     55.
  -2   0  15     11.     54.
  -2   0  15    -16.     81.
  -2   0  15    -45.     47.
   2   0 -14    452.    147.
   2   0 -14    428.     90.
   2   0 -14    356.     82.
   2   0 -14    423.     89.
  -2   0  14    500.     79.
  -2   0  14    393.    142.
  -2   0  14    495.     94.
   2   0 -13     14.     67.
   2   0 -13     54.     49.
   2   0 -13    -63.     73.
   2   0 -13     -6.     79.
  -2   0  13     33.     50.
  -2   0  13    -46.     76.
  -2   0  13    -50.     42.
   2   0 -12 110967.   4089.
   2   0 -12 107849.   3703.
   2   0 -12 108288.   3922.
   2   0 -12 111631.   3808.
  -2   0  12 106471.   3698.
  -2   0  12 113304.   3932.
  -2   0  12 108926.   3975.
   2   0 -11     44.     49.
   2   0 -11     -6.     44.
   2   0 -11   -104.     79.
   2   0 -11   -123.     55.
  -2   0  11    -21.     44.
  -2   0  11    -68.     51.
  -2   0  11    -76.     55.
   2   0 -10  74990.   2395.
   2   0 -10  75253.   2267.
   2   0 -10  75491.   2321.
   2   0 -10  78927.   2418.
  -2   0  10  76958.   2390.
  -2   0  10  74507.   2356.
  -2   0  10  75967.   2314.
   2   0  -9    -15.     33.
   2   0  -9    -44.     71.
   2   0  -9    -31.     63.
   2   0  -9     26.     42.
  -2   0   9      8.     39.
  -2   0   9     -2.     34.
  -2   0   9    -80.     69.
   2   0  -8  42004.   1343.
   2   0  -8  44071.   1202.
   2   0  -8  42871.   1147.
   2   0  -8  42966.   1189.
  -2   0   8  42444.   1161.
  -2   0   8  43945.   1222.
   2   0  -7     -8.     26.
   2   0  -7    -39.     32.
   2   0  -7    -28.     60.
   2   0  -7     62.     40.
  -2   0   7     39.     27.
  -2   0   7    -39.     41.
  -2   0   7     16.     33.
   2   0  -6 202974.   7981.
   2   0  -6 218712.   8305.
   2   0  -6 231592.   8735.
   2   0  -6 230792.   8268.
  -2   0   6 207004.   8070.
  -2   0   6 220925.   8294.
  -2   0   6 219514.   8079.
   2   0  -5      2.     24.
   2   0  -5     -2.     37.
   2   0  -5    -22.     20.
   2   0  -5    -38.     34.
  -2   0   5     37.     36.
  -2   0   5     13.     31.
  -2   0   5     20.     26.
  -2   0   5      6.     35.
   2   0  -4  18843.    385.
   2   0  -4  20145.    500.
   2   0  -4  18686.    553.
   2   0  -4  18622.    396.
  -2   0   4  19128.    366.
  -2   0   4  21594.    610.
  -2   0   4  18560.    469.
  -2   0   4  18452.    451.
   2   0  -3     14.     59.
   2   0  -3     49.     16.
   2   0  -3     10.     21.
   2   0  -3     31.     39.
  -2   0   3     22.     22.
  -2   0   3     49.     63.
  -2   0   3     17.     62.
  -2   0   3     18.     17.
   2   0  -2 146908.   4733.
   2   0  -2 139374.   4470.
   2   0  -2 156871.   4449.
   2   0  -2 151379.   4340.
  -2   0   2 133786.   4293.
  -2   0   2 150846.   4410.
  -2   0   2 147484.   4172.
  -2   0   2 125621.   4224.
   2   0  -1     35.     31.
   2   0  -1     13.     11.
   2   0  -1     25.     16.
   2   0  -1     20.     30.
  -2   0   1     20.     31.
  -2   0   1     18.     13.
  -2   0   1     17.     31.
  -2   0   1     56.     19.
   2   0   0    541.     24.
   2   0   0    574.     45.
   2   0   0    539.     77.
  -2   0   0    533.     74.
  -2   0   0    559.     30.
  -2   0   0    615.     31.
  -2   0   0    533.     47.
  -2   0   0    603.     28.
   2   0   1      7.     11.
   2   0   1      0.     10.
   2   0   1     -8.     29.
   2   0   1     33.     34.
   2   0   1     54.     18.
   2   0   1    -31.     31.
  -2   0  -1      2.     35.
  -2   0  -1    -11.     21.
  -2   0  -1     34.     21.
  -2   0  -1     10.     13.
  -2   0  -1     47.     22.
  -2   0  -1     -3.     12.
   2   0   2 176750.   5593.
   2   0   2 174683.   5854.
   2   0   2 175670.   5948.
   2   0   2 173839.   5606.
   2   0   2 173485.   5646.
   2   0   2 180973.   5702.
  -2   0  -2 187752.   6074.
  -2   0  -2 184183.   5872.
  -2   0  -2 176930.   6043.
   2   0   3     28.     25.
   2   0   3     14.     30.
   2   0   3     -1.     22.
   2   0   3    -21.     29.
   2   0   3     17.     21.
  -2   0  -3    -18.     23.
  -2   0  -3     58.     49.
  -2   0  -3     15.     17.
   2   0   4   4537.    128.
   2   0   4   4844.    158.
   2   0   4   4579.     93.
  -2   0  -4   4622.     95.
  -2   0  -4   4864.    155.
  -2   0  -4   4881.    132.
   2   0   5    171.     33.
   2   0   5     35.     43.
   2   0   5    -20.     35.
  -2   0  -5     50.     43.
  -2   0  -5     31.     20.
  -2   0  -5      9.     35.
   2   0   6  10355.    266.
   2   0   6  10573.    296.
   2   0   6   9826.    234.
  -2   0  -6  10111.    263.
  -2   0  -6   9644.    231.
  -2   0  -6  10115.    289.
   2   0   7    -27.     35.
   2   0   7    -10.     19.
   2   0   7    -24.     40.
  -2   0  -7     26.     35.
  -2   0  -7     21.     19.
  -2   0  -7     23.     40.
   2   0   8  59690.   1760.
   2   0   8  58031.   1811.
   2   0   8  58719.   1590.
  -2   0  -8  59599.   1570.
  -2   0  -8  60749.   1751.
  -2   0  -8  60361.   1800.
   2   0   9    -23.     37.
   2   0   9     14.     68.
   2   0   9     19.     39.
  -2   0  -9    -79.     40.
  -2   0  -9     55.     43.
  -2   0  -9     -1.     23.
   2   0  10  12421.    296.
   2   0  10  13190.    387.
   2   0  10  12530.    398.
  -2   0 -10  12739.    379.
  -2   0 -10  12304.    395.
  -2   0 -10  12754.    351.
   2   0  11    -30.     71.
   2   0  11     26.     50.
   2   0  11    -31.     27.
  -2   0 -11     36.     49.
  -2   0 -11     32.     46.
  -2   0 -11     31.     27.
   2   0  12  12763.    386.
   2   0  12  13110.    432.
   2   0  12  13532.    441.
  -2   0 -12  12989.    423.
  -2   0 -12  12739.    322.
  -2   0 -12  13112.    444.
   2   0  13      2.     51.
   2   0  13    -22.     48.
   2   0  13     63.     30.
  -2   0 -13    -15.     29.
  -2   0 -13    -49.     49.
  -2   0 -13    -42.     51.
   2   0  14  15603.    547.
   2   0  14  15552.    506.
   2   0  14  16165.    556.
  -2   0 -14  15894.    550.
  -2   0 -14  15981.    425.
  -2   0 -14  16177.    563.
   2   0  15     -1.     91.
   2   0  15    -37.     36.
   2   0  15    -13.     61.
  -2   0 -15     26.     36.
  -2   0 -15     21.     58.
  -2   0 -15    -29.     62.
   2   0  16   1358.    264.
   2   0  16   1705.    172.
   2   0  16   1560.    164.
  -2   0 -16   1679.    259.
  -2   0 -16   1761.    268.
  -2   0 -16   1756.    110.
   2   0  17     -5.     44.
   2   0  17    -67.     72.
   2   0  17    -40.     70.
  -2   0 -17      7.     44.
  -2   0 -17     25.    108.
  -2   0 -17     31.    113.
   2   0  18    263.    118.
   2   0  18    450.    120.
   2   0  18    243.    114.
  -2   0 -18    199.    119.
  -2   0 -18    313.     72.
  -2   0 -18    304.    122.
   2   0  19   -105.     84.
   2   0  19   -185.    129.
   2   0  19     15.     53.
  -2   0 -19    -27.     86.
  -2   0 -19   -111.     51.
  -2   0 -19    101.     52.
  -2   0 -19     21.     83.
   2   0  20   7950.    317.
   2   0  20   8364.    623.
   2   0  20   7883.    445.
  -2   0 -20   7758.    440.
  -2   0 -20   7805.    318.
  -2   0 -20   8349.    446.
  -2   0 -20   7934.    411.
   2   0  21   -110.     93.
   2   0  21     56.     95.
   2   0  21    -60.     98.
  -2   0 -21     -1.     91.
  -2   0 -21    -62.     93.
  -2   0 -21    -61.     97.
  -2   0 -21     60.     93.
   2   0  22   2175.    249.
   2   0  22   1915.    244.
   2   0  22   1797.    160.
  -2   0 -22   1884.    367.
  -2   0 -22   1724.    163.
  -2   0 -22   1793.    158.
  -2   0 -22   1756.    376.
   2   0  23   -125.    140.
   2   0  23     90.     89.
   2   0  23     -7.     87.
   2   0  23   -103.     88.
   2   0  23    -73.     89.
  -2   0 -23      6.    137.
  -2   0 -23     63.     55.
  -2   0 -23     -5.     58.
  -2   0 -23     14.    140.
   2   0  24    -31.    109.
   2   0  24    -80.     66.
   2   0  24     82.    110.
   2   0  24    -72.    168.
   2   0  24     59.    106.
  -2   0 -24    142.    112.
  -2   0 -24    132.    108.
  -2   0 -24     26.     68.
  -2   0 -24    -39.    106.
   2   0  25     10.     66.
   2   0  25     74.    105.
   2   0  25    -33.    102.
   2   0  25    -35.    106.
   2   0  25     -4.    105.
  -2   0 -25    -15.     66.
  -2   0 -25     42.    106.
  -2   0 -25    102.    105.
  -2   0 -25    -39.     71.
   2   0  26   7368.    558.
   2   0  26   7440.    597.
   2   0  26   7824.    565.
   2   0  26   7521.    566.
   2   0  26   7660.    574.
  -2   0 -26   7560.    552.
  -2   0 -26   7643.    564.
  -2   0 -26   7367.    577.
  -2   0 -26   7992.    563.
   2   0  27    -16.    138.
   2   0  27    -26.    223.
   2   0  27   -168.    141.
   2   0  27   -117.     95.
   2   0  27   -215.    134.
  -2   0 -27     27.    215.
  -2   0 -27     19.     89.
  -2   0 -27     -5.    221.
  -2   0 -27     66.     99.
   2   0  28    241.    305.
   2   0  28    250.    137.
   2   0  28    808.    301.
   2   0  28    229.    196.
   2   0  28     83.    296.
  -2   0 -28    491.    297.
  -2   0 -28     24.    128.
  -2   0 -28    619.    306.
  -2   0 -28    372.    143.
   2  -1 -28    -47.    224.
   2  -1 -28    236.    234.
   2   1 -28    -81.    133.
   2   1 -28     27.    138.
   2   1 -28    174.    230.
   2   1 -28    -12.    220.
   2  -1 -28    355.    120.
   2  -1 -28   -102.    130.
  -2  -1  28    -15.    215.
  -2   1  28     57.    139.
  -2   1  28    293.    233.
  -2  -1  28     42.    198.
  -2  -1  28     93.    148.
  -2  -1  28     13.    135.
  -2   1  28     46.    127.
  -2  -1  28    117.    147.
   2   1 -27   2336.    309.
   2  -1 -27   2159.    446.
   2  -1 -27   2754.    343.
   2  -1 -27   2752.    316.
   2   1 -27   2780.    343.
   2   1 -27   1944.    497.
   2   1 -27   2589.    322.
   2  -1 -27   2654.    342.
  -2   1  27   1792.    348.
  -2  -1  27   2840.    352.
  -2   1  27   2827.    333.
  -2  -1  27   2609.    303.
  -2   1  27   2643.    299.
  -2  -1  27   2910.    323.
  -2  -1  27   2736.    322.
  -2  -1  27   2029.    508.
   2  -1 -26    750.    184.
   2  -1 -26    549.    209.
   2   1 -26    673.    202.
   2  -1 -26    847.    211.
   2   1 -26    731.    303.
   2  -1 -26    662.    184.
   2   1 -26    826.    215.
   2   1 -26    792.    304.
  -2  -1  26    570.    188.
  -2   1  26    609.    201.
  -2   1  26    730.    218.
  -2   1  26    887.    184.
  -2  -1  26    633.    198.
  -2  -1  26    671.    307.
  -2  -1  26    876.    217.
  -2  -1  26    551.    213.
   2   1 -25    129.    158.
   2  -1 -25    188.    155.
   2  -1 -25    156.    163.
   2  -1 -25    140.    136.
   2   1 -25    212.    146.
   2   1 -25    360.    146.
   2  -1 -25    137.    209.
   2   1 -25    296.    145.
  -2  -1  25    312.    135.
  -2  -1  25    212.    157.
  -2   1  25    314.    143.
  -2   1  25    322.    206.
  -2  -1  25    314.    151.
  -2  -1  25    272.    157.
  -2   1  25    212.    159.
  -2  -1  25    254.    145.
   2  -1 -24   1234.    178.
   2  -1 -24    895.    272.
   2  -1 -24    879.    309.
   2   1 -24    897.    193.
   2  -1 -24   1161.    319.
   2   1 -24    885.    198.
   2   1 -24   1005.    329.
   2   1 -24   1019.    195.
  -2   1  24    795.    287.
  -2  -1  24    238.    205.
  -2  -1  24    797.    273.
  -2  -1  24   1193.    211.
  -2  -1  24    802.    202.
  -2  -1  24   1069.    192.
  -2   1  24   1059.    297.
  -2   1  24   1055.    210.
   2  -1 -23     -2.    101.
   2  -1 -23     75.    113.
   2  -1 -23     47.    103.
   2   1 -23     35.    108.
   2   1 -23    -52.    107.
   2   1 -23     64.    170.
   2   1 -23    113.    183.
   2  -1 -23    320.    119.
  -2   1  23     92.    119.
  -2   1  23    303.    163.
  -2  -1  23     70.    112.
  -2  -1  23    133.    184.
  -2  -1  23     75.    115.
  -2  -1  23    131.    162.
  -2   1  23    207.    106.
   2  -1 -22    463.    141.
   2  -1 -22    369.    149.
   2   1 -22    516.    148.
   2   1 -22    467.    210.
   2   1 -22    315.    136.
   2  -1 -22    363.    125.
   2  -1 -22    330.    199.
   2   1 -22    239.    207.
  -2   1  22    448.    130.
  -2   1  22    349.    131.
  -2   1  22    280.    234.
  -2  -1  22    261.    218.
  -2  -1  22    393.    130.
  -2  -1  22    298.    146.
   2  -1 -21    764.    155.
   2  -1 -21   1023.    153.
   2  -1 -21   1102.    266.
   2   1 -21    738.    162.
   2   1 -21    931.    253.
   2   1 -21    992.    170.
   2   1 -21    611.    166.
   2  -1 -21    855.    260.
  -2  -1  21   1116.    174.
  -2   1  21    874.    158.
  -2  -1  21    879.    153.
  -2   1  21    851.    156.
  -2  -1  21    936.    249.
  -2   1  21    921.    270.
   2  -1 -20    254.    112.
   2  -1 -20    250.    103.
   2  -1 -20    315.    119.
   2  -1 -20    248.    102.
   2   1 -20    132.    112.
   2   1 -20    152.    118.
   2   1 -20    132.    105.
   2   1 -20    288.    112.
  -2   1  20    189.    108.
  -2  -1  20    266.    102.
  -2   1  20    161.    118.
  -2  -1  20    225.    110.
  -2  -1  20    139.    117.
  -2   1  20    260.    105.
   2  -1 -19   1535.    176.
   2  -1 -19   1163.    241.
   2   1 -19   1151.    158.
   2   1 -19   1181.    170.
   2   1 -19   1255.    178.
   2   1 -19   1127.    258.
   2  -1 -19    929.    235.
   2  -1 -19   1187.    168.
  -2   1  19   1369.    179.
  -2   1  19   1311.    154.
  -2   1  19   1033.    243.
  -2  -1  19   1453.    268.
  -2  -1  19   1003.    225.
  -2  -1  19   1327.    171.
   2  -1 -18   2784.    311.
   2  -1 -18   2630.    295.
   2   1 -18   2719.    223.
   2   1 -18   2553.    300.
   2   1 -18   2590.    215.
   2  -1 -18   2891.    202.
   2  -1 -18   2720.    220.
   2   1 -18   2817.    326.
  -2   1  18   2504.    221.
  -2  -1  18   2604.    215.
  -2   1  18   2738.    304.
  -2   1  18   2595.    199.
  -2  -1  18   2773.    320.
  -2  -1  18   2948.    191.
   2   1 -17   1478.    252.
   2   1 -17   1495.    145.
   2   1 -17   1340.    159.
   2  -1 -17   1320.    226.
   2  -1 -17   1090.    226.
   2   1 -17   1301.    158.
   2  -1 -17   1337.    163.
   2  -1 -17   1335.    152.
  -2   1  17   1538.    163.
  -2   1  17   1515.    144.
  -2  -1  17   1383.    137.
  -2   1  17   1101.    223.
  -2  -1  17   1478.    159.
  -2  -1  17   1290.    245.
   2  -1 -16    401.     96.
   2   1 -16    341.    106.
   2  -1 -16    389.     98.
   2   1 -16    400.    100.
   2   1 -16    312.     93.
   2   1 -16    444.    105.
   2  -1 -16    495.    104.
   2  -1 -16    392.     93.
  -2   1  16    498.    107.
  -2   1  16    389.     91.
  -2  -1  16    346.     86.
  -2  -1  16    358.    105.
  -2  -1  16    332.    100.
  -2   1  16    334.     94.
   2   1 -15    848.    116.
   2  -1 -15    730.    118.
   2   1 -15    895.    181.
   2  -1 -15    851.    112.
   2  -1 -15    798.    114.
   2   1 -15    849.    123.
   2  -1 -15    833.    108.
   2   1 -15    834.    105.
  -2   1  15    654.    108.
  -2  -1  15    718.    151.
  -2  -1  15    792.    117.
  -2  -1  15    705.    119.
  -2   1  15    709.    106.
  -2   1  15    927.    120.
   2  -1 -14  22376.    692.
   2  -1 -14  22195.    711.
   2   1 -14  21099.    718.
   2  -1 -14  23229.    734.
   2   1 -14  23136.    726.
   2   1 -14  22759.    718.
   2  -1 -14  22595.    695.
   2   1 -14  22520.    686.
  -2   1  14  22151.    697.
  -2   1  14  22182.    688.
  -2  -1  14  23375.    884.
  -2  -1  14  22992.    798.
  -2   1  14  22210.    726.
  -2  -1  14  22965.    729.
   2  -1 -13   1230.    118.
   2  -1 -13   1264.    169.
   2   1 -13   1081.    119.
   2   1 -13   1197.    117.
   2  -1 -13   1209.    121.
   2  -1 -13   1137.    112.
   2   1 -13   1205.    124.
   2   1 -13   1390.    103.
  -2   1  13   1282.    108.
  -2  -1  13   1263.    100.
  -2  -1  13   1075.    123.
  -2  -1  13   1192.    118.
  -2   1  13   1239.    122.
  -2   1  13   1144.    118.
   2   1 -12   1734.    128.
   2  -1 -12   1714.    128.
   2  -1 -12   1638.    118.
   2  -1 -12   1929.    186.
   2   1 -12   1588.    121.
   2   1 -12   1733.    163.
   2  -1 -12   1638.    118.
  -2   1  12   1651.    113.
  -2   1  12   1641.    182.
  -2   1  12   1673.    127.
  -2  -1  12   1697.    195.
  -2  -1  12   1478.    122.
  -2  -1  12   1698.    103.
   2  -1 -11   6879.    236.
   2  -1 -11   6713.    343.
   2   1 -11   6774.    326.
   2   1 -11   7090.    346.
   2   1 -11   6860.    283.
   2  -1 -11   6801.    242.
   2  -1 -11   6986.    234.
  -2   1  11   6655.    229.
  -2   1  11   6408.    326.
  -2  -1  11   6795.    352.
  -2   1  11   6908.    248.
  -2  -1  11   6911.    241.
  -2  -1  11   6585.    213.
   2  -1 -10    985.     98.
   2  -1 -10    976.     88.
   2  -1 -10    771.    148.
   2   1 -10   1423.    119.
   2   1 -10   1299.    146.
   2   1 -10   1153.    101.
   2  -1 -10   1145.    154.
  -2   1  10   1228.     97.
  -2  -1  10   1046.    117.
  -2  -1  10   1153.    103.
  -2  -1  10   1141.    142.
  -2   1  10   1132.    153.
  -2   1  10   1214.    133.
   2  -1  -9   6668.    306.
   2  -1  -9   6472.    233.
   2  -1  -9   6874.    228.
   2   1  -9   6648.    236.
   2   1  -9   6608.    292.
   2  -1  -9   6854.    212.
   2   1  -9   6685.    246.
  -2   1   9   6594.    213.
  -2  -1   9   6417.    214.
  -2  -1   9   6454.    246.
  -2   1   9   6627.    232.
  -2  -1   9   6618.    236.
  -2   1   9   6771.    305.
   2  -1  -8   5498.    175.
   2  -1  -8   5709.    189.
   2  -1  -8   5588.    197.
   2   1  -8   5657.    204.
   2  -1  -8   5307.    205.
   2   1  -8   5837.    252.
   2   1  -8   5424.    206.
  -2  -1   8   5659.    178.
  -2   1   8   5550.    181.
  -2   1   8   5742.    208.
  -2   1   8   5339.    190.
  -2  -1   8   5407.    154.
  -2   1   8   5790.    204.
  -2  -1   8   5699.    211.
   2  -1  -7    302.     50.
   2  -1  -7    226.     87.
   2  -1  -7    373.     59.
   2   1  -7    324.     61.
   2   1  -7    204.     51.
   2   1  -7    217.     58.
   2  -1  -7    261.    101.
  -2   1   7    207.     56.
  -2   1   7    312.    102.
  -2  -1   7    264.     39.
  -2  -1   7    324.     64.
  -2  -1   7    277.     79.
  -2   1   7    336.     64.
  -2   1   7    321.     51.
   2  -1  -6    456.     72.
   2  -1  -6    551.     95.
   2  -1  -6    447.     69.
   2   1  -6    448.     59.
   2   1  -6    443.     52.
   2   1  -6    514.     67.
   2  -1  -6    430.     53.
  -2   1   6    573.     56.
  -2   1   6    458.     68.
  -2   1   6    549.     72.
  -2  -1   6    429.     38.
  -2  -1   6    503.     53.
  -2  -1   6    423.     70.
  -2   1   6    572.     61.
   2  -1  -5  45695.   1229.
   2  -1  -5  45676.   1200.
   2  -1  -5  43972.   1216.
   2   1  -5  45964.   1004.
   2   1  -5  45659.   1085.
   2   1  -5  46618.   1216.
   2  -1  -5  44612.   1169.
  -2  -1   5  43610.   1022.
  -2  -1   5  46184.   1112.
  -2   1   5  48904.   1268.
  -2   1   5  46231.   1240.
  -2  -1   5  48576.   1279.
  -2   1   5  46679.   1180.
  -2   1   5  46041.   1143.
   2  -1  -4   2726.    120.
   2  -1  -4   2567.    193.
   2   1  -4   2670.     75.
   2  -1  -4   2661.     91.
   2   1  -4   2747.    176.
   2   1  -4   2687.     78.
   2  -1  -4   2703.     98.
  -2   1   4   2574.    100.
  -2   1   4   2811.    143.
  -2  -1   4   2643.    119.
  -2   1   4   2812.    123.
  -2  -1   4   2677.     75.
  -2  -1   4   2651.    121.
  -2   1   4   2775.    192.
   2  -1  -3  51216.   1324.
   2  -1  -3  49085.   1186.
   2  -1  -3  51422.   1519.
   2  -1  -3  51032.   1321.
   2   1  -3  50788.   1289.
   2   1  -3  50430.   1113.
   2   1  -3  56317.   1112.
  -2  -1   3  55777.   1111.
  -2  -1   3  50988.   1204.
  -2   1   3  50263.   1320.
  -2  -1   3  50364.   1437.
  -2   1   3  51382.   1259.
  -2   1   3  50606.   1216.
  -2  -1   3  50807.   1136.
  -2  -1   3  53682.   1068.
  -2   1   3  51446.   1503.
   2  -1  -2   1262.     81.
   2  -1  -2   1143.     62.
   2  -1  -2   1263.     87.
   2   1  -2   1186.     32.
   2   1  -2   1095.     73.
   2   1  -2   1145.     68.
   2  -1  -2   1224.     61.
  -2   1   2   1170.     62.
  -2   1   2   1332.     85.
  -2  -1   2   1241.     49.
  -2  -1   2   1275.     70.
  -2  -1   2   1210.     52.
  -2   1   2   1300.     83.
  -2   1   2   1321.     63.
   2  -1  -1   6053.    152.
   2  -1  -1   6403.    140.
   2   1  -1   5924.    147.
   2   1  -1   5880.     79.
   2  -1  -1   5795.    263.
   2   1  -1   6105.    140.
   2  -1  -1   6029.    144.
   2  -1  -1   5881.    172.
  -2   1   1   6213.    255.
  -2  -1   1   6172.     90.
  -2   1   1   6647.    257.
  -2   1   1   5686.    145.
  -2  -1   1   6128.     90.
  -2  -1   1   5999.    198.
  -2   1   1   6223.    143.
   2  -1   0  53867.   1353.
   2  -1   0  57334.   1591.
   2   1   0  54406.   1232.
   2  -1   0  56486.   1390.
   2  -1   0  56832.   1353.
   2   1   0  62565.   1283.
   2  -1   0  50442.   1283.
  -2   1   0  55123.   1395.
  -2   1   0  55964.   1347.
  -2  -1   0  54762.   1257.
  -2   1   0  55362.   1396.
  -2  -1   0  62717.   1319.
  -2   1   0  54823.   1346.
   2  -1   1  12204.    249.
   2  -1   1  12947.    382.
   2   1   1  11315.    182.
   2  -1   1  12356.    272.
   2   1   1  11793.    203.
   2   1   1  12265.    201.
   2  -1   1  12379.    370.
  -2   1  -1  12076.    363.
  -2  -1  -1  11752.    198.
  -2  -1  -1  12207.    202.
  -2   1  -1  12043.    248.
  -2  -1  -1  11986.    216.
  -2   1  -1  12577.    259.
  -2   1  -1  12389.    279.
  -2   1  -1  12059.    280.
   2  -1   2  80105.   2182.
   2  -1   2  78322.   2159.
   2  -1   2  78544.   2191.
   2   1   2  81546.   1998.
   2   1   2  77668.   2032.
   2   1   2  85956.   1976.
   2   1   2  91938.   2082.
   2  -1   2  79845.   2381.
   2  -1   2  81540.   2300.
  -2   1  -2  77953.   2165.
  -2   1  -2  80174.   2249.
  -2   1  -2  78712.   2145.
  -2   1  -2  80077.   2237.
  -2  -1  -2  89850.   2023.
  -2  -1  -2  91427.   2076.
  -2  -1  -2  83011.   2050.
  -2  -1  -2  77190.   2132.
  -2   1  -2  78506.   2303.
   2   1   3 287285.   9702.
   2  -1   3 258734.  10169.
   2  -1   3 248132.   9854.
   2   1   3 270819.  10093.
   2   1   3 259246.  10032.
   2  -1   3 250442.   9791.
   2  -1   3 251212.   9850.
   2   1   3 278168.   9394.
   2  -1   3 254665.   9730.
  -2   1  -3 243135.   9578.
  -2   1  -3 257560.  10055.
  -2  -1  -3 257210.  10133.
  -2  -1  -3 267691.  10061.
  -2   1  -3 257636.   9837.
  -2   1  -3 252651.   9932.
  -2   1  -3 253852.   9971.
   2  -1   4    134.     50.
   2  -1   4    144.     77.
   2  -1   4    115.     40.
   2  -1   4    118.     43.
   2   1   4     88.     51.
   2   1   4    154.     67.
   2   1   4     85.      9.
   2  -1   4     58.     36.
  -2   1  -4     91.     48.
  -2   1  -4    100.     41.
  -2   1  -4    129.     79.
  -2   1  -4    113.     59.
  -2  -1  -4    172.     51.
  -2  -1  -4    105.     10.
  -2  -1  -4    109.     41.
  -2   1  -4     72.     42.
   2  -1   5  56336.   1520.
   2  -1   5  57274.   1484.
   2  -1   5  57828.   1616.
   2  -1   5  56256.   1557.
   2   1   5  57453.   1697.
   2   1   5  62902.   1298.
   2   1   5  54252.   1439.
   2  -1   5  58116.   1574.
  -2   1  -5  56738.   1574.
  -2   1  -5  58141.   1476.
  -2  -1  -5  56847.   1551.
  -2  -1  -5  61763.   1256.
  -2   1  -5  56396.   1529.
  -2  -1  -5  58225.   1504.
   2  -1   6  12909.    366.
   2  -1   6  12756.    356.
   2  -1   6  12663.    298.
   2  -1   6  12819.    332.
   2   1   6  12241.    213.
   2   1   6  12943.    442.
   2   1   6  12361.    313.
   2  -1   6  12467.    339.
  -2  -1  -6  12251.    380.
  -2   1  -6  12563.    290.
  -2   1  -6  12757.    360.
  -2   1  -6  13071.    339.
  -2  -1  -6  12258.    207.
  -2  -1  -6  12897.    347.
   2  -1   7   4588.    170.
   2  -1   7   4591.    197.
   2  -1   7   4844.    186.
   2  -1   7   4680.    168.
   2   1   7   4300.     99.
   2   1   7   4716.    257.
   2   1   7   4886.    227.
   2  -1   7   4678.    181.
  -2   1  -7   4700.    188.
  -2   1  -7   4638.    139.
  -2  -1  -7   4603.    101.
  -2   1  -7   4461.    171.
  -2  -1  -7   4800.    175.
  -2  -1  -7   4791.    160.
   2  -1   8   1840.    115.
   2  -1   8   1980.    166.
   2  -1   8   1611.    188.
   2   1   8   1925.    160.
   2   1   8   1638.     68.
   2   1   8   1918.    120.
   2  -1   8   1812.    121.
   2  -1   8   1859.     87.
  -2   1  -8   1795.    128.
  -2   1  -8   1757.    171.
  -2  -1  -8   1937.    178.
  -2  -1  -8   1802.     66.
  -2  -1  -8   1770.    105.
  -2   1  -8   1823.    121.
   2  -1   9  33061.    942.
   2  -1   9  32734.    948.
   2  -1   9  33079.    929.
   2  -1   9  31142.    811.
   2   1   9  33716.    956.
   2   1   9  34799.   1059.
   2  -1   9  33410.   1065.
   2   1   9  32566.    754.
  -2   1  -9  32779.    947.
  -2   1  -9  32387.    818.
  -2   1  -9  33425.    933.
  -2  -1  -9  33351.   1077.
  -2  -1  -9  32966.    905.
  -2  -1  -9  31957.    677.
   2  -1  10      9.     56.
   2  -1  10     28.     54.
   2  -1  10    -35.     51.
   2  -1  10   -113.     42.
   2   1  10     31.     53.
   2   1  10     62.     75.
   2   1  10     54.     23.
   2  -1  10     28.     48.
  -2   1 -10     67.     50.
  -2   1 -10     -1.     36.
  -2  -1 -10     85.     52.
  -2  -1 -10     73.     74.
  -2  -1 -10     68.     21.
  -2   1 -10     44.     54.
   2  -1  11  94009.   2982.
   2  -1  11  87952.   2970.
   2  -1  11  88831.   2941.
   2  -1  11  84607.   2854.
   2   1  11  89886.   2926.
   2   1  11  88183.   2649.
   2   1  11  88545.   2975.
   2  -1  11  85197.   2902.
  -2   1 -11  82960.   2750.
  -2   1 -11  89816.   2999.
  -2   1 -11  88072.   2972.
  -2  -1 -11  88127.   2891.
  -2  -1 -11  85962.   2508.
  -2  -1 -11  86357.   2910.
   2  -1  12    247.     55.
   2  -1  12    146.     76.
   2  -1  12    232.     72.
   2  -1  12    214.    121.
   2  -1  12    130.     74.
   2   1  12    194.     79.
   2   1  12    128.     55.
   2   1  12    228.     71.
  -2   1 -12    149.     74.
  -2   1 -12    236.     53.
  -2  -1 -12    233.     69.
  -2  -1 -12    206.     55.
  -2  -1 -12    164.     75.
[truncated: 1,360,316 more chars]
