# Supplementary material for: Crystal structure of diethyl 3-(3-chloro­phen­yl)-2,2-di­cyano­cyclo­propane-1,1-di­carboxyl­ate
Source: Acta Crystallogr E Crystallogr Commun. 2016 Jan 27;72(Pt 2):253–6. doi: 10.1107/S2056989016001444 (PMC4770972; doi:10.1107/S2056989016001444)
Supplement: Supplementary file 2 [file e-72-00253-Isup2.hkl]

#
# h,k,l, Fc-squared, Fo-squared, sigma(Fo-squared), status flag
#
data_I
_shelx_title ' KN_13_2                          New: P21/c'
_shelx_refln_list_code          4
_shelx_F_calc_maximum      167.09
_exptl_crystal_F_000       720.00
_reflns_d_resolution_high  0.7004

loop_
 _space_group_symop_operation_xyz
 'x, y, z'
 '-x, y+1/2, -z+1/2'
 '-x, -y, -z'
 'x, -y-1/2, z-1/2'

_cell_length_a     8.9221
_cell_length_b     9.1927
_cell_length_c    20.3446
_cell_angle_alpha  90.000
_cell_angle_beta   93.829
_cell_angle_gamma  90.000

_shelx_F_squared_multiplier     1.000

loop_
 _refln_index_h
 _refln_index_k
 _refln_index_l
 _refln_F_squared_calc
 _refln_F_squared_meas
 _refln_F_squared_sigma
 _refln_observed_status
   2   0   0         44.19         42.79         0.93 o
   3   0   0        142.37        122.03         1.53 o
   4   0   0          7.89          5.50         0.57 o
   5   0   0       7236.73       7880.77       186.38 o
   6   0   0       1158.36       1153.23        10.00 o
   7   0   0         45.76         54.75         2.65 o
   8   0   0        381.80        381.61         7.02 o
   9   0   0        579.12        568.92        21.51 o
  10   0   0        967.00       1043.34        26.58 o
  11   0   0        336.82        392.29        29.23 o
  12   0   0         18.44         14.90         8.46 o
   1   1   0       6595.64       7465.73       142.14 o
   2   1   0       4153.09       4219.50        50.35 o
   3   1   0       1514.83       1438.93         8.72 o
   4   1   0        640.08        666.79         6.97 o
   5   1   0         42.68         39.56         0.86 o
   6   1   0        189.06        197.36         1.94 o
   7   1   0         26.83         14.32         0.66 o
   8   1   0        431.84        406.78         5.74 o
   9   1   0        246.14        281.73         6.70 o
  10   1   0        428.47        469.41        15.27 o
  11   1   0         24.99         25.79         3.75 o
  12   1   0          1.46          0.95         5.43 o
   0   2   0         14.53         16.76         1.32 o
   1   2   0         34.71         51.65         1.20 o
   2   2   0        470.60        516.42         3.28 o
   3   2   0       1222.85       1200.13         8.06 o
   4   2   0       1654.37       1819.97        10.54 o
   5   2   0        548.62        452.10         4.15 o
   6   2   0        388.21        382.86         3.64 o
   7   2   0         67.39         62.68         2.75 o
   8   2   0        256.45        231.57         3.46 o
   9   2   0        105.77        102.92         3.93 o
  10   2   0        670.15        699.23        11.42 o
  11   2   0         18.08         10.17         3.31 o
  12   2   0         34.80         25.72        12.21 o
   1   3   0         80.40         96.73         1.71 o
   2   3   0        109.38        107.11         1.49 o
   3   3   0        580.72        569.12         3.98 o
   4   3   0       2620.03       2774.66        18.24 o
   5   3   0       2758.51       2865.17        20.66 o
   6   3   0        442.45        446.08         8.87 o
   7   3   0        793.87        788.06         8.56 o
   8   3   0          6.64          2.07         1.50 o
   9   3   0          0.79          1.20         1.30 o
  10   3   0          0.02          1.44         2.18 o
  11   3   0         60.77         73.24         9.50 o
  12   3   0         40.85         59.51        12.70 o
   0   4   0       1270.48       1181.65        11.28 o
   1   4   0        197.55        203.95         2.62 o
   2   4   0       1750.13       1642.83        14.24 o
   3   4   0       1118.70       1206.03        12.92 o
   4   4   0        508.97        510.43         4.05 o
   5   4   0       3980.85       4056.55        30.97 o
   6   4   0       1802.24       1756.71        11.76 o
   7   4   0       1198.16       1214.56        27.95 o
   8   4   0        251.30        258.14         5.46 o
   9   4   0         28.85         18.02         2.30 o
  10   4   0        191.54        179.43        11.73 o
  11   4   0         72.87         71.21         7.11 o
  12   4   0        175.41        224.03        17.51 o
   1   5   0        226.22        221.21         3.24 o
   2   5   0       1829.22       1855.61        14.21 o
   3   5   0        245.99        248.85         3.12 o
   4   5   0          6.94          5.11         0.95 o
   5   5   0        504.01        461.23         4.59 o
   6   5   0        337.96        311.98         3.00 o
   7   5   0          3.63          2.70         0.79 o
   8   5   0          2.44          2.66         2.40 o
   9   5   0         18.81         16.00         3.40 o
  10   5   0         39.12         38.31         6.65 o
  11   5   0         38.25         30.70         7.51 o
   0   6   0       1514.09       1381.84        14.86 o
   1   6   0        463.79        473.75         5.93 o
   2   6   0       3016.45       2977.51        24.14 o
   3   6   0          4.52          2.77         1.19 o
   4   6   0        387.79        393.49         4.18 o
   5   6   0        462.18        466.68         5.43 o
   6   6   0        233.03        237.65         2.90 o
   7   6   0        409.49        370.33         6.78 o
   8   6   0         46.82         45.52         5.10 o
   9   6   0         38.78         36.72         7.11 o
  10   6   0        269.18        320.37        12.31 o
  11   6   0        221.73        263.21        13.24 o
   1   7   0        180.43        167.85         3.82 o
   2   7   0        113.83         91.11         2.93 o
   3   7   0        738.12        781.39         8.18 o
   4   7   0        128.44        113.87         3.08 o
   5   7   0          1.40          1.31         1.21 o
   6   7   0          1.02          3.86         1.21 o
   7   7   0         25.82         20.32         1.42 o
   8   7   0        466.02        495.33        20.04 o
   9   7   0        269.02        323.93        12.61 o
  10   7   0          0.22          0.25         3.96 o
   0   8   0       1328.40       1231.12        21.26 o
   1   8   0        402.99        359.39         7.19 o
   2   8   0         76.48         56.64         6.01 o
   3   8   0          9.35          5.77         2.44 o
   4   8   0          4.90          2.49         1.76 o
   5   8   0        679.25        668.86         9.43 o
   6   8   0         33.61         41.65         2.37 o
   7   8   0          6.62          7.20         1.89 o
   8   8   0         55.61         61.60         9.33 o
   9   8   0        115.12        112.86        18.73 o
  10   8   0         45.41         46.19        10.48 o
   1   9   0        269.85        280.43         8.74 o
   2   9   0         55.53         46.62         3.68 o
   3   9   0         30.61         30.73         2.82 o
   4   9   0        453.93        436.65         9.14 o
   5   9   0         18.33         17.87         2.73 o
   6   9   0        147.48        173.22         5.49 o
   7   9   0        243.85        257.52        16.76 o
   8   9   0          1.43          0.37         5.35 o
   9   9   0          0.01          2.51         7.82 o
   0  10   0       1358.93       1356.76        43.75 o
   1  10   0         77.42         68.74         6.92 o
   2  10   0          0.57         -1.72         3.78 o
   3  10   0        183.43        239.03        20.81 o
   4  10   0          4.07          4.18         2.25 o
   5  10   0       1219.78       1309.95        19.87 o
   6  10   0        185.17        203.69         6.97 o
   7  10   0          5.76         12.61         7.04 o
   8  10   0          6.54          3.63         7.07 o
   1  11   0         99.30        100.52        17.94 o
   2  11   0         95.05         79.76         7.05 o
   3  11   0        176.87        183.79         7.73 o
   4  11   0         70.18         60.20         6.08 o
   5  11   0         46.60         38.60         4.86 o
   6  11   0         65.09         63.09        10.64 o
   0  12   0        469.97        455.27        22.84 o
   1  12   0         19.50         11.27         5.00 o
   2  12   0         88.75         75.13        11.63 o
   3  12   0        104.24         85.62        13.23 o
   4  12   0          9.88          4.11         3.71 o
   5  12   0         20.95         14.24         5.28 o
   1  13   0          6.68          4.40         4.38 o
 -12   1   1         34.34         39.88         7.67 o
 -11   1   1         65.86         62.57         5.60 o
 -10   1   1         88.48         86.17         6.34 o
  -9   1   1          7.06          4.20         1.55 o
  -8   1   1        594.22        610.60         6.78 o
  -7   1   1        154.91        154.31         2.69 o
  -6   1   1         36.86         27.64         0.85 o
  -5   1   1       1096.91       1201.65         9.18 o
  -4   1   1       4603.94       4652.46        31.62 o
  -3   1   1         67.57         79.60         1.07 o
  -2   1   1        453.46        453.63         3.61 o
  -1   1   1        927.73        882.26         4.24 o
   1   1   1      12343.26      15116.38       124.96 o
   2   1   1        977.22        902.69         5.70 o
   3   1   1        758.38        702.52         5.22 o
   4   1   1       1286.94       1261.91         7.27 o
   5   1   1       2465.82       2453.74        15.09 o
   6   1   1         59.09         48.75         1.34 o
   7   1   1         93.87         88.72         1.57 o
   8   1   1        118.30        130.17         2.84 o
   9   1   1        203.62        204.23         4.21 o
  10   1   1         72.71         58.94         4.07 o
  11   1   1          0.36          3.14         2.64 o
  12   1   1         66.16         87.23        30.20 o
 -12   2   1         21.96         30.45         8.41 o
 -11   2   1          2.96          6.69         2.97 o
 -10   2   1         50.17         56.14         4.15 o
  -9   2   1        157.70        152.52         3.44 o
  -8   2   1        855.66        846.17        10.21 o
  -7   2   1          7.27         12.80         1.50 o
  -6   2   1         45.42         29.26         1.75 o
  -5   2   1        452.31        471.46         6.35 o
  -4   2   1       3522.49       3760.46        26.78 o
  -3   2   1       2276.17       2270.80        15.24 o
  -2   2   1       1961.78       1889.95        11.93 o
  -1   2   1       6164.23       6024.02        42.36 o
   0   2   1       1738.06       1719.16        15.91 o
   1   2   1       4065.70       3875.30        24.02 o
   2   2   1        187.14        155.52         1.63 o
   3   2   1       3097.75       3179.44        28.12 o
   4   2   1       1533.10       1672.35         9.89 o
   5   2   1        773.26        767.71         6.32 o
   6   2   1        618.07        594.95         4.39 o
   7   2   1        682.80        631.81         6.54 o
   8   2   1         44.37         31.46         1.57 o
   9   2   1          0.53         -0.31         0.68 o
  10   2   1         83.94        102.45         4.89 o
  11   2   1          5.88         12.14         7.62 o
  12   2   1          5.42          6.80         9.50 o
 -12   3   1         40.91         75.24        20.62 o
 -11   3   1        130.35        161.43        11.18 o
 -10   3   1          5.30          4.73         2.14 o
  -9   3   1        620.69        655.01         8.40 o
  -8   3   1        478.48        478.00         8.30 o
  -7   3   1          1.45          3.86         1.51 o
  -6   3   1        645.45        634.34         9.03 o
  -5   3   1        192.62        198.42         1.56 o
  -4   3   1       2236.15       2190.76        18.74 o
  -3   3   1        462.47        462.84         4.27 o
  -2   3   1        396.92        369.78         2.94 o
  -1   3   1       5980.80       6181.58        48.04 o
   0   3   1       2530.51       2634.42        18.35 o
   1   3   1        450.73        380.04         3.62 o
   2   3   1       1473.29       1462.94         9.35 o
   3   3   1          0.26          3.81         0.72 o
   4   3   1        746.04        755.70         4.81 o
   5   3   1        253.38        185.16         2.97 o
   6   3   1       2401.83       2392.83        22.34 o
   7   3   1         92.64         88.83         2.95 o
   8   3   1         68.07         64.66         2.59 o
   9   3   1         52.75         58.04         3.04 o
  10   3   1        470.75        463.91        19.78 o
  11   3   1         28.97         27.50         8.10 o
  12   3   1         57.39         44.71        15.26 o
 -12   4   1         57.73         89.31        22.31 o
 -11   4   1         16.87         16.83         4.34 o
 -10   4   1         44.80         40.15         3.73 o
  -9   4   1         24.08         23.08         2.52 o
  -8   4   1         54.12         58.69         3.39 o
  -7   4   1        838.75        829.91        12.04 o
  -6   4   1        313.42        287.82         5.34 o
  -5   4   1         11.16          9.06         0.67 o
  -4   4   1         11.34          8.06         0.75 o
  -3   4   1         39.76         40.26         1.16 o
  -2   4   1         44.27         38.35         1.29 o
  -1   4   1         94.31        123.32         1.94 o
   0   4   1        376.28        367.50         3.85 o
   1   4   1       1595.98       1642.59        12.50 o
   2   4   1         75.20         71.02         1.59 o
   3   4   1       1081.14       1095.16         8.04 o
   4   4   1         12.66          7.97         0.95 o
   5   4   1         85.38         98.43         1.46 o
   6   4   1         38.43         35.13         1.54 o
   7   4   1        725.84        683.02        11.05 o
   8   4   1         78.14         68.87         2.61 o
   9   4   1         13.74         11.11         2.03 o
  10   4   1         30.69         23.83         3.62 o
  11   4   1         65.99         62.41         8.30 o
  12   4   1         23.79         17.55         8.50 o
 -11   5   1          0.46          2.41         3.84 o
 -10   5   1        362.06        421.34        11.09 o
  -9   5   1        376.23        427.06         8.83 o
  -8   5   1         34.88         39.48         2.64 o
  -7   5   1        586.07        581.37        10.11 o
  -6   5   1        669.39        641.02         5.80 o
  -5   5   1        850.23        866.72         7.79 o
  -4   5   1       1677.36       1695.41        12.78 o
  -3   5   1         83.03         88.25         2.18 o
  -2   5   1         22.69         16.66         1.14 o
  -1   5   1          0.21          0.88         1.00 o
   0   5   1         90.01         68.08         2.08 o
   1   5   1        163.89        157.87         2.91 o
   2   5   1        827.82        875.36         6.99 o
   3   5   1       1305.16       1251.34        10.95 o
   4   5   1         97.71        108.37         2.09 o
   5   5   1         71.09         64.12         1.74 o
   6   5   1        974.85        999.98         7.67 o
   7   5   1        544.32        544.30        10.18 o
   8   5   1          3.45          2.68         0.81 o
   9   5   1         11.61         10.46         1.94 o
  10   5   1          4.36          3.61         3.59 o
  11   5   1        120.03        137.75        20.96 o
 -11   6   1         11.88         10.40         4.91 o
 -10   6   1         21.46         17.13         5.81 o
  -9   6   1         91.19         75.82        11.23 o
  -8   6   1          0.05          2.25         2.27 o
  -7   6   1         49.30         36.17         2.38 o
  -6   6   1        182.61        196.99         2.96 o
  -5   6   1        497.92        481.55         4.77 o
  -4   6   1         60.93         61.48         1.93 o
  -3   6   1        424.68        390.48         4.57 o
  -2   6   1         52.00         64.79         2.16 o
  -1   6   1       1094.66       1034.35         9.82 o
   0   6   1        284.90        281.35         3.70 o
   1   6   1        398.15        421.65         4.82 o
   2   6   1        790.54        807.81         9.22 o
   3   6   1        266.49        264.16         4.20 o
   4   6   1        137.75        121.83         2.60 o
   5   6   1         13.07         12.73         1.32 o
   6   6   1          3.76          5.12         0.98 o
   7   6   1          6.24          2.26         0.77 o
   8   6   1          9.76          5.99         1.71 o
   9   6   1         53.30         55.13         9.67 o
  10   6   1        133.02        138.07         9.51 o
  11   6   1          0.08         -4.83         5.11 o
 -10   7   1          4.80          1.82         4.14 o
  -9   7   1        122.87         99.20        21.12 o
  -8   7   1         72.56         81.90         6.50 o
  -7   7   1        234.42        238.67         6.65 o
  -6   7   1       1369.43       1382.37        14.35 o
  -5   7   1         82.83         90.69         2.83 o
  -4   7   1        692.30        664.97         7.66 o
  -3   7   1        128.75        118.66         2.97 o
  -2   7   1        270.71        264.79         5.52 o
  -1   7   1        513.23        521.64         8.35 o
   0   7   1         67.14         70.06         3.39 o
   1   7   1       1333.28       1286.45        15.36 o
   2   7   1        108.59         81.51         2.73 o
   3   7   1        970.07        959.58        10.91 o
   4   7   1        310.54        310.36         4.47 o
   5   7   1        490.70        505.56         5.97 o
   6   7   1        126.64        121.88         2.56 o
   7   7   1          5.95          3.12         0.95 o
   8   7   1         44.36         48.54         8.96 o
   9   7   1         27.39         11.76         9.12 o
  10   7   1         58.79         51.17        10.21 o
 -10   8   1        154.47        211.73        12.26 o
  -9   8   1          0.02          1.80         7.54 o
  -8   8   1         35.77         36.08         9.02 o
  -7   8   1         15.42         10.25         2.80 o
  -6   8   1          0.29          0.92         1.25 o
  -5   8   1         71.11         73.48         2.72 o
  -4   8   1        456.60        478.26         7.53 o
  -3   8   1          6.45          3.26         2.23 o
  -2   8   1          0.33          0.33         1.77 o
  -1   8   1        246.94        233.47         7.62 o
   0   8   1        580.08        575.39        11.00 o
   1   8   1         18.60         17.59         2.54 o
   2   8   1        527.19        505.61         9.88 o
   3   8   1        189.90        174.15         4.68 o
   4   8   1          7.71          8.19         1.87 o
   5   8   1        154.63        164.53         3.97 o
   6   8   1         24.20         25.78         2.71 o
   7   8   1         16.03         13.52         1.72 o
   8   8   1         48.37         58.85        12.05 o
   9   8   1         83.97         51.62        13.07 o
  10   8   1          0.43          7.65         5.33 o
  -9   9   1        106.57        115.98        13.32 o
  -8   9   1         33.14         41.61         9.24 o
  -7   9   1          4.24          4.36         4.94 o
  -6   9   1         45.49         36.13         2.86 o
  -5   9   1         23.70         24.36         2.61 o
  -4   9   1        173.56        173.30         5.07 o
  -3   9   1         28.48         23.80         2.98 o
  -2   9   1        295.24        316.02         9.38 o
  -1   9   1         73.99         60.28         4.33 o
   0   9   1         15.39          7.13         3.41 o
   1   9   1        339.63        368.50        10.42 o
   2   9   1         94.53        104.28         5.34 o
   3   9   1         33.64         25.19         3.24 o
   4   9   1        225.80        236.90         7.14 o
   5   9   1          7.01          5.48         1.77 o
   6   9   1        100.94         88.43         3.75 o
   7   9   1          0.43         -0.57         4.56 o
   8   9   1          0.04         -4.15         7.96 o
   9   9   1         53.46         34.72        10.21 o
  -8  10   1          3.59          3.52         6.27 o
  -7  10   1          5.23          7.02         8.30 o
  -6  10   1         58.71         57.52         6.23 o
  -5  10   1         20.05         18.61         2.93 o
  -4  10   1          2.68          2.01         2.34 o
  -3  10   1        419.17        437.25        11.01 o
  -2  10   1         61.39         59.02         5.95 o
  -1  10   1        397.22        402.46        15.87 o
   0  10   1        158.97        152.60         8.10 o
   1  10   1         84.85         83.98         8.03 o
   2  10   1          8.49          4.86         5.18 o
   3  10   1         43.08         48.18         3.91 o
   4  10   1          3.84         -0.60         2.14 o
   5  10   1         34.48         25.68         3.21 o
   6  10   1        217.07        219.22         8.97 o
   7  10   1         30.05         33.38         9.67 o
   8  10   1          0.17         -0.89         8.65 o
  -6  11   1         12.49         11.05         7.16 o
  -5  11   1         19.58          9.96         3.10 o
  -4  11   1        253.43        235.44        10.92 o
  -3  11   1          4.34          3.64         2.74 o
  -2  11   1        232.04        255.05         9.10 o
  -1  11   1         67.42         49.29        10.31 o
   0  11   1        313.99        324.47        14.20 o
   1  11   1        558.60        566.13        17.81 o
   2  11   1          1.07         -2.98         2.98 o
   3  11   1          0.10         -3.71         3.71 o
   4  11   1         12.41          9.65         3.32 o
   5  11   1         45.38         28.46         4.39 o
   6  11   1        100.26        105.07        13.93 o
  -5  12   1          0.46         -1.24         2.92 o
  -4  12   1         27.63         20.59         4.80 o
  -3  12   1         60.24         26.97        11.52 o
  -2  12   1         12.76          4.75         4.10 o
  -1  12   1        381.19        394.85        15.43 o
   0  12   1         51.24         68.73         8.44 o
   1  12   1         18.76         14.70         5.45 o
   2  12   1        170.19        199.61        14.51 o
   3  12   1         33.34         13.51         4.56 o
   4  12   1        181.48        212.04        10.84 o
   5  12   1         33.50         30.78         6.83 o
  -1  13   1         89.02         57.18         9.96 o
   0  13   1        138.77        131.53         9.84 o
   1  13   1         64.65         55.69         9.12 o
 -12   0   2          0.86          5.02        11.75 o
 -11   0   2        171.20        204.40        19.43 o
 -10   0   2         30.33         21.92         4.91 o
  -9   0   2        954.88        940.57        25.21 o
  -8   0   2        469.60        381.18         7.14 o
  -7   0   2        696.33        652.76         7.80 o
  -6   0   2        327.30        342.50         2.69 o
  -5   0   2          0.21          3.73         0.50 o
  -4   0   2        684.71        639.93         9.92 o
  -3   0   2      27920.49      35077.99       582.56 o
  -2   0   2       9493.55      10813.24       232.71 o
   1   0   2       2335.30       2411.76        20.52 o
   2   0   2      11141.67      13341.61       144.91 o
   3   0   2       3426.97       3390.26        26.30 o
   4   0   2        488.62        573.04         4.22 o
   5   0   2        322.88        272.22         2.63 o
   6   0   2         14.16          9.28         0.91 o
   7   0   2        464.55        524.78         6.97 o
   8   0   2        307.08        308.21         5.71 o
   9   0   2          6.16          5.62         1.41 o
  10   0   2        532.75        540.79        29.04 o
  11   0   2         70.55         63.87         5.76 o
 -12   1   2          6.15          3.78         4.26 o
 -11   1   2          0.22         -0.04         2.65 o
 -10   1   2        160.85        168.26        11.24 o
  -9   1   2         32.31         28.69         2.50 o
  -8   1   2         48.15         43.75         1.49 o
  -7   1   2        194.83        186.81         2.90 o
  -6   1   2        217.76        222.10         2.39 o
  -5   1   2        322.21        261.62         2.12 o
  -4   1   2         91.00         93.79         1.76 o
  -3   1   2         58.82         43.48         1.43 o
  -2   1   2         82.63         91.09         1.24 o
  -1   1   2       3122.60       2960.89        14.85 o
   0   1   2       2188.21       2180.47        18.42 o
   1   1   2        914.74        867.13         4.55 o
   2   1   2       5697.54       6160.32        70.97 o
   3   1   2         14.17         25.77         0.56 o
   4   1   2          2.26          1.55         0.38 o
   5   1   2         65.74         66.66         0.72 o
   6   1   2          3.34          2.91         0.64 o
   7   1   2        139.92        137.01         2.32 o
   8   1   2        467.36        471.17         5.48 o
   9   1   2        277.00        287.71         7.73 o
  10   1   2        583.33        642.82        11.09 o
  11   1   2         66.06         49.62         5.92 o
  12   1   2          0.11          3.38         7.59 o
 -12   2   2          4.74          0.49         9.24 o
 -11   2   2         13.05         17.56         4.36 o
 -10   2   2        157.26        171.77         6.15 o
  -9   2   2         10.23          6.61         1.01 o
  -8   2   2       3197.01       3152.26        31.16 o
  -7   2   2        758.15        761.28         8.39 o
  -6   2   2         42.80         50.91         1.86 o
  -5   2   2        140.22        148.91         2.55 o
  -4   2   2          0.09          0.84         0.46 o
  -3   2   2       7736.48       8335.49       122.82 o
  -2   2   2       5850.69       5894.58        44.04 o
  -1   2   2       7079.34       6859.79        46.63 o
   0   2   2       9826.20      10627.56       106.78 o
   1   2   2        135.36        142.64         1.69 o
   2   2   2       8544.80       8799.94        77.44 o
   3   2   2       3211.55       3092.79        23.27 o
   4   2   2       1005.68        988.72         8.54 o
   5   2   2        195.20        188.50         1.55 o
   6   2   2       2165.73       2160.33        14.73 o
   7   2   2       1315.93       1282.88         9.39 o
   8   2   2        345.32        347.81         5.16 o
   9   2   2         34.29         40.75         1.71 o
  10   2   2          8.60          7.10         2.25 o
  11   2   2        145.27        164.87         9.93 o
  12   2   2         90.28         70.60        22.18 o
 -12   3   2         88.90         93.32        19.05 o
 -11   3   2          5.65          6.17         3.10 o
 -10   3   2          0.25          0.34         2.03 o
  -9   3   2         11.45         11.19         1.58 o
  -8   3   2         44.77         33.24         5.50 o
  -7   3   2        133.39        158.30         5.81 o
  -6   3   2          0.84          1.76         1.37 o
  -5   3   2        171.76        163.09         2.55 o
  -4   3   2        111.04        139.91         2.05 o
  -3   3   2       1729.93       1807.41        12.91 o
  -2   3   2        179.14        191.92         1.91 o
  -1   3   2       1917.31       2042.19        13.35 o
   0   3   2        889.96        915.96         5.98 o
   1   3   2        114.27         97.67         1.56 o
   2   3   2        948.89        995.58         6.27 o
   3   3   2        288.57        296.45         2.86 o
   4   3   2        198.54        185.38         3.21 o
   5   3   2        898.77        930.33         6.08 o
   6   3   2          8.64          7.97         0.90 o
   7   3   2        239.27        200.10         2.94 o
   8   3   2        168.16        158.11         5.14 o
   9   3   2          5.46          3.29         0.94 o
  10   3   2         56.78         53.25         5.89 o
  11   3   2          2.63          5.97         4.02 o
  12   3   2         32.58         31.92        12.83 o
 -12   4   2         32.42         42.68        16.24 o
 -11   4   2         33.75         32.81         7.69 o
 -10   4   2        139.06        155.97         5.63 o
  -9   4   2         14.37         14.90         2.26 o
  -8   4   2       1350.24       1420.54        16.82 o
  -7   4   2        188.46        219.05         5.72 o
  -6   4   2          4.41          2.51         0.56 o
  -5   4   2         40.04         37.66         0.85 o
  -4   4   2        229.39        204.79         2.14 o
  -3   4   2        404.08        368.20         3.09 o
  -2   4   2        133.16        162.70         2.13 o
  -1   4   2          6.18          6.28         1.05 o
   0   4   2        933.69        906.20         6.96 o
   1   4   2       1380.54       1334.20         9.72 o
   2   4   2       6058.46       6106.21        48.14 o
   3   4   2       1133.63       1227.29         8.53 o
   4   4   2         87.58        118.54         2.04 o
   5   4   2         13.24         15.24         0.88 o
   6   4   2         51.42         43.50         1.11 o
   7   4   2        299.19        290.10         4.59 o
   8   4   2       1152.75       1121.41        30.81 o
   9   4   2        349.98        374.89         9.97 o
  10   4   2         14.62         10.13         3.18 o
  11   4   2         88.14         61.15        30.86 o
  12   4   2          2.67         -7.85         9.07 o
 -11   5   2         17.07         13.73         5.32 o
 -10   5   2         25.75         21.13         4.63 o
  -9   5   2         62.82         74.01         4.95 o
  -8   5   2         29.90         33.57         4.07 o
  -7   5   2         14.05         17.07         2.51 o
  -6   5   2        487.38        452.11         6.22 o
  -5   5   2         92.94         98.29         1.66 o
  -4   5   2        437.02        409.66         3.84 o
  -3   5   2        450.73        485.77         4.22 o
  -2   5   2         72.20         85.16         1.76 o
  -1   5   2          0.00          2.20         1.01 o
   0   5   2        497.05        498.89         5.46 o
   1   5   2        312.74        304.64         3.83 o
   2   5   2        157.20        197.01         2.77 o
   3   5   2        603.24        547.70         5.11 o
   4   5   2          1.53          2.95         1.02 o
   5   5   2         39.36         41.34         1.55 o
   6   5   2        162.86        177.81         2.22 o
   7   5   2         12.24          4.81         0.73 o
   8   5   2         89.62         71.30         4.58 o
   9   5   2          0.30          3.96         3.83 o
  10   5   2         87.19         69.94        11.06 o
  11   5   2         19.38          8.99         5.26 o
 -11   6   2          0.12         -0.33         5.82 o
 -10   6   2         42.56         44.95         5.76 o
  -9   6   2         96.02         99.98         9.31 o
  -8   6   2        959.69        990.79        16.79 o
  -7   6   2        198.22        169.28         5.57 o
  -6   6   2        262.33        236.72         2.88 o
  -5   6   2       1904.56       1904.87        16.83 o
  -4   6   2         50.36         37.63         2.22 o
  -3   6   2       2611.41       2520.47        21.82 o
  -2   6   2        498.24        480.95         5.46 o
  -1   6   2        304.69        290.51         4.13 o
   0   6   2        564.65        552.92         6.43 o
   1   6   2        647.62        615.98         6.30 o
   2   6   2         13.07          8.18         1.21 o
   3   6   2        774.11        770.48         8.03 o
   4   6   2        166.80        158.11         2.93 o
   5   6   2         53.30         63.69         1.85 o
   6   6   2         16.28         18.88         1.27 o
   7   6   2          9.01         10.72         1.01 o
   8   6   2         32.02         33.39         4.88 o
   9   6   2         86.63         66.51        14.32 o
  10   6   2         20.41         19.25         5.69 o
  11   6   2          7.72          6.10         5.51 o
 -10   7   2         11.61          3.04         4.51 o
  -9   7   2          6.47          8.44         9.43 o
  -8   7   2          0.01          1.11         2.35 o
  -7   7   2         54.12         37.54         4.26 o
  -6   7   2       1085.55       1029.54        11.25 o
  -5   7   2        109.12         99.51         3.02 o
  -4   7   2        323.93        318.38         4.43 o
  -3   7   2         32.30         28.46         2.01 o
  -2   7   2        305.82        276.79         6.56 o
  -1   7   2        794.10        749.82         8.37 o
   0   7   2         15.47         22.92         1.93 o
   1   7   2         43.87         38.34         2.49 o
   2   7   2        569.26        567.43         6.79 o
   3   7   2        904.56        841.93        12.89 o
   4   7   2        262.36        258.61         5.04 o
   5   7   2         41.81         47.84         2.06 o
   6   7   2         68.16         73.61         2.69 o
   7   7   2         55.25         54.82         3.05 o
   8   7   2        118.80        110.61         8.21 o
   9   7   2         71.39         67.25        11.11 o
  10   7   2          0.02         -2.51         4.45 o
 -10   8   2          0.28         -2.87         5.05 o
  -9   8   2         29.34         36.56         9.68 o
  -8   8   2        157.15        166.55         9.65 o
  -7   8   2         31.53         25.06         2.71 o
  -6   8   2        263.81        290.03         4.92 o
  -5   8   2          8.87          5.77         1.72 o
  -4   8   2          2.03          1.44         1.88 o
  -3   8   2        636.15        597.87         9.02 o
  -2   8   2       2110.98       1972.35        25.92 o
  -1   8   2         98.76         93.03         4.70 o
   0   8   2        149.04        158.37         5.39 o
   1   8   2         98.32        114.64         5.42 o
   2   8   2       2413.94       2281.11        24.87 o
   3   8   2       1115.76       1058.69        13.84 o
   4   8   2        215.53        225.11         5.07 o
   5   8   2          6.68          8.86         1.67 o
   6   8   2        450.47        475.59         7.68 o
   7   8   2        164.96        146.87         9.22 o
   8   8   2        894.03       1022.55        27.58 o
   9   8   2         20.33         13.83         5.75 o
  -9   9   2         75.94         79.27        11.67 o
  -8   9   2          1.71          0.87         6.65 o
  -7   9   2         74.37         67.46         9.39 o
  -6   9   2        107.82        110.76         6.24 o
  -5   9   2        222.40        237.35         8.32 o
  -4   9   2        514.76        494.22         8.07 o
  -3   9   2          0.54         -0.54         2.09 o
  -2   9   2         21.00          9.74         3.52 o
  -1   9   2        255.18        229.25        10.08 o
   0   9   2        122.52        119.89         7.03 o
   1   9   2        366.05        385.16         8.66 o
   2   9   2         56.98         53.51         4.26 o
   3   9   2         93.23         82.40         5.60 o
   4   9   2         32.38         31.90         3.21 o
   5   9   2         20.66         19.17         2.20 o
   6   9   2        522.12        535.89        10.03 o
   7   9   2        310.84        347.26        22.84 o
   8   9   2        179.21        224.54        13.71 o
   9   9   2          2.98         -5.31         5.71 o
  -8  10   2        132.31        108.73        19.85 o
  -7  10   2          0.75         14.04         7.85 o
  -6  10   2         19.40         17.46         5.16 o
  -5  10   2          1.02         -1.75         1.95 o
  -4  10   2         90.96         88.43         5.14 o
  -3  10   2        143.80        199.25        18.02 o
  -2  10   2        201.44        195.47         6.99 o
  -1  10   2        103.23         96.25         5.62 o
   0  10   2         63.85         55.65         6.07 o
   1  10   2         24.03         21.05         4.48 o
   2  10   2        658.94        647.84        13.84 o
   3  10   2         70.69         79.30         5.74 o
   4  10   2         39.02         35.91         3.80 o
   5  10   2        163.18        180.15         5.54 o
   6  10   2          9.28         11.80         3.91 o
   7  10   2        120.47        100.51        15.53 o
   8  10   2         17.82         26.95         8.91 o
  -6  11   2         60.12         53.93         8.05 o
  -5  11   2        104.83         90.70         6.77 o
  -4  11   2         71.75         71.67        10.33 o
  -3  11   2          0.03         -3.17         3.17 o
  -2  11   2        245.29        259.35        10.35 o
  -1  11   2        124.50        124.16         8.80 o
   0  11   2         18.98         17.56         4.75 o
   1  11   2         34.73         22.39         4.16 o
   2  11   2         48.73         31.00         8.01 o
   3  11   2         82.55         72.78        10.45 o
   4  11   2        143.91        138.93         6.73 o
   5  11   2         43.39         43.23         7.26 o
   6  11   2         28.86         38.68         5.75 o
  -5  12   2         13.99          5.16         3.49 o
  -4  12   2         10.46          7.93         4.93 o
  -3  12   2        491.60        492.64        13.30 o
  -2  12   2         50.76         32.94         6.43 o
  -1  12   2         60.97         44.18         8.20 o
   0  12   2          3.20          3.97         4.03 o
   1  12   2         76.21         66.01         8.46 o
   2  12   2         27.50          9.77         6.36 o
   3  12   2        431.64        406.77        13.29 o
   4  12   2         36.26         26.70         5.38 o
  -1  13   2          0.94          2.77         5.28 o
   0  13   2        102.61         79.81        11.30 o
   1  13   2        111.03         92.82         8.38 o
 -12   1   3         63.01         84.98        18.97 o
 -11   1   3         59.44         65.19         7.91 o
 -10   1   3          3.33          2.44         2.66 o
  -9   1   3        230.34        216.88         7.74 o
  -8   1   3       1217.70       1277.90        10.26 o
  -7   1   3        308.97        314.14         3.80 o
  -6   1   3         28.27         36.31         1.71 o
  -5   1   3        197.06        170.22         2.62 o
  -4   1   3       2862.10       2923.80        30.33 o
  -3   1   3        660.91        644.47         6.20 o
  -2   1   3       3926.60       3882.42        29.71 o
  -1   1   3       1065.99       1022.50         5.67 o
   0   1   3        779.73        713.06         3.88 o
   1   1   3        123.93        114.78         1.26 o
   2   1   3      16240.27      19451.10       184.89 o
   3   1   3        323.37        281.89         1.88 o
   4   1   3       1594.17       1483.53         7.60 o
   5   1   3       1259.92       1239.16         6.66 o
   6   1   3       1747.90       1820.22        10.18 o
   7   1   3       1516.48       1511.26        11.71 o
   8   1   3          5.97          6.13         1.00 o
   9   1   3          0.08         -0.19         0.70 o
  10   1   3         56.13         38.62         2.79 o
  11   1   3          5.09          3.87         3.82 o
  12   1   3        210.62        218.23        12.14 o
 -12   2   3        112.76        154.96        22.69 o
 -11   2   3         10.09          7.43         3.80 o
 -10   2   3          0.16         -0.23         1.70 o
  -9   2   3         53.64         51.66         1.84 o
  -8   2   3          0.87          2.19         1.39 o
  -7   2   3        507.52        566.41         9.32 o
  -6   2   3          0.18         -0.95         0.95 o
  -5   2   3        827.84        813.41         7.73 o
  -4   2   3         87.41         78.96         1.52 o
  -3   2   3        501.44        571.30         3.50 o
  -2   2   3        453.57        484.34         3.53 o
  -1   2   3       1257.19       1257.78         7.02 o
   0   2   3      10072.10      10670.50       111.21 o
   1   2   3        852.41        877.17         5.38 o
   2   2   3       2077.17       2105.01        12.15 o
   3   2   3        400.18        431.65         2.78 o
   4   2   3         33.68         41.90         1.00 o
   5   2   3        228.44        207.97         2.41 o
   6   2   3        543.03        561.53         4.13 o
   7   2   3        533.08        533.65         4.45 o
   8   2   3        237.97        253.98         4.46 o
   9   2   3         14.94         13.86         1.16 o
  10   2   3         13.69         13.79         2.71 o
  11   2   3         26.09         19.09         5.14 o
  12   2   3          8.29          5.06         5.06 o
 -12   3   3         90.97         97.21        15.19 o
 -11   3   3        108.57        122.86        10.43 o
 -10   3   3        176.95        194.91         6.64 o
  -9   3   3         42.45         40.45         2.41 o
  -8   3   3        132.44        138.99         4.46 o
  -7   3   3        802.49        822.17        16.15 o
  -6   3   3         23.51         23.07         2.10 o
  -5   3   3        659.19        674.55         9.38 o
  -4   3   3       3059.67       3088.39        21.98 o
  -3   3   3        493.68        410.04         3.20 o
  -2   3   3          5.92          1.54         0.65 o
  -1   3   3        229.40        206.86         2.50 o
   0   3   3         61.06         85.40         1.69 o
   1   3   3       2749.75       2797.94        23.21 o
   2   3   3       1790.94       1709.41        12.02 o
   3   3   3       1632.15       1723.06        13.57 o
   4   3   3       1326.88       1376.15         9.81 o
   5   3   3          3.98          4.30         0.55 o
   6   3   3        257.29        269.02         3.48 o
   7   3   3        672.95        677.10         5.64 o
   8   3   3        143.27        147.97         4.44 o
   9   3   3        211.55        192.12        10.27 o
  10   3   3         46.54         47.68        14.78 o
  11   3   3         34.60         21.81         8.04 o
  12   3   3         92.65         83.50        25.79 o
 -12   4   3          2.86          2.34         7.79 o
 -11   4   3         90.28         94.77         9.45 o
 -10   4   3         35.07         25.10         3.25 o
  -9   4   3          4.76          4.96         2.19 o
  -8   4   3         27.10         28.44         3.01 o
  -7   4   3         23.33         28.07         2.25 o
  -6   4   3        244.88        233.73         5.71 o
  -5   4   3         10.63          5.15         0.66 o
  -4   4   3        248.21        251.56         2.45 o
  -3   4   3         79.46         82.73         1.49 o
  -2   4   3       3303.07       3357.59        23.76 o
  -1   4   3       3849.61       3995.70        28.66 o
   0   4   3       2140.29       2280.13        15.76 o
   1   4   3        185.23        201.58         2.62 o
   2   4   3       1590.91       1559.83        10.62 o
   3   4   3        170.02        195.91         2.24 o
   4   4   3       1257.57       1335.27         9.30 o
   5   4   3         15.48         21.17         1.30 o
   6   4   3        136.98        142.08         2.28 o
   7   4   3        130.76        113.11         2.99 o
   8   4   3        603.75        555.15        14.00 o
   9   4   3        130.01        154.08         6.00 o
  10   4   3          4.57          0.78         2.67 o
  11   4   3          0.04          3.02         3.44 o
 -11   5   3          0.06          1.16         3.57 o
 -10   5   3        125.02        134.55         6.21 o
  -9   5   3        267.78        299.90         7.20 o
  -8   5   3        104.69        109.45         4.96 o
  -7   5   3       1028.72       1057.11        15.21 o
  -6   5   3        413.70        420.15         9.35 o
  -5   5   3        213.46        207.00         3.07 o
  -4   5   3        751.06        672.67         5.88 o
  -3   5   3       1631.80       1647.75        13.39 o
  -2   5   3       1058.61       1062.30         8.34 o
  -1   5   3        156.72        152.26         2.66 o
   0   5   3       1761.75       1724.11        13.53 o
   1   5   3       2198.55       2231.68        17.97 o
   2   5   3       1164.53       1116.15         8.67 o
   3   5   3         43.93         57.48         2.53 o
   4   5   3        546.21        521.75         4.91 o
   5   5   3        338.72        323.04         3.32 o
   6   5   3          0.98          1.94         0.78 o
   7   5   3        192.65        184.18         7.00 o
   8   5   3          1.13          0.79         0.64 o
   9   5   3        325.69        338.84        10.03 o
  10   5   3         73.73         60.05        11.04 o
  11   5   3          7.08          4.53         5.28 o
 -11   6   3          8.77         -3.18         4.11 o
 -10   6   3         16.15         15.56         5.50 o
  -9   6   3          2.59          0.15         2.16 o
  -8   6   3        125.17        136.83         6.35 o
  -7   6   3         40.85         32.08         4.59 o
  -6   6   3       1626.57       1639.05        14.03 o
  -5   6   3         61.12         55.70         1.76 o
  -4   6   3          8.38         10.52         1.34 o
  -3   6   3         92.77        103.93         2.72 o
  -2   6   3        338.53        322.99         3.95 o
  -1   6   3        117.17        154.53         6.05 o
   0   6   3        275.05        251.43         7.49 o
   1   6   3        153.26        142.26         3.19 o
   2   6   3         71.52         82.12         2.91 o
   3   6   3          1.97         -0.02         0.98 o
   4   6   3         84.64         93.97         3.48 o
   5   6   3        621.20        642.72         6.92 o
   6   6   3        420.03        425.26         4.50 o
   7   6   3         63.91         56.59         3.42 o
   8   6   3         11.16         12.02         3.51 o
   9   6   3         76.31         70.69        10.78 o
  10   6   3          6.72          1.34         3.67 o
  11   6   3         43.43         39.70        12.93 o
 -10   7   3        101.56        102.94        18.42 o
  -9   7   3         30.64         30.06         5.29 o
  -8   7   3          4.38          2.06         2.34 o
  -7   7   3         98.38         94.93         4.35 o
  -6   7   3        130.53        109.35         2.42 o
  -5   7   3        170.13        165.89         4.04 o
  -4   7   3        380.45        347.31         5.40 o
  -3   7   3        202.65        189.81         4.37 o
  -2   7   3        861.34        856.71        16.60 o
  -1   7   3        348.19        350.43         6.58 o
   0   7   3          3.49          0.60         1.25 o
   1   7   3        438.64        405.21         6.52 o
   2   7   3        516.17        493.35         8.57 o
   3   7   3         61.77         49.43         2.25 o
   4   7   3          3.30          1.69         1.59 o
   5   7   3          0.11          0.55         0.97 o
   6   7   3         42.93         34.34         1.63 o
   7   7   3        135.36        155.57         4.68 o
   8   7   3         35.11         30.26         6.12 o
   9   7   3        426.07        506.04        16.62 o
  10   7   3          4.39          3.55         4.27 o
 -10   8   3          1.88         -6.50         6.50 o
  -9   8   3          0.83          6.25         6.24 o
  -8   8   3         26.28         21.48         4.35 o
  -7   8   3         23.90         25.36         4.22 o
  -6   8   3         57.73         43.55         3.81 o
  -5   8   3          8.25          7.04         2.06 o
  -4   8   3          0.31          0.54         2.08 o
  -3   8   3         69.29         56.75         2.92 o
  -2   8   3        513.87        457.19         8.27 o
  -1   8   3        355.72        301.96         6.06 o
   0   8   3        464.14        426.80         7.12 o
   1   8   3       1012.37        972.19        14.02 o
   2   8   3        676.91        712.96        11.19 o
   3   8   3        321.05        327.81         7.19 o
   4   8   3         69.26         74.41         3.33 o
   5   8   3        154.97        155.47         4.07 o
   6   8   3        288.84        252.93        11.21 o
   7   8   3        137.86        131.10         4.29 o
   8   8   3          2.85          0.64         4.00 o
   9   8   3          2.57          1.02         3.81 o
  -9   9   3         99.37         91.47        19.45 o
  -8   9   3         29.00         33.55         9.32 o
  -7   9   3        123.73        137.83         7.46 o
  -6   9   3        140.14        139.53        11.36 o
  -5   9   3         61.70         54.56         3.84 o
  -4   9   3        152.20        141.04         6.12 o
  -3   9   3        254.27        254.53         7.59 o
  -2   9   3        395.82        408.61         9.50 o
  -1   9   3        194.64        195.79         9.34 o
   0   9   3        307.09        322.58         9.48 o
   1   9   3        119.75        123.03         8.51 o
   2   9   3        241.94        240.75         6.13 o
   3   9   3        652.39        645.36        11.90 o
   4   9   3         85.45         77.97         4.94 o
   5   9   3        189.33        180.13         6.04 o
   6   9   3         99.39        103.70         6.46 o
   7   9   3        807.57        947.64        31.34 o
   8   9   3          5.97          5.70         7.59 o
   9   9   3          0.03         -2.65         4.57 o
  -8  10   3        116.14        115.18        13.22 o
  -7  10   3         34.76         32.91         6.16 o
  -6  10   3         13.94         16.75         4.73 o
  -5  10   3         78.71         89.18         5.23 o
  -4  10   3         16.82         19.78         2.94 o
  -3  10   3         51.82         56.77         4.11 o
  -2  10   3        111.24        133.34        16.92 o
  -1  10   3        116.37        121.88         6.85 o
   0  10   3         19.11         15.77         4.21 o
   1  10   3         22.44         26.48         3.51 o
   2  10   3         96.39         83.40         5.27 o
   3  10   3         54.49         57.59         4.37 o
   4  10   3         75.36         62.27         5.20 o
   5  10   3         49.51         52.06         5.73 o
   6  10   3         24.72         18.36         4.44 o
   7  10   3         14.64         18.22         7.75 o
   8  10   3          8.21          8.28         7.12 o
  -6  11   3          1.50          2.76         4.06 o
  -5  11   3         38.97         29.98         4.54 o
  -4  11   3          0.02          2.01         3.18 o
  -3  11   3        159.46        174.50         7.21 o
  -2  11   3          2.36         -2.20         3.33 o
  -1  11   3          0.71          4.41         3.33 o
   0  11   3         20.52         15.14         5.40 o
   1  11   3          1.87         -0.12         2.90 o
   2  11   3        480.07        477.71        11.64 o
   3  11   3         25.25         21.40         3.94 o
   4  11   3        240.29        223.40         8.57 o
   5  11   3          9.78          6.41         4.13 o
   6  11   3         76.25         66.86        10.43 o
  -5  12   3         78.04         41.96        10.68 o
  -4  12   3         23.28         11.70         3.77 o
  -3  12   3         22.41         18.54         4.60 o
  -2  12   3          0.42          3.19         3.56 o
  -1  12   3        329.79        342.80        15.50 o
   0  12   3         13.00          6.95         4.56 o
   1  12   3         30.14         19.23         4.53 o
   2  12   3        148.20        175.09         8.61 o
   3  12   3        107.50         77.58        10.69 o
   4  12   3          1.64         -1.16         4.30 o
  -1  13   3         44.45         29.67         6.65 o
   0  13   3        164.01        160.48        13.50 o
 -12   0   4          1.67          4.19        12.35 o
 -11   0   4          5.50         -8.16         8.16 o
 -10   0   4          0.34         -1.54         4.44 o
  -9   0   4        875.06        907.77        22.76 o
  -8   0   4        373.64        294.54         9.20 o
  -7   0   4        222.03        255.18         3.58 o
  -6   0   4        959.00        996.38         8.06 o
  -5   0   4         76.86         59.85         1.69 o
  -4   0   4        139.39        196.63         3.95 o
  -3   0   4       9084.89       9883.55       236.65 o
  -2   0   4       1691.33       1431.12        21.01 o
  -1   0   4         47.67         58.14         1.81 o
   0   0   4       7492.14       7740.13        99.10 o
   1   0   4          9.13          7.23         1.19 o
   2   0   4        295.94        350.43         4.75 o
   3   0   4          4.19         21.82         1.13 o
   4   0   4        686.70        651.29         5.21 o
   5   0   4       2322.92       2380.02        19.15 o
   6   0   4          0.24          1.05         0.66 o
   7   0   4       1352.92       1388.94        16.65 o
   8   0   4         52.51         38.12         2.98 o
   9   0   4         63.85         52.48         2.76 o
  10   0   4       1299.44       1403.44        34.69 o
  11   0   4          0.49          1.74         2.62 o
 -12   1   4         58.60         48.80        10.54 o
 -11   1   4          8.85          7.83         3.65 o
 -10   1   4         16.16         12.15         4.04 o
  -9   1   4          3.43          2.65         1.27 o
  -8   1   4        249.15        253.73         4.30 o
  -7   1   4         86.79         90.13         2.72 o
  -6   1   4         75.33         87.39         1.75 o
  -5   1   4       1421.77       1487.88        13.27 o
  -4   1   4       2662.64       2892.88        21.85 o
  -3   1   4       1001.36       1020.91         7.42 o
  -2   1   4        242.87        200.94         2.11 o
  -1   1   4       7172.60       7144.85        61.68 o
   0   1   4          5.72          9.86         0.88 o
   1   1   4      19859.55      23980.94       254.64 o
   2   1   4          4.78          7.45         0.49 o
   3   1   4       1079.69       1088.67         6.02 o
   4   1   4        420.99        462.42         3.34 o
   5   1   4         33.86         41.06         1.38 o
   6   1   4          2.91          6.23         0.58 o
   7   1   4        755.50        747.49         6.02 o
   8   1   4          8.68         13.72         1.05 o
   9   1   4         59.98         60.73         2.04 o
  10   1   4         13.54         11.59         1.70 o
  11   1   4          7.62          2.65         3.21 o
  12   1   4         43.55         41.32        10.41 o
 -12   2   4          8.04         10.86         8.43 o
 -11   2   4        789.25        914.71        19.70 o
 -10   2   4         24.15         17.90         3.68 o
  -9   2   4         21.33         22.56         1.83 o
  -8   2   4        280.49        330.32         7.80 o
  -7   2   4          2.17          3.43         1.21 o
  -6   2   4       1957.47       1979.72        18.32 o
  -5   2   4         88.16         99.90         1.98 o
  -4   2   4        437.99        386.37         3.48 o
  -3   2   4       2805.61       2858.90        19.28 o
  -2   2   4          1.43          1.20         0.48 o
  -1   2   4       8879.98       8825.56        64.09 o
   0   2   4      10579.45      11121.19        88.66 o
   1   2   4      12218.83      13544.42       154.42 o
   2   2   4        776.81        755.01         5.72 o
   3   2   4       2087.15       2084.61        14.16 o
   4   2   4       1825.81       1878.56        11.22 o
   5   2   4        448.76        432.70         3.05 o
   6   2   4        930.75        946.69         5.86 o
   7   2   4        264.81        246.74         2.84 o
   8   2   4        529.55        561.54         5.60 o
   9   2   4         96.83         84.00         2.23 o
  10   2   4         26.35         17.28         4.07 o
  11   2   4        165.63        195.71         7.59 o
  12   2   4         34.09         25.89        10.61 o
 -12   3   4          0.00         -0.64         3.79 o
 -11   3   4        108.37        109.18         7.78 o
 -10   3   4         56.37         40.66         8.18 o
  -9   3   4        120.46        113.54         3.37 o
  -8   3   4         36.60         59.57         8.30 o
  -7   3   4        573.02        598.31         8.01 o
  -6   3   4        221.19        228.08         4.06 o
  -5   3   4        323.05        299.30         3.61 o
  -4   3   4        190.41        194.32         2.04 o
  -3   3   4         54.44         69.68         1.20 o
  -2   3   4          1.70          1.25         0.63 o
  -1   3   4        559.25        641.08         4.61 o
   0   3   4       1061.80       1064.70         6.89 o
   1   3   4          3.85          5.83         0.88 o
   2   3   4       6374.42       7113.58        54.35 o
   3   3   4        298.45        279.09         2.28 o
   4   3   4        109.21        111.68         2.22 o
   5   3   4          0.90          1.54         0.48 o
   6   3   4          1.75          2.86         0.62 o
   7   3   4        251.68        238.47         3.22 o
   8   3   4        118.76        111.50         3.41 o
   9   3   4         75.11         60.08         5.29 o
  10   3   4          0.03         -2.89         2.89 o
  11   3   4        113.63        104.30        26.94 o
  12   3   4         10.71          2.61         4.57 o
 -12   4   4          3.33          2.86         6.98 o
 -11   4   4        157.93        163.75        13.97 o
 -10   4   4        280.98        327.73         7.66 o
  -9   4   4          0.18          0.73         1.86 o
  -8   4   4        250.50        255.97         6.65 o
  -7   4   4         40.85         36.00         2.97 o
  -6   4   4        120.04        114.80         3.84 o
  -5   4   4         18.85         29.10         2.25 o
  -4   4   4        574.07        540.38         3.99 o
  -3   4   4        447.76        402.46         3.44 o
  -2   4   4       3145.05       3139.58        22.04 o
  -1   4   4       2891.06       2856.74        19.81 o
   0   4   4        273.72        328.56         3.35 o
   1   4   4         53.01         93.35         1.80 o
   2   4   4       1507.54       1603.82        10.92 o
   3   4   4       1469.91       1389.60        13.33 o
   4   4   4         74.39         67.29         1.48 o
   5   4   4        365.61        332.79         3.42 o
   6   4   4         52.22         42.24         1.87 o
   7   4   4        231.10        242.16         5.74 o
   8   4   4        267.54        275.64         6.16 o
   9   4   4         31.04         25.00         2.47 o
  10   4   4         13.52          4.17         3.51 o
  11   4   4          0.82          3.86         4.43 o
 -11   5   4          0.23         -4.06         4.06 o
 -10   5   4         45.81         41.66         6.14 o
  -9   5   4         98.98        135.54        19.51 o
  -8   5   4         63.33         63.58         3.79 o
  -7   5   4         27.86         24.05         3.47 o
  -6   5   4        985.68        951.38        10.92 o
  -5   5   4          0.74          0.99         0.69 o
  -4   5   4        133.61        143.92         2.47 o
  -3   5   4         13.51         13.80         1.18 o
  -2   5   4         93.39         88.88         2.71 o
  -1   5   4         16.97         24.78         1.75 o
   0   5   4         13.92         14.49         1.25 o
   1   5   4        372.32        376.67         4.07 o
   2   5   4        391.40        411.79         4.71 o
   3   5   4          8.88          9.07         0.98 o
   4   5   4        462.00        487.97         7.49 o
   5   5   4        554.35        572.75         5.11 o
   6   5   4          4.73          4.19         0.83 o
   7   5   4        148.49        131.13         3.63 o
   8   5   4          4.66          6.65         1.50 o
   9   5   4          1.42          3.45         2.96 o
  10   5   4        102.48         18.90        12.02 o
  11   5   4         60.15         53.77        27.74 o
 -11   6   4        157.62        189.59        18.20 o
 -10   6   4         15.22         11.67         3.32 o
  -9   6   4          0.11          1.85         2.45 o
  -8   6   4        121.62        125.92         6.55 o
  -7   6   4        474.55        464.89        13.94 o
  -6   6   4        992.71        939.72        16.16 o
  -5   6   4       3699.65       3671.26        32.77 o
  -4   6   4          3.08          3.24         1.17 o
  -3   6   4        135.08        128.42         2.76 o
  -2   6   4       4329.35       4269.76        36.41 o
  -1   6   4        243.94        252.44         5.30 o
   0   6   4         75.04         87.32         3.02 o
   1   6   4         22.48         23.87         1.83 o
   2   6   4         41.91         44.25         2.35 o
   3   6   4        189.71        186.36         3.11 o
   4   6   4        312.60        328.53         5.70 o
   5   6   4         59.75         61.70         2.80 o
   6   6   4        251.81        274.88         4.37 o
   7   6   4        389.01        372.98         5.06 o
   8   6   4        675.09        744.03        15.50 o
   9   6   4         97.41         74.72        11.82 o
  10   6   4        137.77        176.37         9.58 o
  11   6   4         12.21          9.21         6.67 o
 -10   7   4         23.37         26.26         5.92 o
  -9   7   4         15.90         10.24         4.66 o
  -8   7   4          2.46          3.65         3.05 o
  -7   7   4        726.86        693.81        12.96 o
  -6   7   4        380.72        368.98         5.71 o
  -5   7   4          4.76          4.24         1.45 o
  -4   7   4         34.35         44.24         3.22 o
  -3   7   4         28.88         27.54         2.46 o
  -2   7   4        963.48        925.54         9.95 o
  -1   7   4         28.20         24.47         2.57 o
   0   7   4          0.55          6.11         2.00 o
   1   7   4        237.44        204.79         4.45 o
   2   7   4        113.90        114.00         3.87 o
   3   7   4        265.78        267.92        10.79 o
   4   7   4         76.94         69.41         7.14 o
   5   7   4        979.12        940.36         9.65 o
   6   7   4          1.62          0.18         0.94 o
   7   7   4         45.15         36.17         2.20 o
   8   7   4        179.72        202.87         9.76 o
   9   7   4          6.68          9.84         5.89 o
  10   7   4         60.04         49.25        10.55 o
 -10   8   4        240.56        312.90        16.41 o
  -9   8   4         49.38         42.17        10.16 o
  -8   8   4         25.72         24.09         4.68 o
  -7   8   4        146.71        155.36         7.71 o
  -6   8   4        127.34        123.41         4.28 o
  -5   8   4         60.48         56.63         2.91 o
  -4   8   4        294.92        334.51        19.91 o
  -3   8   4        597.94        592.17         8.67 o
  -2   8   4         17.89         14.56         2.89 o
  -1   8   4       2037.01       1926.15        25.16 o
   0   8   4          0.86         -3.58         4.46 o
   1   8   4        840.82        806.89        11.40 o
   2   8   4         25.50         28.14         3.53 o
   3   8   4         21.79         27.64         2.66 o
   4   8   4        532.95        507.10        11.06 o
   5   8   4        295.91        295.81         5.16 o
   6   8   4         61.02         44.94         2.88 o
   7   8   4         34.37         30.52         3.16 o
   8   8   4         53.10         51.48         7.09 o
   9   8   4         80.32         83.24        11.28 o
  -9   9   4        463.23        597.18        27.18 o
  -8   9   4          3.23         -0.64         3.63 o
  -7   9   4          4.71          2.26         3.18 o
  -6   9   4        102.53         93.17         7.44 o
  -5   9   4        216.49        231.05         5.98 o
  -4   9   4        143.94        176.81        12.52 o
  -3   9   4          2.17          7.81         2.89 o
  -2   9   4        214.15        201.18         7.42 o
  -1   9   4        332.36        332.35         7.08 o
   0   9   4        773.65        746.10        11.05 o
   1   9   4        487.62        469.92        10.02 o
   2   9   4        549.92        511.03        10.72 o
   3   9   4         25.69         14.99         3.37 o
   4   9   4         22.97         19.86         2.84 o
   5   9   4        175.81        207.06         7.05 o
   6   9   4        140.90        146.43         5.18 o
   7   9   4         27.64         20.40         4.00 o
   8   9   4          9.44          8.82         5.84 o
  -8  10   4          3.06          0.76         5.41 o
  -7  10   4         58.69         45.99         8.28 o
  -6  10   4         41.83         34.91         5.20 o
  -5  10   4          5.43          3.84         2.67 o
  -4  10   4         27.38         28.54         3.80 o
  -3  10   4         19.08         21.83         3.46 o
  -2  10   4         75.96         66.13         5.29 o
  -1  10   4         47.88         38.70         4.51 o
   0  10   4       1259.29       1218.90        20.20 o
   1  10   4          7.85          8.05         2.95 o
   2  10   4          2.17         -0.15         2.34 o
   3  10   4        206.45        223.63         7.38 o
   4  10   4          6.48          2.49         2.33 o
   5  10   4        537.71        558.70        15.36 o
   6  10   4        103.36        103.47         6.76 o
   7  10   4          3.63          3.34         5.84 o
  -6  11   4         99.67         88.04        15.87 o
  -5  11   4         87.60         66.55         6.30 o
  -4  11   4         61.97         56.11         8.72 o
  -3  11   4        105.48        112.07        16.18 o
  -2  11   4         10.44          8.88         3.91 o
  -1  11   4          0.41          2.49         3.40 o
   0  11   4        196.81        206.14         8.43 o
   1  11   4         21.55         15.77         3.61 o
   2  11   4          2.60          0.01         2.03 o
   3  11   4         66.43         44.02         5.66 o
   4  11   4        264.50        276.17        12.17 o
   5  11   4          2.18         -0.25         3.12 o
   6  11   4        113.42         92.94         9.11 o
  -4  12   4        169.07        178.83        25.01 o
  -3  12   4         20.13         14.34         4.35 o
  -2  12   4         28.85         22.36         4.89 o
  -1  12   4          1.67          5.69         4.20 o
   0  12   4         19.88         22.72         4.18 o
   1  12   4         21.66         15.84         4.51 o
   2  12   4          6.11          8.55         3.67 o
   3  12   4         86.38         78.99        14.08 o
   4  12   4        249.41        274.86        12.59 o
 -12   1   5        228.63        256.35        19.31 o
 -11   1   5        168.75        206.42         9.80 o
 -10   1   5         10.51          9.83         4.58 o
  -9   1   5        164.87        147.83         6.67 o
  -8   1   5        184.21        159.47         2.97 o
  -7   1   5       2165.08       2255.77        20.39 o
  -6   1   5        746.68        743.35         7.91 o
  -5   1   5          0.20          2.23         0.63 o
  -4   1   5        179.84        205.00         2.11 o
  -3   1   5         90.67         67.96         1.34 o
  -2   1   5       3500.12       3440.67        23.19 o
  -1   1   5       2085.85       2040.47        13.30 o
   0   1   5       2066.95       2039.45        12.40 o
   1   1   5      10338.86      10725.38       122.90 o
   2   1   5       4191.90       4348.84        32.85 o
   3   1   5       1990.06       2044.65        13.21 o
   4   1   5       3032.83       3011.94        19.58 o
   5   1   5         80.71         77.88         1.10 o
   6   1   5        688.76        636.30         4.13 o
   7   1   5         25.56         23.09         0.79 o
   8   1   5        351.28        358.15         5.36 o
   9   1   5        754.10        792.97        10.80 o
  10   1   5        122.38        118.25         5.26 o
  11   1   5        158.46        177.73         8.42 o
 -12   2   5         23.40         28.95         8.21 o
 -11   2   5         13.37         16.82         4.62 o
 -10   2   5          0.00          1.36         2.15 o
  -9   2   5         60.75         55.63         2.24 o
  -8   2   5        238.33        224.30         4.53 o
  -7   2   5         35.70         34.23         2.37 o
  -6   2   5        202.33        242.12         3.95 o
  -5   2   5         18.87         20.12         1.20 o
  -4   2   5        612.06        700.07         6.52 o
  -3   2   5        328.01        316.71         2.71 o
  -2   2   5       1317.58       1428.54         9.04 o
  -1   2   5       1137.06       1105.59         6.61 o
   0   2   5        362.92        406.23         3.04 o
   1   2   5        735.96        709.77         5.05 o
   2   2   5       2584.88       2680.96        18.96 o
   3   2   5       2287.23       2575.05        18.33 o
   4   2   5          4.45          3.48         0.80 o
   5   2   5        149.62        150.56         1.55 o
   6   2   5        218.93        200.45         1.95 o
   7   2   5         51.13         49.42         1.70 o
   8   2   5         16.95         14.94         1.15 o
   9   2   5        174.35        175.09         3.92 o
  10   2   5         47.28         40.81         4.82 o
  11   2   5        119.72        138.83         6.73 o
  12   2   5          3.03          4.24         4.76 o
 -12   3   5         29.00         18.47         7.10 o
 -11   3   5          1.68          1.54         3.28 o
 -10   3   5         84.18         92.35         9.92 o
  -9   3   5          1.19          0.52         1.37 o
  -8   3   5        165.91        208.69        11.78 o
  -7   3   5         89.98         97.64         5.12 o
  -6   3   5       1353.15       1332.87        12.17 o
  -5   3   5        216.14        225.51         3.00 o
  -4   3   5          5.57          5.09         0.63 o
  -3   3   5        807.39        798.37         5.06 o
  -2   3   5        105.37         99.28         1.56 o
  -1   3   5       6239.76       6415.02        47.23 o
   0   3   5          3.35          0.33         0.68 o
   1   3   5        341.47        329.41         3.10 o
   2   3   5         52.81         79.87         1.14 o
   3   3   5         68.73         71.51         1.88 o
   4   3   5       5568.24       5584.60        46.19 o
   5   3   5          7.06         13.03         1.21 o
   6   3   5          6.06          5.46         0.80 o
   7   3   5         88.04         79.32         2.40 o
   8   3   5        416.69        416.82         7.02 o
   9   3   5         79.03         67.99         3.32 o
  10   3   5        131.69        120.77         7.45 o
  11   3   5         57.37         33.08        17.39 o
  12   3   5          1.56          0.69         4.10 o
 -12   4   5          9.17          4.21         6.11 o
 -11   4   5          0.06         -0.34         3.05 o
 -10   4   5         25.96         18.22         4.73 o
  -9   4   5          2.07          3.51         2.29 o
  -8   4   5        171.75        158.35         4.73 o
  -7   4   5        200.87        192.98         5.04 o
  -6   4   5        556.79        517.48         8.27 o
  -5   4   5        220.28        213.12         3.43 o
  -4   4   5        603.21        581.59         4.26 o
  -3   4   5        127.88        133.85         2.01 o
  -2   4   5        319.60        326.93         3.09 o
  -1   4   5          2.79          0.15         0.78 o
   0   4   5       3318.51       3523.81        24.53 o
   1   4   5        112.31        111.34         1.78 o
   2   4   5        410.16        396.75         3.46 o
   3   4   5         69.72         61.27         1.46 o
   4   4   5        483.23        509.05         5.07 o
   5   4   5         99.20         99.59         2.28 o
   6   4   5         18.40         15.70         1.28 o
   7   4   5         11.56          6.79         1.10 o
   8   4   5        202.22        205.55         4.04 o
   9   4   5          3.31          2.97         2.04 o
  10   4   5         10.66          4.19         2.41 o
  11   4   5         10.57          7.89         5.27 o
 -11   5   5         27.72         28.49         6.11 o
 -10   5   5        179.95        211.02         6.40 o
  -9   5   5         40.29         47.73         4.40 o
  -8   5   5        159.69        150.27         5.80 o
  -7   5   5         88.91         91.06         4.43 o
  -6   5   5       1796.48       1691.16        20.88 o
  -5   5   5       2186.95       2157.73        22.21 o
  -4   5   5         59.95         65.45         1.77 o
  -3   5   5          0.39         -0.85         0.85 o
  -2   5   5       1219.41       1179.71         9.18 o
  -1   5   5       2983.79       2925.56        20.88 o
   0   5   5        470.73        464.56         4.68 o
   1   5   5          4.29          7.35         1.13 o
   2   5   5          4.89          4.13         1.58 o
   3   5   5          4.57          4.00         0.74 o
   4   5   5       1282.68       1258.54         9.81 o
   5   5   5        286.35        314.04         4.26 o
   6   5   5        240.47        219.59         4.47 o
   7   5   5         55.94         58.51         1.85 o
   8   5   5         40.47         42.38         2.62 o
   9   5   5        156.13        196.15         7.30 o
  10   5   5         83.82          0.51         3.91 o
  11   5   5        132.05         94.15        34.99 o
 -11   6   5         58.31         42.35         7.99 o
 -10   6   5         15.31         12.93         3.96 o
  -9   6   5         91.62        122.85         5.72 o
  -8   6   5         12.71         18.98         3.63 o
  -7   6   5         33.29         23.66         3.59 o
  -6   6   5        407.70        375.86         8.19 o
  -5   6   5        458.54        471.50         4.95 o
  -4   6   5        699.99        684.10         6.84 o
  -3   6   5         68.00         62.49         2.10 o
  -2   6   5          4.94          4.60         1.42 o
  -1   6   5        287.99        300.77         5.33 o
   0   6   5       1788.32       1806.01        15.03 o
   1   6   5         84.68         99.91         2.32 o
   2   6   5        283.51        298.72         3.88 o
   3   6   5         49.78         59.37         2.43 o
   4   6   5        337.54        334.24         3.99 o
   5   6   5        355.29        331.52         7.35 o
   6   6   5         26.86         35.37         2.22 o
   7   6   5         82.45         79.01         5.25 o
   8   6   5         58.32         42.83         3.34 o
   9   6   5          0.03          0.84         2.54 o
  10   6   5         15.65         12.15         3.70 o
 -10   7   5          0.11          2.77         3.40 o
  -9   7   5         41.44         40.39         5.38 o
  -8   7   5         31.44         35.72         5.71 o
  -7   7   5         68.09         50.99         7.56 o
  -6   7   5        281.66        261.45         6.65 o
  -5   7   5        257.12        242.14         4.46 o
  -4   7   5        366.57        390.42         5.98 o
  -3   7   5        367.19        363.53         5.81 o
  -2   7   5        592.84        573.98         7.97 o
  -1   7   5       1271.95       1270.97        16.34 o
   0   7   5          4.82          1.72         1.43 o
   1   7   5         59.18         63.14         2.77 o
   2   7   5        286.12        293.84         4.89 o
   3   7   5        328.59        318.84         9.62 o
   4   7   5       1089.55       1117.06        11.67 o
   5   7   5          3.73          2.74         1.14 o
   6   7   5        108.73        123.54         4.05 o
   7   7   5         56.39         39.91         3.12 o
   8   7   5         17.16         23.28         5.27 o
   9   7   5         50.73         43.02         6.79 o
  10   7   5          3.31          1.61         4.19 o
  -9   8   5         41.24         36.87         5.92 o
  -8   8   5         18.14         18.59         4.21 o
  -7   8   5         57.94         49.90         5.53 o
  -6   8   5         15.55          8.94         1.78 o
  -5   8   5          3.74          1.74         1.36 o
  -4   8   5        438.30        426.85         7.31 o
  -3   8   5        400.94        393.59         7.84 o
  -2   8   5        437.60        492.71        22.97 o
  -1   8   5         44.70         48.60         4.99 o
   0   8   5        939.46        897.31        12.80 o
   1   8   5         20.93         21.34         2.27 o
   2   8   5         20.07         12.15         1.88 o
   3   8   5        331.53        319.61         6.04 o
   4   8   5        169.91        172.52         9.46 o
   5   8   5          2.97         -0.34         1.83 o
   6   8   5         74.85         76.84         3.94 o
   7   8   5          0.61          1.71         2.00 o
   8   8   5         24.81         28.17         6.74 o
   9   8   5          2.48         -1.90         4.09 o
  -9   9   5          8.96         -1.50         5.94 o
  -8   9   5         58.14         40.18         8.01 o
  -7   9   5        365.16        397.90        12.38 o
  -6   9   5        148.60        158.60         5.83 o
  -5   9   5         24.20         31.56         2.75 o
  -4   9   5        165.53        193.83        11.78 o
  -3   9   5         85.52         94.85         4.31 o
  -2   9   5        283.17        270.21         6.49 o
  -1   9   5          0.86         -3.28         3.28 o
   0   9   5          5.41          4.29         3.23 o
   1   9   5       1440.16       1450.19        17.87 o
   2   9   5        142.24        145.40         4.60 o
   3   9   5         22.18         24.98         2.45 o
   4   9   5        126.76        130.71         9.60 o
   5   9   5         51.42         36.55         8.02 o
   6   9   5        300.39        308.94         7.26 o
   7   9   5         50.95         44.48         5.19 o
   8   9   5          2.11          2.37         4.84 o
  -8  10   5         18.51         27.36        13.97 o
  -7  10   5          6.28          0.26         4.98 o
  -6  10   5        106.61        120.32         7.15 o
  -5  10   5         69.87         71.98         4.60 o
  -4  10   5        127.08        171.77        14.48 o
  -3  10   5         78.99         80.40         4.64 o
  -2  10   5        135.43        141.21         5.89 o
  -1  10   5          5.93          9.03         2.65 o
   0  10   5        103.11        113.96        16.15 o
   1  10   5          9.18          7.62         2.70 o
   2  10   5        312.20        300.84         7.31 o
   3  10   5         42.28         40.33         4.65 o
   4  10   5        260.79        250.34         7.55 o
   5  10   5         34.81         23.94         5.47 o
   6  10   5         16.38          8.61         2.84 o
   7  10   5         13.02         17.53         7.33 o
  -6  11   5          2.35          1.47         5.06 o
  -5  11   5         33.55         31.08         4.53 o
  -4  11   5         14.32          7.95         3.16 o
  -3  11   5         50.56         61.34         8.97 o
  -2  11   5          0.00          4.41         3.54 o
  -1  11   5        260.24        287.34        10.68 o
   0  11   5         45.56         47.82         4.42 o
   1  11   5         84.04         74.41         5.44 o
   2  11   5         19.92         15.35         3.65 o
   3  11   5        325.74        336.48         9.21 o
   4  11   5        276.49        294.47        12.39 o
   5  11   5          0.01         -0.08         2.66 o
   6  11   5         55.49         34.70         7.14 o
  -4  12   5         65.92         29.08         6.74 o
  -3  12   5         88.02         85.40         7.58 o
  -2  12   5         19.80         30.96         5.67 o
  -1  12   5         18.22         17.06         4.89 o
   0  12   5         57.95         55.16         6.01 o
   1  12   5          7.80          8.38         3.36 o
   2  12   5          3.95          6.21         3.45 o
   3  12   5          0.07         -1.12         4.75 o
   4  12   5         21.72         13.72         6.23 o
 -12   0   6        917.76       1223.90        59.21 o
 -11   0   6        388.04        546.70        52.55 o
 -10   0   6        294.66        372.97        19.49 o
  -9   0   6       1023.71       1069.04        39.00 o
  -8   0   6         53.00         37.78         1.59 o
  -7   0   6       1528.65       1451.82        14.06 o
  -6   0   6          5.63          4.40         0.78 o
  -5   0   6        288.75        247.03         5.33 o
  -4   0   6        136.20        129.17         2.21 o
  -3   0   6        539.70        498.95         7.14 o
  -2   0   6      15047.38      16379.72       241.50 o
  -1   0   6       9627.95       9979.73       124.37 o
   0   0   6         96.31         69.70         2.98 o
   1   0   6      24701.41      30008.93       564.72 o
   2   0   6        762.76        753.23         8.70 o
   3   0   6       6462.63       6667.65        75.06 o
   4   0   6        515.94        501.02         5.12 o
   5   0   6       1293.42       1267.07        10.44 o
   6   0   6        190.60        196.50         2.67 o
   7   0   6       5683.69       5892.28        80.29 o
   8   0   6        511.34        529.47        13.46 o
   9   0   6        129.75        141.75         4.30 o
  10   0   6        650.89        761.16        21.00 o
 -12   1   6         86.77         81.55        11.39 o
 -11   1   6        296.61        387.81        24.00 o
 -10   1   6         87.85         80.84         6.49 o
  -9   1   6        106.75         70.16         2.33 o
  -8   1   6         59.63         62.92         2.01 o
  -7   1   6        670.47        646.93         8.65 o
  -6   1   6        197.11        160.54         3.09 o
  -5   1   6        134.69        136.02         2.84 o
  -4   1   6         78.50         64.39         1.14 o
  -3   1   6        510.85        537.08         4.46 o
  -2   1   6         38.81         36.15         1.18 o
  -1   1   6       4221.84       4354.51        31.87 o
   0   1   6       1465.08       1461.39        10.30 o
   1   1   6       1503.83       1483.15         9.37 o
   2   1   6        881.75        940.35         6.14 o
   3   1   6        198.38        199.52         1.93 o
   4   1   6         72.36         82.09         1.18 o
   5   1   6        229.15        201.90         1.80 o
   6   1   6        329.26        319.22         2.80 o
   7   1   6       1564.86       1679.28        11.47 o
   8   1   6         36.39         50.57         1.49 o
   9   1   6         68.05         62.16         2.44 o
  10   1   6          0.41         -0.01         1.40 o
  11   1   6        248.38        288.96        11.93 o
 -12   2   6          0.02          2.50         4.35 o
 -11   2   6         14.82         14.43         4.83 o
 -10   2   6         24.17         20.93         3.99 o
  -9   2   6         89.13         92.11         3.02 o
  -8   2   6        188.19        173.25         4.18 o
  -7   2   6          0.14          0.91         1.17 o
  -6   2   6        195.45        195.39         2.73 o
  -5   2   6         22.66         21.94         1.24 o
  -4   2   6        606.44        652.87         4.30 o
  -3   2   6       1960.39       2046.13        13.33 o
  -2   2   6       1028.76       1007.99         6.38 o
  -1   2   6        304.25        320.75         2.91 o
   0   2   6       1404.92       1310.93        10.05 o
   1   2   6        129.18        152.24         1.79 o
   2   2   6        253.08        214.67         1.92 o
   3   2   6        326.96        404.55         3.76 o
   4   2   6        574.90        572.17         4.91 o
   5   2   6          0.75          1.30         0.79 o
   6   2   6        554.58        536.36         3.86 o
   7   2   6          1.45          0.82         0.51 o
   8   2   6         44.72         40.11         1.52 o
   9   2   6        304.51        321.98         5.93 o
  10   2   6         21.83         16.70         3.32 o
  11   2   6          0.61         -0.79         3.31 o
  12   2   6         10.37         24.10        15.05 o
 -12   3   6         97.87         73.83        18.08 o
 -11   3   6          2.61          5.43         4.63 o
 -10   3   6          0.08          0.33         1.72 o
  -9   3   6        190.83        191.93         6.04 o
  -8   3   6        158.68        153.86         4.64 o
  -7   3   6         38.67         37.39         2.84 o
  -6   3   6       3172.92       3229.60        57.12 o
  -5   3   6        183.16        184.44         2.73 o
  -4   3   6         84.21        113.23         1.84 o
  -3   3   6         74.65         71.64         1.41 o
  -2   3   6          9.33         14.29         0.96 o
  -1   3   6       1977.37       2206.27        13.84 o
   0   3   6        379.15        367.62         3.36 o
   1   3   6         87.31        101.43         2.90 o
   2   3   6        322.96        325.45         3.64 o
   3   3   6       1293.28       1236.54         9.91 o
   4   3   6        245.52        242.97         4.61 o
   5   3   6        720.32        757.37         6.65 o
   6   3   6        363.68        362.35         3.95 o
   7   3   6         96.21         97.27         2.16 o
   8   3   6         89.43         88.24         3.55 o
   9   3   6          5.48          3.68         1.43 o
  10   3   6         81.86         54.97        11.80 o
  11   3   6         16.82          5.82         4.06 o
 -11   4   6        109.68        114.18        24.32 o
 -10   4   6         63.10         63.97         4.76 o
  -9   4   6        272.24        292.82         6.28 o
  -8   4   6        133.97        142.02         6.16 o
  -7   4   6        335.16        361.51        11.67 o
  -6   4   6          1.41          2.51         1.22 o
  -5   4   6        695.99        692.78         9.51 o
  -4   4   6       1485.83       1443.21        10.92 o
  -3   4   6        620.36        617.65         4.91 o
  -2   4   6       2076.04       2166.52        15.26 o
  -1   4   6         56.95         68.01         1.64 o
   0   4   6       6902.14       7132.38        55.74 o
   1   4   6         78.78         85.00         1.64 o
   2   4   6         91.34         75.21         1.43 o
   3   4   6       1202.29       1155.62         7.59 o
   4   4   6        239.77        265.39         3.50 o
   5   4   6        479.72        508.42         5.61 o
   6   4   6          0.17          0.57         0.96 o
   7   4   6        249.16        235.45         4.50 o
   8   4   6        248.38        275.88         5.11 o
   9   4   6         41.77         30.17         4.97 o
  10   4   6         22.98         11.31         5.35 o
  11   4   6          2.12          5.68         5.52 o
 -11   5   6         11.52          8.92         3.34 o
 -10   5   6         76.34         59.45        12.74 o
  -9   5   6         80.96         88.67         4.83 o
  -8   5   6          4.20          8.87         2.68 o
  -7   5   6         59.04         49.51         4.70 o
  -6   5   6         96.68         89.60         2.95 o
  -5   5   6         51.22         45.13         1.40 o
  -4   5   6          0.19          0.60         0.80 o
  -3   5   6        759.18        728.62         5.93 o
  -2   5   6          2.93          2.75         1.06 o
  -1   5   6        339.11        384.55         3.73 o
   0   5   6        300.23        280.00         3.52 o
   1   5   6         86.78         82.71         1.97 o
   2   5   6        484.53        532.65         4.98 o
   3   5   6         16.14         28.90         1.33 o
   4   5   6        728.64        698.50         7.09 o
   5   5   6          9.72         14.36         1.66 o
   6   5   6         64.48         63.54         2.35 o
   7   5   6         51.63         54.75         2.32 o
   8   5   6         23.42         17.19         2.22 o
   9   5   6         15.19          4.14         2.72 o
  10   5   6         61.14         23.76        11.39 o
  11   5   6          6.06          3.99         4.72 o
 -11   6   6          1.39         -2.09         3.67 o
 -10   6   6         26.15         24.42         5.01 o
  -9   6   6        391.16        439.16        11.73 o
  -8   6   6        391.11        438.77         9.77 o
  -7   6   6         22.21         16.29         2.60 o
  -6   6   6          0.01          3.08         1.30 o
  -5   6   6        978.12        945.40         8.53 o
  -4   6   6        417.36        416.21         5.29 o
  -3   6   6        213.92        210.61         3.38 o
  -2   6   6          9.27         14.16         1.46 o
  -1   6   6        705.13        742.05         7.34 o
   0   6   6       1005.68        981.12         8.47 o
   1   6   6          0.03         -0.21         0.81 o
   2   6   6        223.46        216.21         3.09 o
   3   6   6       1366.48       1346.85        10.43 o
   4   6   6          7.86          6.90         0.93 o
   5   6   6        656.62        699.69         9.16 o
   6   6   6         44.13         37.77         2.60 o
   7   6   6        245.81        251.94         4.21 o
   8   6   6         73.49         69.79         3.87 o
   9   6   6        372.53        452.38        13.80 o
  10   6   6          8.45         -0.18         3.15 o
 -10   7   6         18.09         17.63         4.73 o
  -9   7   6         16.91         22.95         5.12 o
  -8   7   6        137.31        161.23         7.14 o
  -7   7   6          0.10          1.07         1.55 o
  -6   7   6         71.75         63.93         3.39 o
  -5   7   6         18.87         15.29         1.72 o
  -4   7   6         99.44        101.24         4.75 o
  -3   7   6          5.95          8.61         1.60 o
  -2   7   6          1.16         -1.61         2.25 o
  -1   7   6        365.14        338.42         5.73 o
   0   7   6        374.65        364.13         4.97 o
   1   7   6          6.56          9.73         1.98 o
   2   7   6        402.02        373.18         4.97 o
   3   7   6        314.08        288.69         4.30 o
   4   7   6         56.08         54.14         3.75 o
   5   7   6        320.94        280.21         6.11 o
   6   7   6          0.83         -1.59         1.59 o
   7   7   6         81.10         88.24         3.31 o
   8   7   6         79.90         69.45         6.35 o
   9   7   6        107.24        103.26         7.03 o
  10   7   6         66.28         65.67         7.66 o
  -9   8   6         23.10         30.11         6.27 o
  -8   8   6          0.05          3.56         3.17 o
  -7   8   6        262.65        230.59        12.17 o
  -6   8   6        152.55        135.82         4.57 o
  -5   8   6        137.19        163.55         4.06 o
  -4   8   6         45.40         42.54         3.35 o
  -3   8   6          6.86          7.98         2.33 o
  -2   8   6        505.93        516.41        14.98 o
  -1   8   6        366.45        350.05         6.07 o
   0   8   6         21.73         30.00         2.42 o
   1   8   6          3.25         -0.05         1.33 o
   2   8   6         82.21         71.63         3.13 o
   3   8   6         51.97         40.30         2.67 o
   4   8   6        625.65        541.29         7.88 o
   5   8   6        112.41        102.18         4.68 o
   6   8   6          1.96         -0.12         1.74 o
   7   8   6          2.23          0.98         2.03 o
   8   8   6         15.37         13.13         5.72 o
   9   8   6         11.79         17.28         5.39 o
  -9   9   6         24.39         24.69         7.43 o
  -8   9   6        196.14        213.97        12.25 o
  -7   9   6         46.86         34.32         5.82 o
  -6   9   6          6.54          0.66         2.26 o
  -5   9   6          5.59          8.51         2.01 o
  -4   9   6         84.21         76.96         8.14 o
  -3   9   6          4.03          2.98         1.98 o
  -2   9   6          5.25          9.89         3.60 o
  -1   9   6        445.47        448.25         9.04 o
   0   9   6         20.68         19.19         2.80 o
   1   9   6          2.27          6.17         2.40 o
   2   9   6         10.42          9.55         1.93 o
   3   9   6          1.84          0.11         1.65 o
   4   9   6        316.10        291.15         5.92 o
   5   9   6         65.91         58.20         8.70 o
   6   9   6         42.73         39.55         6.34 o
   7   9   6         38.47         36.16         4.92 o
   8   9   6         11.51         12.96         5.84 o
  -7  10   6        248.48        281.86        14.18 o
  -6  10   6          2.06          0.55         2.38 o
  -5  10   6         16.52         13.54         2.55 o
  -4  10   6        247.09        273.13        10.25 o
  -3  10   6        136.95        133.01         5.47 o
  -2  10   6         82.71         81.48         4.43 o
  -1  10   6          0.90         -1.71         3.07 o
   0  10   6         42.26         47.40         3.63 o
   1  10   6        157.62        151.90         5.50 o
   2  10   6        785.61        791.85        12.56 o
   3  10   6         46.81         37.05         3.00 o
   4  10   6         62.54         46.53         8.93 o
   5  10   6         69.98         57.71         9.56 o
   6  10   6          0.76         -0.69         2.05 o
   7  10   6        177.03        143.31        14.72 o
  -6  11   6          2.69          0.43         3.37 o
  -5  11   6          0.12          1.13         2.72 o
  -4  11   6         33.89         27.67         4.22 o
  -3  11   6         75.99         63.41         8.59 o
  -2  11   6         94.02         92.00         5.35 o
  -1  11   6         49.61         41.24         5.05 o
   0  11   6          0.74          2.78         2.87 o
   1  11   6         26.09         21.42         3.64 o
   2  11   6          3.42          2.77         2.81 o
   3  11   6         11.88         10.04         3.84 o
   4  11   6         18.60         13.84         5.12 o
   5  11   6        139.30        133.58         9.32 o
   6  11   6          8.14          4.00         2.79 o
  -4  12   6          3.54          1.31         3.04 o
  -3  12   6         12.05         15.62         4.66 o
  -2  12   6        190.92        177.08        10.88 o
  -1  12   6          0.07         -1.46         2.46 o
   0  12   6         39.18         26.64         4.63 o
   1  12   6         10.81          6.01         3.22 o
   2  12   6          0.69          0.54         2.62 o
   3  12   6         41.66         33.47         6.68 o
   4  12   6         22.01         20.59         4.61 o
 -12   1   7         20.07         14.75         7.41 o
 -11   1   7         11.66          0.37         3.86 o
 -10   1   7        104.93        132.73         7.52 o
  -9   1   7        392.46        373.24         9.52 o
  -8   1   7         15.90         16.49         1.39 o
  -7   1   7          5.29          9.53         0.73 o
  -6   1   7        125.12         95.46         2.24 o
  -5   1   7        173.93        173.30         2.15 o
  -4   1   7       4524.67       4643.35        37.45 o
  -3   1   7         92.03        109.14         1.84 o
  -2   1   7         11.69         21.65         1.19 o
  -1   1   7        790.17        766.10         5.82 o
   0   1   7          0.48          1.22         0.75 o
   1   1   7         88.33         64.92         1.47 o
   2   1   7        306.47        345.16         3.12 o
   3   1   7       2802.20       2786.42        19.37 o
   4   1   7         44.10         45.25         1.01 o
   5   1   7         33.02         21.97         0.95 o
   6   1   7       1368.57       1366.69         8.98 o
   7   1   7        143.11        137.99         1.82 o
   8   1   7        484.97        497.81         4.81 o
   9   1   7         45.10         52.20         2.31 o
  10   1   7         11.14         10.65         2.16 o
  11   1   7        143.82        150.86         9.12 o
 -12   2   7          6.53          7.73         5.89 o
 -11   2   7         36.18         38.51         7.66 o
 -10   2   7         26.03         24.97         7.16 o
  -9   2   7          7.16          6.76         1.62 o
  -8   2   7          4.81          3.90         1.44 o
  -7   2   7        112.33        108.54         3.14 o
  -6   2   7        173.54        181.97         2.53 o
  -5   2   7       1237.77       1184.69         9.17 o
  -4   2   7        883.09        979.32         8.90 o
  -3   2   7          0.26          0.43         0.55 o
  -2   2   7       1257.11       1266.13         8.21 o
  -1   2   7       5203.96       5382.82        39.51 o
   0   2   7         29.92         35.12         1.33 o
   1   2   7       1476.87       1493.54        12.92 o
   2   2   7        134.71        143.54         1.59 o
   3   2   7        759.10        771.27         6.78 o
   4   2   7          2.51          3.72         1.11 o
   5   2   7        118.99        134.50         2.77 o
   6   2   7        654.01        649.96         5.30 o
   7   2   7          8.91          8.69         0.89 o
   8   2   7          9.77          8.31         0.83 o
   9   2   7         28.51         21.16         1.91 o
  10   2   7          8.18          6.01         2.29 o
  11   2   7         40.51         10.20         5.36 o
 -12   3   7          0.02         -1.21         4.12 o
 -11   3   7         62.17         59.10        10.23 o
 -10   3   7        191.78        204.16         5.73 o
  -9   3   7        444.30        466.52         9.08 o
  -8   3   7         17.71         13.08         2.07 o
  -7   3   7       1208.84       1218.99        13.83 o
  -6   3   7       1102.39       1056.47        18.32 o
  -5   3   7        124.73        120.50         2.06 o
  -4   3   7       2113.84       2129.06        14.55 o
  -3   3   7         40.97         31.87         1.08 o
  -2   3   7       2011.88       1994.56        13.40 o
  -1   3   7        169.15        160.06         2.08 o
   0   3   7          5.00          3.87         1.01 o
   1   3   7      10666.70      11146.41        94.60 o
   2   3   7        100.31        106.12         1.51 o
   3   3   7        519.81        445.05         4.71 o
   4   3   7        594.25        565.77         5.41 o
   5   3   7        680.65        693.59         6.41 o
   6   3   7       1011.33        972.97         9.62 o
   7   3   7         83.96         74.09         2.26 o
   8   3   7        200.18        207.91         4.13 o
   9   3   7         17.64         11.03         1.85 o
  10   3   7          8.22          4.96         3.58 o
  11   3   7         17.42         11.43         6.35 o
 -11   4   7         21.71         15.50         4.61 o
 -10   4   7          4.39          2.68         1.97 o
  -9   4   7         26.33         26.12         2.63 o
  -8   4   7        108.55        136.22         4.68 o
  -7   4   7        121.45        124.81         4.33 o
  -6   4   7         56.19         46.16         1.73 o
  -5   4   7        417.54        376.83         5.71 o
  -4   4   7        305.29        282.39         3.12 o
  -3   4   7       1429.87       1519.67        10.69 o
  -2   4   7        625.80        623.49         5.19 o
  -1   4   7          0.28         -0.76         0.86 o
   0   4   7        326.57        312.40         3.49 o
   1   4   7        643.74        635.07         4.79 o
   2   4   7        141.01        156.39         1.98 o
   3   4   7         91.22         87.48         2.30 o
   4   4   7         15.24         25.15         1.73 o
   5   4   7          0.05          0.54         1.15 o
   6   4   7          9.12          6.85         1.28 o
   7   4   7          2.59          3.31         1.02 o
   8   4   7         92.19         96.89         5.99 o
   9   4   7         24.38         10.74         2.61 o
  10   4   7         33.46         17.91         5.98 o
  11   4   7          1.96         -0.39         3.67 o
 -11   5   7          0.37          0.69         3.57 o
 -10   5   7         46.15         44.80         4.77 o
  -9   5   7         11.58         10.20         2.70 o
  -8   5   7         50.62         64.40         4.49 o
  -7   5   7          1.61          3.05         1.02 o
  -6   5   7         72.58         64.02         2.74 o
  -5   5   7          1.84          2.52         0.87 o
  -4   5   7         98.36         89.08         1.94 o
  -3   5   7         22.92         23.14         1.57 o
  -2   5   7         18.10         10.12         1.31 o
  -1   5   7        135.04        143.67         2.50 o
   0   5   7         61.94         79.55         1.97 o
   1   5   7        926.79        876.23         6.79 o
   2   5   7        214.48        190.24         2.57 o
   3   5   7        476.53        463.92         4.20 o
   4   5   7       1166.62       1182.47        11.66 o
   5   5   7          6.91         11.96         1.55 o
   6   5   7         46.15         38.34         2.19 o
   7   5   7        214.19        209.18         3.85 o
   8   5   7         29.25         24.31         2.76 o
   9   5   7         74.67         42.38        11.58 o
  10   5   7        537.05        645.15        14.75 o
  11   5   7          0.85         -0.91         4.25 o
 -11   6   7         29.98         18.38         5.17 o
 -10   6   7        186.33        239.40         9.07 o
  -9   6   7         19.34         17.96         4.20 o
  -8   6   7          7.80         10.21         3.97 o
  -7   6   7         22.09         13.71         2.09 o
  -6   6   7         28.69         32.58         2.32 o
  -5   6   7        117.20        128.38         2.44 o
  -4   6   7        107.24        100.20         3.54 o
  -3   6   7        996.33        968.01         9.13 o
  -2   6   7         98.74         85.30         2.26 o
  -1   6   7          1.03          0.29         1.02 o
   0   6   7        256.37        274.26        10.76 o
   1   6   7         21.90         24.81         1.65 o
   2   6   7        262.75        249.49         6.69 o
   3   6   7         12.70         12.53         1.20 o
   4   6   7          2.46          1.54         0.78 o
   5   6   7        149.25        133.40         3.68 o
   6   6   7        247.27        222.09         5.05 o
   7   6   7         44.04         37.63         2.17 o
   8   6   7         12.62          9.83         2.49 o
   9   6   7         56.79         42.69         5.70 o
  10   6   7         44.30         20.24        10.24 o
 -10   7   7         20.65         15.52         3.82 o
  -9   7   7        156.48        229.01        19.14 o
  -8   7   7         92.09        115.83        11.20 o
  -7   7   7        403.37        391.77        19.73 o
  -6   7   7        155.85        153.02         4.96 o
  -5   7   7        407.48        400.57         4.76 o
  -4   7   7        742.65        715.87         7.92 o
  -3   7   7         34.05         30.73         1.94 o
  -2   7   7        306.62        313.13         4.81 o
  -1   7   7        100.80         91.79         3.69 o
   0   7   7        545.77        501.96         6.34 o
   1   7   7       2481.49       2391.79        20.00 o
   2   7   7         34.95         31.20         2.32 o
   3   7   7        356.15        331.87         4.23 o
   4   7   7        195.17        181.88         4.07 o
   5   7   7          3.90         -2.16         2.16 o
   6   7   7        548.44        567.88         8.42 o
   7   7   7         52.38         45.53         2.62 o
   8   7   7         51.28         43.06         4.59 o
   9   7   7          8.19          9.80         4.50 o
  10   7   7         39.27         16.16         6.61 o
  -9   8   7         64.38         65.73         6.01 o
  -8   8   7         59.82         47.48         7.92 o
  -7   8   7         59.83         50.46         6.07 o
  -6   8   7        135.98        149.49         6.10 o
  -5   8   7          0.23         -1.03         1.94 o
  -4   8   7          2.09          1.52         1.57 o
  -3   8   7        970.25       1011.67        11.20 o
  -2   8   7         44.23         35.49         2.59 o
  -1   8   7         27.47         23.37         2.42 o
   0   8   7          9.46         12.13         1.94 o
   1   8   7         66.45         68.54         3.10 o
   2   8   7        168.01        144.57         5.17 o
   3   8   7        531.75        549.90         6.78 o
   4   8   7         40.64         32.18         2.70 o
   5   8   7         12.51         13.08         2.47 o
   6   8   7         58.19         58.18         3.52 o
   7   8   7        144.47        148.43         5.01 o
   8   8   7         11.16          6.19         3.73 o
   9   8   7         15.71         13.66         4.99 o
  -8   9   7         21.14          9.47         4.35 o
  -7   9   7         18.51         17.54         4.70 o
  -6   9   7        108.04        113.90         5.24 o
  -5   9   7         40.94         38.56         2.74 o
  -4   9   7        329.29        350.42         6.35 o
  -3   9   7          0.08         -2.31         2.31 o
  -2   9   7        154.19        156.88         4.52 o
  -1   9   7         11.77         14.19         2.34 o
   0   9   7          0.15          0.72         1.62 o
   1   9   7         16.13         20.78         2.36 o
   2   9   7         11.00         12.19         1.97 o
   3   9   7        345.05        344.64         5.63 o
   4   9   7         22.45         13.81         2.10 o
   5   9   7         65.86         68.10         4.32 o
   6   9   7         95.58        105.94         7.17 o
   7   9   7         41.36         31.90         4.43 o
   8   9   7         62.73         57.63         7.98 o
  -7  10   7         46.37         47.11         6.55 o
  -6  10   7         87.36         75.32         5.68 o
  -5  10   7          1.61         -1.96         1.96 o
  -4  10   7         67.15         66.38         5.72 o
  -3  10   7         19.53         23.80         2.86 o
  -2  10   7         10.29          7.10         2.97 o
  -1  10   7        145.23        154.06         4.90 o
   0  10   7        260.44        279.98         8.61 o
   1  10   7        171.54        174.79         4.98 o
   2  10   7        190.68        351.78        39.97 o
   3  10   7         29.68         27.37         2.39 o
   4  10   7          3.79          1.67         2.33 o
   5  10   7          8.11          6.69         3.00 o
   6  10   7         86.44         91.08         6.21 o
   7  10   7        219.09        270.92        12.83 o
  -6  11   7          1.63          4.42         3.33 o
  -5  11   7          2.72          4.55         3.79 o
  -4  11   7         20.39         15.63         3.90 o
  -3  11   7        126.01        169.28        24.25 o
  -2  11   7         24.53         23.36         3.76 o
  -1  11   7         52.79         39.34         4.40 o
   0  11   7         11.97         12.13         3.08 o
   1  11   7         83.03         77.02         4.18 o
   2  11   7          3.58          4.80         2.55 o
   3  11   7         58.65         56.56         5.23 o
   4  11   7          0.46         -2.30         2.49 o
   5  11   7         33.81         20.22         5.26 o
   6  11   7        152.18        170.13        25.08 o
  -4  12   7        161.27        153.60         8.58 o
  -3  12   7         51.86         50.49         4.99 o
  -2  12   7        172.06        195.78         7.54 o
  -1  12   7         61.27         56.84         5.56 o
   0  12   7         53.12         52.33         5.61 o
   1  12   7         14.21         10.03         3.85 o
   2  12   7          1.29         -2.57         2.84 o
   3  12   7         19.05         14.32         4.32 o
 -12   0   8         43.48         36.97        30.02 o
 -11   0   8         28.30         40.12         8.63 o
 -10   0   8         65.93         72.55        10.84 o
  -9   0   8         34.31         24.24         6.06 o
  -8   0   8        137.88        134.77         4.52 o
  -7   0   8        949.28        911.11        10.09 o
  -6   0   8        457.88        446.76         5.28 o
  -5   0   8       3120.62       3388.14        36.14 o
  -4   0   8        517.76        483.05         5.67 o
  -3   0   8        247.56        288.76         4.33 o
  -2   0   8       3208.02       3224.95        36.85 o
  -1   0   8       1557.66       1663.62        16.98 o
   0   0   8      11652.78      12003.30       174.70 o
   1   0   8       4270.24       4424.94        50.86 o
   2   0   8       4083.74       4455.61        52.11 o
   3   0   8         31.45         29.16         1.53 o
   4   0   8       3045.24       3086.64        30.71 o
   5   0   8        225.59        248.30         3.22 o
   6   0   8       2777.00       2855.40        26.79 o
   7   0   8          6.84          8.09         1.39 o
   8   0   8        136.87        135.98         2.97 o
   9   0   8         26.49         15.08         1.64 o
  10   0   8         37.54         27.86         4.26 o
  11   0   8         25.04         15.65         7.26 o
 -12   1   8          0.84          0.50         4.61 o
 -11   1   8         29.53         24.61         7.34 o
 -10   1   8         43.24         45.06         5.54 o
  -9   1   8        256.38        233.14         9.92 o
  -8   1   8          5.05          2.94         0.73 o
  -7   1   8        417.36        432.94         4.40 o
  -6   1   8          0.04          0.46         0.71 o
  -5   1   8          8.66          5.13         0.72 o
  -4   1   8        274.16        310.26         2.84 o
  -3   1   8       1113.00       1160.79         8.21 o
  -2   1   8        411.39        417.22         3.87 o
  -1   1   8       1294.49       1344.76         9.79 o
   0   1   8       3003.25       3010.41        22.31 o
   1   1   8        563.85        584.86         7.20 o
   2   1   8        117.60        134.66         2.18 o
   3   1   8         27.04         22.28         1.20 o
   4   1   8        616.51        645.72         4.91 o
   5   1   8         17.32         18.36         0.76 o
   6   1   8        531.60        560.73         4.04 o
   7   1   8         77.80         76.20         2.11 o
   8   1   8        305.61        303.05         3.49 o
   9   1   8         65.85         65.53         3.50 o
  10   1   8         10.12          7.49         2.04 o
  11   1   8        286.31        302.79        13.09 o
 -12   2   8        231.52        293.85        16.95 o
 -11   2   8         15.45         13.07         5.19 o
 -10   2   8        385.49        424.84        13.73 o
  -9   2   8         33.80         25.64         1.92 o
  -8   2   8        137.38        163.75         3.98 o
  -7   2   8        243.88        216.95         3.86 o
  -6   2   8        838.40        803.96         6.86 o
  -5   2   8       1828.93       1731.07        11.59 o
  -4   2   8        800.37        782.30         5.44 o
  -3   2   8       1762.48       1719.22        11.55 o
  -2   2   8         24.99         40.02         1.41 o
  -1   2   8       3330.58       3364.12        23.66 o
   0   2   8        694.77        686.65         5.28 o
   1   2   8        443.42        391.93         3.28 o
   2   2   8        147.50        133.51         1.73 o
   3   2   8        193.77        203.29         3.14 o
   4   2   8       1208.98       1167.75        10.19 o
   5   2   8         33.95         33.17         1.68 o
   6   2   8        583.07        587.46         6.17 o
   7   2   8        618.39        642.97         6.40 o
   8   2   8          3.06          4.18         0.87 o
   9   2   8        439.83        482.36         7.01 o
  10   2   8         24.12         15.42         3.01 o
  11   2   8        136.24        159.08        37.62 o
 -12   3   8        141.68        141.32        13.89 o
 -11   3   8         25.40         31.14         6.71 o
 -10   3   8          3.97          5.54         3.02 o
  -9   3   8         13.09         11.93         1.96 o
  -8   3   8          9.24          8.57         2.07 o
  -7   3   8         76.46         75.56         4.06 o
  -6   3   8        342.15        313.39         4.07 o
  -5   3   8         12.72         12.77         0.93 o
  -4   3   8        260.24        264.19         2.72 o
  -3   3   8        768.15        829.08         6.08 o
  -2   3   8       1511.54       1552.98        10.99 o
  -1   3   8        290.21        340.53         3.58 o
   0   3   8       2170.05       2192.09        14.74 o
   1   3   8        740.89        767.72         5.33 o
   2   3   8        593.76        590.91         4.36 o
   3   3   8        324.95        315.88         4.00 o
   4   3   8         19.82         14.17         1.54 o
   5   3   8         28.90         34.42         1.93 o
   6   3   8        339.86        338.87         5.07 o
   7   3   8        149.92        152.33         3.48 o
   8   3   8          2.80          1.84         0.87 o
   9   3   8        170.72        184.07         4.46 o
  10   3   8         35.04         13.90         7.23 o
  11   3   8          2.97          4.63         3.57 o
 -11   4   8         21.53         19.23         6.70 o
 -10   4   8         62.98         48.25         6.58 o
  -9   4   8         29.31         24.33         3.07 o
  -8   4   8         79.80         84.26         3.92 o
  -7   4   8        230.84        242.89         5.85 o
  -6   4   8        238.19        226.79         4.04 o
  -5   4   8         19.34         24.95         1.27 o
  -4   4   8        975.90        931.18         7.77 o
  -3   4   8       1564.99       1592.96        11.50 o
  -2   4   8         71.15         93.20         1.98 o
  -1   4   8        691.36        659.22         5.79 o
   0   4   8        618.06        620.96         5.30 o
   1   4   8       2545.86       2633.95        18.73 o
   2   4   8       1064.30       1062.73         8.05 o
   3   4   8          6.62         10.88         1.44 o
   4   4   8         51.10         43.64         2.13 o
   5   4   8        256.55        244.43         4.35 o
   6   4   8        985.15       1016.66        11.68 o
   7   4   8          0.77         -0.14         1.04 o
   8   4   8          1.09          1.57         1.37 o
   9   4   8        427.66        489.64         7.89 o
  10   4   8          0.02          1.03         2.21 o
  11   4   8         90.35         80.84        29.17 o
 -11   5   8          4.17          3.33         4.39 o
 -10   5   8          2.46          0.79         2.19 o
  -9   5   8         11.12          9.30         3.37 o
  -8   5   8         21.20         21.76         2.94 o
  -7   5   8         12.80          9.34         1.49 o
  -6   5   8        424.10        436.71         5.73 o
  -5   5   8          0.56          0.12         1.13 o
  -4   5   8         75.08         79.19         2.14 o
  -3   5   8         54.61         43.69         1.67 o
  -2   5   8         70.37         78.04         2.58 o
  -1   5   8          8.89          6.83         1.34 o
   0   5   8         19.63         11.49         1.30 o
   1   5   8         34.76         33.38         1.52 o
   2   5   8          0.67          1.60         0.81 o
   3   5   8        104.57        124.29         2.55 o
   4   5   8        593.59        634.44         7.96 o
   5   5   8          2.01          4.22         1.56 o
   6   5   8        133.59        118.44         3.17 o
   7   5   8         40.51         35.21         2.18 o
   8   5   8         32.14         32.06         3.55 o
   9   5   8          3.98          1.16         2.34 o
  10   5   8          1.46          0.12         3.16 o
 -10   6   8         29.52         20.53         3.96 o
  -9   6   8         12.31         10.46         2.96 o
  -8   6   8          1.63          3.11         2.45 o
  -7   6   8        552.50        584.49        10.01 o
  -6   6   8        137.58        109.60         3.44 o
  -5   6   8         23.05         19.17         1.69 o
  -4   6   8          6.06          5.53         1.24 o
  -3   6   8        156.81        148.29         3.56 o
  -2   6   8         16.52          9.94         1.33 o
  -1   6   8        397.39        383.34         4.85 o
   0   6   8       1574.06       1515.48        12.55 o
   1   6   8        229.16        227.52         3.82 o
   2   6   8       2367.76       2340.92        18.19 o
   3   6   8         47.28         41.35         1.47 o
   4   6   8        203.13        169.62         4.02 o
   5   6   8         41.56         41.43         2.86 o
   6   6   8        118.61        124.29         3.79 o
   7   6   8          1.30          2.52         1.72 o
   8   6   8         79.01         68.27         3.97 o
   9   6   8         23.24         20.23         5.57 o
  10   6   8          6.38          2.71         3.69 o
 -10   7   8        146.22        137.47        14.14 o
  -9   7   8        316.94        373.65        12.83 o
  -8   7   8        543.25        609.37        12.59 o
  -7   7   8        162.48        169.12         7.92 o
  -6   7   8         16.57         14.87         1.37 o
  -5   7   8        152.58        137.47         3.31 o
  -4   7   8        237.07        253.95         8.52 o
  -3   7   8        302.38        270.24         4.58 o
  -2   7   8          0.97         -0.11         1.26 o
  -1   7   8         41.10         38.22         2.18 o
   0   7   8         64.14         52.98         2.26 o
   1   7   8         28.80         27.85         1.86 o
   2   7   8       2528.91       2455.57        20.74 o
   3   7   8          2.15          6.30         1.14 o
   4   7   8         44.93         36.47         2.85 o
   5   7   8        213.62        248.03         5.09 o
   6   7   8         10.08          4.29         2.24 o
   7   7   8        233.18        239.52         5.46 o
   8   7   8          4.80          5.03         2.60 o
   9   7   8         73.77         59.47         5.88 o
  -9   8   8         33.23         33.43         5.60 o
  -8   8   8        260.28        304.09        11.26 o
  -7   8   8         34.27         30.20         3.05 o
  -6   8   8        391.64        438.75        26.04 o
  -5   8   8        364.85        378.68         5.66 o
  -4   8   8        226.39        210.63         4.40 o
  -3   8   8        185.11        243.51        19.66 o
  -2   8   8         35.76         34.74         2.50 o
  -1   8   8       1395.60       1392.12        14.02 o
   0   8   8         68.36         64.30         2.72 o
   1   8   8       1644.10       1614.91        15.32 o
   2   8   8          0.60          1.71         1.20 o
   3   8   8         24.70         14.31         2.37 o
   4   8   8        237.65        252.32         6.86 o
   5   8   8         11.66         13.88         2.71 o
   6   8   8        372.44        377.89         8.25 o
   7   8   8         20.74         18.43         3.05 o
   8   8   8         70.94         63.78         9.43 o
   9   8   8        480.20        576.13        19.41 o
  -8   9   8          3.68          6.40         4.02 o
  -7   9   8         30.07         34.31         6.15 o
  -6   9   8        116.32        124.48         5.25 o
  -5   9   8         17.23         14.91         2.09 o
  -4   9   8          0.08         -0.66         1.43 o
  -3   9   8        467.11        439.70         7.66 o
  -2   9   8        144.69        143.45         4.44 o
  -1   9   8        104.98        108.69         3.76 o
   0   9   8         30.06         32.12         2.71 o
   1   9   8         65.22         65.96         3.14 o
   2   9   8          2.74          4.67         1.58 o
   3   9   8         32.45         29.08         2.46 o
   4   9   8          8.64          7.24         2.60 o
   5   9   8          0.26          3.06         2.34 o
   6   9   8         36.21         34.24         3.40 o
   7   9   8          0.72         -1.02         2.59 o
   8   9   8          5.95         -1.21         3.72 o
  -7  10   8         29.86         30.37         5.57 o
  -6  10   8          8.10          5.82         2.88 o
  -5  10   8        465.15        501.34         8.54 o
  -4  10   8         19.89         11.48         2.46 o
  -3  10   8          5.27          3.91         2.37 o
  -2  10   8        114.11        115.46         4.04 o
  -1  10   8          1.74          0.42         1.90 o
   0  10   8        307.69        331.36        10.00 o
   1  10   8          0.52         -1.29         1.67 o
   2  10   8         31.22         25.60         2.72 o
   3  10   8         19.79         15.04         2.30 o
   4  10   8         39.01         37.83         4.30 o
   5  10   8         99.79         99.07         6.46 o
   6  10   8          8.01          4.32         2.61 o
   7  10   8         25.01         20.00         5.97 o
  -6  11   8         34.17         27.73         6.16 o
  -5  11   8        125.85        106.25         8.89 o
  -4  11   8        218.64        229.21         6.31 o
  -3  11   8        361.05        371.00         9.77 o
  -2  11   8          3.22          0.50         2.09 o
  -1  11   8         37.18         36.93         3.86 o
   0  11   8         37.64         31.48         3.77 o
   1  11   8         47.77         37.16         3.41 o
   2  11   8        163.40        163.74         5.68 o
   3  11   8          3.28          6.10         3.47 o
   4  11   8          1.73          0.64         3.20 o
   5  11   8        384.65        466.94        11.77 o
  -3  12   8         42.45         32.16         4.05 o
  -2  12   8         36.34         26.62         4.79 o
  -1  12   8          3.53          6.30         2.89 o
   0  12   8          5.95          6.00         2.99 o
   1  12   8         61.16         41.47         4.74 o
   2  12   8         60.07         51.66         5.89 o
   3  12   8          1.46         -0.17         2.93 o
 -12   1   9          0.13          0.78         5.79 o
 -11   1   9          8.08          9.91         5.18 o
 -10   1   9        167.85        180.93        10.96 o
  -9   1   9         10.23          5.01         1.30 o
  -8   1   9         62.03         45.08         2.17 o
  -7   1   9       2793.17       2810.54        24.75 o
  -6   1   9          6.31          6.82         0.68 o
  -5   1   9        508.13        538.92         4.57 o
  -4   1   9       1887.88       1851.09        13.58 o
  -3   1   9          7.37          1.97         0.77 o
  -2   1   9        494.59        496.87         5.00 o
  -1   1   9         17.78         30.22         1.57 o
   0   1   9       2506.48       2444.56        19.62 o
   1   1   9       1137.86       1213.02         9.17 o
   2   1   9       2584.96       2456.19        17.86 o
   3   1   9       1297.84       1228.77         8.78 o
   4   1   9          0.24          1.00         0.61 o
   5   1   9       1555.39       1548.67        10.24 o
   6   1   9         76.13         85.15         1.39 o
   7   1   9        250.15        252.47         2.49 o
   8   1   9        356.27        364.84         3.63 o
   9   1   9        205.14        214.34         4.17 o
  10   1   9         25.38         11.82         2.96 o
  11   1   9        443.38        471.10        19.63 o
 -12   2   9         83.29         80.07        28.92 o
 -11   2   9          7.78          8.23         4.94 o
 -10   2   9         24.57         35.44         5.72 o
  -9   2   9        222.08        228.64         6.05 o
  -8   2   9        372.37        387.79         5.41 o
  -7   2   9         28.85         20.07         1.63 o
  -6   2   9        921.41        944.82         8.35 o
  -5   2   9        507.14        521.74         4.33 o
  -4   2   9        940.53        923.45         6.76 o
  -3   2   9        134.99        143.54         2.05 o
  -2   2   9       1919.44       2038.40        14.46 o
  -1   2   9       2191.63       2317.20        16.16 o
   0   2   9        382.28        366.38         3.79 o
   1   2   9         48.02         58.73         1.37 o
   2   2   9         95.87        132.32         1.74 o
   3   2   9       2140.78       2160.80        14.91 o
   4   2   9         48.37         60.73         2.09 o
   5   2   9         32.95         29.18         1.85 o
   6   2   9         14.46         15.71         1.68 o
   7   2   9        133.79        139.67         2.45 o
   8   2   9         52.34         45.69         1.84 o
   9   2   9          0.63          0.47         1.15 o
  10   2   9         62.21         28.05         7.60 o
  11   2   9         18.97          0.33         4.26 o
 -11   3   9         12.78         10.42         4.49 o
 -10   3   9         72.02         57.40         9.52 o
  -9   3   9         91.63         88.36         5.84 o
  -8   3   9          5.54          7.07         1.29 o
  -7   3   9          8.83         12.85         1.33 o
  -6   3   9        116.12         99.81         2.26 o
  -5   3   9        718.96        653.01         5.28 o
  -4   3   9          1.18          0.71         0.79 o
  -3   3   9         97.62        102.31         1.97 o
  -2   3   9        126.75         97.90         1.85 o
  -1   3   9        158.18        136.67         2.24 o
   0   3   9        212.82        157.51         2.25 o
   1   3   9         49.02         62.77         1.36 o
   2   3   9       1140.48       1160.16         8.46 o
   3   3   9        550.97        512.42         5.69 o
   4   3   9         49.43         64.06         2.27 o
   5   3   9        842.19        866.62         8.72 o
   6   3   9          1.93          1.30         1.20 o
   7   3   9         35.51         36.72         1.68 o
   8   3   9         39.48         30.98         1.92 o
   9   3   9         23.79         11.26         2.68 o
  10   3   9        573.63        667.39        15.33 o
  11   3   9         26.40         14.55         6.52 o
 -11   4   9        126.05        132.06        18.36 o
 -10   4   9          6.43          4.66         2.32 o
  -9   4   9         13.72         12.32         2.88 o
  -8   4   9         10.90         15.20         2.73 o
  -7   4   9          0.01          0.48         1.31 o
  -6   4   9        261.16        259.66         4.10 o
  -5   4   9        323.52        273.65         3.50 o
  -4   4   9        579.53        604.61         5.64 o
  -3   4   9        567.45        595.08         5.52 o
  -2   4   9        187.37        195.69         2.94 o
  -1   4   9        938.23        921.57         7.12 o
   0   4   9        354.52        325.91         3.34 o
   1   4   9       2912.94       2983.35        21.48 o
   2   4   9          5.98          9.04         1.02 o
   3   4   9         46.08         55.15         2.15 o
   4   4   9         10.68         16.66         1.73 o
   5   4   9        125.47        147.36         3.27 o
   6   4   9        669.28        622.78         8.31 o
   7   4   9        236.56        255.83         4.68 o
   8   4   9         10.09          7.67         1.42 o
   9   4   9         15.01          4.91         1.99 o
  10   4   9          1.28          0.78         2.13 o
  11   4   9          0.82          2.86         3.62 o
 -11   5   9         17.14         17.15         5.69 o
 -10   5   9          0.84         -0.65         2.56 o
  -9   5   9         20.97         24.67         3.31 o
  -8   5   9         64.48         73.59         4.68 o
  -7   5   9        270.89        257.13         5.41 o
  -6   5   9         32.88         30.93         2.27 o
  -5   5   9        461.35        456.20         4.96 o
  -4   5   9        186.03        181.74         3.15 o
  -3   5   9        776.27        777.62         7.53 o
  -2   5   9       1948.24       1919.42        14.67 o
  -1   5   9       2026.63       2075.73        15.96 o
   0   5   9       2808.35       2797.74        21.54 o
   1   5   9       1458.74       1438.97        11.14 o
   2   5   9         92.10        102.87         3.38 o
   3   5   9        457.75        430.96         4.94 o
   4   5   9        874.81        906.52         9.60 o
   5   5   9       1252.83       1211.36        13.01 o
   6   5   9        110.20         99.55         3.54 o
   7   5   9        448.74        492.04         8.55 o
   8   5   9         12.17         10.86         2.88 o
   9   5   9         75.54         64.17         6.93 o
  10   5   9         85.79          2.06         3.54 o
 -10   6   9         54.03         41.73         7.02 o
  -9   6   9          9.36         11.35         3.40 o
  -8   6   9         40.62         42.14         4.17 o
  -7   6   9          1.24          0.71         1.54 o
  -6   6   9         74.60         77.22         3.32 o
  -5   6   9         78.18         75.01         2.62 o
  -4   6   9        216.30        223.06         6.04 o
  -3   6   9         71.29         67.97         2.57 o
  -2   6   9          2.10          2.46         1.24 o
  -1   6   9        470.12        440.16         5.30 o
   0   6   9          5.11          3.07         1.29 o
   1   6   9        949.20        953.25         8.26 o
   2   6   9         33.73         36.09         1.70 o
   3   6   9         22.90         19.13         1.08 o
   4   6   9         18.10         10.68         2.16 o
   5   6   9         28.14         21.81         2.20 o
   6   6   9        112.01        125.11         3.98 o
   7   6   9         29.16         25.15         2.47 o
   8   6   9         22.44         14.44         3.15 o
   9   6   9        116.82        147.02        16.23 o
  10   6   9         10.48          1.77         3.57 o
 -10   7   9         15.01         12.28         3.78 o
  -9   7   9        130.12        166.09        12.36 o
  -8   7   9         87.86        107.63        10.91 o
  -7   7   9          8.65          4.24         1.80 o
  -6   7   9          0.15          0.02         1.14 o
  -5   7   9        166.45        156.84         3.78 o
  -4   7   9          0.05          0.26         1.27 o
  -3   7   9        144.50        133.78         3.36 o
  -2   7   9        155.34        143.13         3.39 o
  -1   7   9        270.32        269.29         4.56 o
   0   7   9        841.93        835.10         9.04 o
   1   7   9        100.05        108.20         2.95 o
   2   7   9         57.69         50.84         2.03 o
   3   7   9         83.41         89.87         2.54 o
   4   7   9         55.00         48.40         3.08 o
   5   7   9         71.04         70.98         3.52 o
   6   7   9          5.70         12.57         2.80 o
   7   7   9        212.23        226.80         6.22 o
   8   7   9          5.29          0.60         2.10 o
   9   7   9         75.34         53.95        13.29 o
  -9   8   9          1.66         -1.54         2.88 o
  -8   8   9         24.14         26.47         5.42 o
  -7   8   9         10.41         10.72         2.30 o
  -6   8   9       1023.03       1144.29        18.91 o
  -5   8   9         39.16         30.01         2.51 o
  -4   8   9         74.65         78.99         3.02 o
  -3   8   9        205.99        176.47         4.06 o
  -2   8   9          1.21          2.19         1.52 o
  -1   8   9        227.37        257.14        10.77 o
   0   8   9          4.98          8.85         1.92 o
   1   8   9         37.08         38.24         2.45 o
   2   8   9         40.73         38.66         2.11 o
   3   8   9         12.07         10.02         1.68 o
   4   8   9        142.50        161.67         5.14 o
   5   8   9          5.57          5.95         2.33 o
   6   8   9         39.23         36.90         3.27 o
   7   8   9          9.53         12.96         2.89 o
   8   8   9          5.52          3.89         3.82 o
   9   8   9         63.00         39.47        41.25 o
  -8   9   9          0.87         -4.24         4.24 o
  -7   9   9        465.43        541.52        15.65 o
  -6   9   9          0.63          4.04         3.18 o
  -5   9   9         78.06         70.25         3.13 o
  -4   9   9         53.64         45.95         2.94 o
  -3   9   9          3.68          3.36         1.91 o
  -2   9   9        294.55        310.28         6.03 o
  -1   9   9         38.81         38.32         3.11 o
   0   9   9        130.35        121.86         4.24 o
   1   9   9        172.94        180.08         5.05 o
   2   9   9        170.78        175.14         4.40 o
   3   9   9        157.43        166.68         4.51 o
   4   9   9          6.92          8.49         2.61 o
   5   9   9         71.97         77.05         4.63 o
   6   9   9        148.80        163.97         6.85 o
   7   9   9         12.27          9.86         3.99 o
   8   9   9        313.77        416.78        16.56 o
  -7  10   9          0.13          3.40         5.12 o
  -6  10   9         81.44         72.07         5.97 o
  -5  10   9          0.85         -2.98         2.98 o
  -4  10   9        111.81         93.81         8.34 o
  -3  10   9        127.09        132.16         4.60 o
  -2  10   9          1.36         -2.11         2.23 o
  -1  10   9          6.39         11.07         2.47 o
   0  10   9        234.30        261.25         6.60 o
   1  10   9         56.00         57.73         3.92 o
   2  10   9          0.86          2.24         1.93 o
   3  10   9         78.07         72.47         4.46 o
   4  10   9        115.12        135.48         6.03 o
   5  10   9        112.03        128.73         6.00 o
   6  10   9         22.02         14.17         3.61 o
  -5  11   9        121.46        122.77         7.06 o
  -4  11   9         12.42          1.28         2.74 o
  -3  11   9          5.94          5.18         2.70 o
  -2  11   9        102.54        112.68         4.90 o
  -1  11   9          0.25          0.34         1.93 o
   0  11   9         57.70         52.62         4.09 o
   1  11   9         52.53         52.50         3.85 o
   2  11   9        117.09        119.63         5.01 o
   3  11   9         42.48         42.15         4.30 o
   4  11   9         21.92         24.03         3.76 o
   5  11   9        226.15        284.43        16.10 o
  -3  12   9         58.38         55.56         5.05 o
  -2  12   9         33.66         27.59         3.87 o
  -1  12   9          3.09          2.04         2.32 o
   0  12   9         13.12         13.34         3.17 o
   1  12   9        118.87        145.69        11.20 o
   2  12   9         17.36         12.29         3.71 o
   3  12   9         55.00         29.99        16.88 o
 -12   0  10         62.50         48.97        10.61 o
 -11   0  10        171.95        209.38        15.72 o
 -10   0  10         45.32         56.70         9.33 o
  -9   0  10         44.66         42.13         9.07 o
  -8   0  10         98.84         84.14         3.88 o
  -7   0  10        136.16        132.80         3.32 o
  -6   0  10       1325.00       1308.77        14.72 o
  -5   0  10          4.50          5.07         1.23 o
  -4   0  10        692.15        723.73         8.34 o
  -3   0  10         94.06         83.12         2.62 o
  -2   0  10       5713.96       5689.59        66.49 o
  -1   0  10        841.54        829.32        12.79 o
   0   0  10        222.07        272.51         5.34 o
   1   0  10       3562.83       3556.07        41.57 o
   2   0  10        881.15        946.54        11.05 o
   3   0  10       4970.63       5025.01        62.37 o
   4   0  10       1428.41       1529.81        15.14 o
   5   0  10          0.60          1.03         1.35 o
   6   0  10        136.16        123.84         2.56 o
   7   0  10        398.20        394.35         5.21 o
   8   0  10        453.11        498.11         9.01 o
   9   0  10          5.74          5.22         2.09 o
  10   0  10         16.03         14.16         5.54 o
  11   0  10        155.35        173.11         9.87 o
 -12   1  10        204.34        278.05        15.78 o
 -11   1  10         54.42         50.15         7.55 o
 -10   1  10         14.88         14.41         5.18 o
  -9   1  10        126.48        117.77         3.73 o
  -8   1  10         53.65         49.49         2.62 o
  -7   1  10         67.02         65.06         2.08 o
  -6   1  10          0.26         -0.11         0.68 o
  -5   1  10        336.96        338.43         3.46 o
  -4   1  10        709.38        708.74         6.06 o
  -3   1  10          0.78          1.78         1.11 o
  -2   1  10         56.85         85.39         2.42 o
  -1   1  10         52.63         58.12         1.79 o
   0   1  10       2351.97       2404.69        20.32 o
   1   1  10        118.95        134.03         2.37 o
   2   1  10          0.88          2.27         0.80 o
   3   1  10        169.29        213.05         2.59 o
   4   1  10        703.52        746.90         6.10 o
   5   1  10        556.61        563.06         4.95 o
   6   1  10         95.18         85.52         1.55 o
   7   1  10         45.80         41.74         1.25 o
   8   1  10        368.31        364.05         4.64 o
   9   1  10          8.91          5.08         1.34 o
  10   1  10         55.42         22.68         9.56 o
  11   1  10         22.59          0.59         3.51 o
 -12   2  10        153.00        173.04        51.53 o
 -11   2  10         66.92         48.22        26.08 o
 -10   2  10        151.80        173.31         9.40 o
  -9   2  10        197.00        209.50         7.06 o
  -8   2  10        588.72        618.11         9.53 o
  -7   2  10        755.93        691.74         6.87 o
  -6   2  10         38.30         38.62         1.88 o
  -5   2  10        272.53        276.50         2.77 o
  -4   2  10        695.22        653.76         5.34 o
  -3   2  10        907.96        840.76         6.58 o
  -2   2  10       4674.89       4782.35        36.81 o
  -1   2  10          0.31          0.51         0.87 o
   0   2  10        596.84        620.64         5.41 o
   1   2  10        944.17        897.60         7.31 o
   2   2  10       1690.43       1739.73        12.16 o
   3   2  10       1285.16       1271.63         8.46 o
   4   2  10        370.67        364.78         4.71 o
   5   2  10         13.49          8.37         1.49 o
   6   2  10       1110.41       1153.43        11.72 o
   7   2  10         21.53         22.82         1.82 o
   8   2  10        608.14        604.38         8.93 o
   9   2  10         68.99         68.69         4.83 o
  10   2  10         74.54         51.32         8.19 o
  11   2  10         90.35         -0.72         7.43 o
 -11   3  10        159.78        182.26        12.67 o
 -10   3  10          3.74          2.91         3.32 o
  -9   3  10         94.31        123.57         4.47 o
  -8   3  10         12.61          6.50         1.48 o
  -7   3  10         24.56         22.30         1.62 o
  -6   3  10         71.64         82.08         2.55 o
  -5   3  10        642.33        642.92         7.54 o
  -4   3  10          0.11          1.28         0.70 o
  -3   3  10        337.81        343.86         3.75 o
  -2   3  10        270.24        290.25         3.55 o
  -1   3  10        411.07        417.29         4.12 o
   0   3  10       1428.00       1530.38        10.76 o
   1   3  10        115.59        120.14         2.08 o
   2   3  10         17.92         17.48         1.43 o
   3   3  10        785.62        787.03         8.61 o
   4   3  10        207.92        204.83         4.11 o
   5   3  10        231.83        221.39         4.20 o
   6   3  10         87.93         64.68         3.27 o
   7   3  10         12.64         16.24         1.46 o
   8   3  10        151.97        153.23         4.48 o
   9   3  10         30.08         26.82         3.35 o
  10   3  10          0.32          2.17         2.58 o
  11   3  10          7.47          1.25         4.61 o
 -11   4  10          1.00          1.74         3.77 o
 -10   4  10         30.30         27.05         3.30 o
  -9   4  10        243.05        257.67         7.09 o
  -8   4  10         69.81         70.23         3.71 o
  -7   4  10        186.01        166.70         5.33 o
  -6   4  10         67.35         62.08         2.47 o
  -5   4  10        159.95        176.04         4.31 o
  -4   4  10       1362.82       1327.39        10.36 o
  -3   4  10         47.78         32.33         1.52 o
  -2   4  10         95.65         74.44         1.97 o
  -1   4  10        127.35        129.08         2.82 o
   0   4  10        179.80        186.70         2.67 o
   1   4  10        113.97         91.96         2.17 o
   2   4  10        115.81        101.52         1.88 o
   3   4  10        125.84        103.10         2.90 o
   4   4  10          0.18          2.26         1.51 o
   5   4  10         19.35         28.11         2.19 o
   6   4  10       1404.05       1455.65        16.81 o
   7   4  10          3.82          3.02         1.50 o
   8   4  10        125.83        117.91         4.61 o
   9   4  10         60.30         44.73         6.79 o
  10   4  10          1.49         -0.04         2.54 o
 -11   5  10         13.60          8.82         5.75 o
 -10   5  10         63.50         52.04         6.57 o
  -9   5  10         98.28        104.34         5.48 o
  -8   5  10        213.15        213.05         6.77 o
  -7   5  10         18.25         14.91         2.01 o
  -6   5  10        347.34        340.44         5.34 o
  -5   5  10        506.07        454.11         5.46 o
  -4   5  10         71.59         44.73         1.93 o
  -3   5  10         79.30         75.82         2.31 o
  -2   5  10         19.17         13.29         1.44 o
  -1   5  10          7.01         11.99         1.43 o
   0   5  10         93.41        106.47         2.48 o
   1   5  10          0.31          6.09         1.28 o
   2   5  10       1184.09       1162.27         9.92 o
   3   5  10        133.65        141.17         3.89 o
   4   5  10         84.34         89.58         3.30 o
   5   5  10          1.38          1.17         1.49 o
   6   5  10         78.80         62.94         5.34 o
   7   5  10        102.97         98.39         4.19 o
   8   5  10         37.48         37.15         3.62 o
   9   5  10         59.19         51.46         6.11 o
  10   5  10          2.19          1.32         3.21 o
 -10   6  10        122.75        121.33         6.18 o
  -9   6  10         37.99         35.15         4.37 o
  -8   6  10         23.18         17.29         3.33 o
  -7   6  10        318.77        327.14         6.70 o
  -6   6  10         71.91         65.13         4.61 o
  -5   6  10          6.48          9.19         1.56 o
  -4   6  10       2167.02       2082.09        19.56 o
  -3   6  10        237.12        251.07         4.18 o
  -2   6  10        261.22        271.93         4.24 o
  -1   6  10        693.88        704.97         7.43 o
   0   6  10        554.13        543.37         6.15 o
   1   6  10       3237.74       3247.79        27.02 o
   2   6  10        181.02        162.90         3.04 o
   3   6  10        285.99        278.30         4.04 o
   4   6  10          0.18         -1.17         1.62 o
   5   6  10       1616.89       1702.71        20.32 o
   6   6  10        188.07        179.46         4.78 o
   7   6  10          2.16          4.05         1.83 o
   8   6  10        130.78        158.24         6.14 o
   9   6  10        112.02        125.18        11.73 o
  10   6  10         10.51          5.20         5.20 o
 -10   7  10          1.27          3.82         3.29 o
  -9   7  10          8.70          8.44         4.08 o
  -8   7  10         18.85         12.67         3.60 o
  -7   7  10         14.10         11.21         2.36 o
  -6   7  10          3.50          3.98         1.07 o
  -5   7  10          3.53          2.00         1.40 o
  -4   7  10        255.62        250.76         5.09 o
  -3   7  10         29.46         19.72         2.13 o
  -2   7  10          6.68          5.98         1.53 o
  -1   7  10          0.57          1.56         1.39 o
   0   7  10        288.04        293.39         4.55 o
   1   7  10         97.67         87.85         2.78 o
   2   7  10          0.37          4.14         1.29 o
   3   7  10        455.01        443.03         8.97 o
   4   7  10          0.04          2.50         1.98 o
   5   7  10        268.19        282.33         6.18 o
   6   7  10         80.21         84.64         4.13 o
   7   7  10          2.72          2.58         1.98 o
   8   7  10          4.82          5.72         2.87 o
   9   7  10          9.95         14.13         5.86 o
  -9   8  10         34.97         31.29         5.40 o
  -8   8  10        179.63        194.02         8.11 o
  -7   8  10         19.32         20.38         3.15 o
  -6   8  10        209.94        273.86        18.59 o
  -5   8  10          2.75          4.92         1.93 o
  -4   8  10          9.49         10.34         1.90 o
  -3   8  10         97.39         94.01         3.40 o
  -2   8  10        172.97        181.55         4.81 o
  -1   8  10        104.80        112.31         3.77 o
   0   8  10       1132.12       1085.27        11.75 o
   1   8  10         14.51         15.16         1.76 o
   2   8  10        118.41        121.67         3.54 o
   3   8  10        561.71        579.68         8.34 o
   4   8  10          0.57          0.07         1.95 o
   5   8  10        105.50        110.71         4.80 o
   6   8  10        149.86        176.19         6.05 o
   7   8  10         37.39         28.84         4.41 o
   8   8  10        136.80        117.11        15.16 o
  -8   9  10        343.96        378.11        12.65 o
  -7   9  10         12.52         10.35         3.91 o
  -6   9  10         62.67         75.12         4.77 o
  -5   9  10         11.25         14.25         2.67 o
  -4   9  10        134.17        146.39         4.71 o
  -3   9  10        474.60        450.30         8.19 o
  -2   9  10        165.80        175.72         5.44 o
  -1   9  10        231.78        228.22         5.41 o
   0   9  10         22.47         25.42         2.48 o
   1   9  10        250.60        255.73         5.53 o
   2   9  10        184.52        177.72         4.26 o
   3   9  10          0.48         -0.68         1.75 o
   4   9  10        140.30        152.59         6.55 o
   5   9  10          1.23          3.24         2.62 o
   6   9  10          5.90          6.14         2.53 o
   7   9  10         49.20         50.07         6.16 o
  -7  10  10        166.46        200.43        14.16 o
  -6  10  10        287.94        314.35         9.42 o
  -5  10  10         23.20         17.93         3.52 o
  -4  10  10         98.11         75.92         6.83 o
  -3  10  10         13.19          9.89         2.61 o
  -2  10  10        501.65        497.80         9.80 o
  -1  10  10          5.56          6.17         2.29 o
   0  10  10         21.01         22.94         2.86 o
   1  10  10         37.01         32.64         3.39 o
   2  10  10          0.34         -0.33         1.73 o
   3  10  10        147.82        172.43         6.62 o
   4  10  10         63.14         67.51         5.20 o
   5  10  10         15.55         15.55         3.64 o
   6  10  10        126.14        122.35         7.42 o
  -5  11  10          1.04          1.23         2.96 o
  -4  11  10          6.76          5.88         2.53 o
  -3  11  10         44.20         31.73         3.80 o
  -2  11  10          0.01         -2.37         2.37 o
  -1  11  10        138.91        157.73         6.79 o
   0  11  10          9.09         11.48         2.86 o
   1  11  10          4.68          2.02         2.26 o
   2  11  10        135.54        151.04         6.94 o
   3  11  10          2.44          4.27         3.12 o
   4  11  10          0.43         -0.22         2.49 o
   5  11  10         34.10         28.44         4.91 o
  -3  12  10        244.81        297.93        33.84 o
  -2  12  10         39.00         30.51         3.83 o
  -1  12  10         68.73         62.22         4.67 o
   0  12  10         23.95         24.88         3.65 o
   1  12  10        295.32        326.68         8.06 o
   2  12  10          0.57         -0.91         2.86 o
 -12   1  11         60.65         46.56        12.59 o
 -11   1  11          1.12          2.45         5.32 o
 -10   1  11        213.32        280.81        12.04 o
  -9   1  11         62.52         58.20         5.20 o
  -8   1  11        500.43        507.35         6.62 o
  -7   1  11         39.20         26.60         1.21 o
  -6   1  11        105.81         99.84         2.15 o
  -5   1  11        835.81        798.43         6.64 o
  -4   1  11         19.16         18.61         1.26 o
  -3   1  11       2675.87       2702.14        21.16 o
  -2   1  11        480.62        509.09         5.52 o
  -1   1  11        601.10        559.43         5.64 o
   0   1  11        269.30        239.26         3.92 o
   1   1  11        416.15        464.08         4.66 o
   2   1  11       6388.44       6565.29        57.27 o
   3   1  11         28.51         36.60         1.49 o
   4   1  11         82.55         72.79         1.81 o
   5   1  11         19.35         18.27         0.95 o
   6   1  11         87.21         81.79         2.14 o
   7   1  11        249.11        244.33         3.14 o
   8   1  11       1172.48       1192.92         9.99 o
   9   1  11          0.58          1.63         1.23 o
  10   1  11         94.50         21.69        13.44 o
  11   1  11         60.17          0.98         3.97 o
 -11   2  11          3.41          1.78         4.52 o
 -10   2  11         14.34         14.69         4.86 o
  -9   2  11        118.56        127.92         3.89 o
  -8   2  11        100.11         87.35         4.48 o
  -7   2  11          0.97         -0.56         1.05 o
  -6   2  11        575.12        545.99         6.94 o
  -5   2  11        652.01        668.72         5.60 o
  -4   2  11        402.63        386.65         3.72 o
  -3   2  11        438.66        481.92         4.55 o
  -2   2  11        362.43        384.47         3.98 o
  -1   2  11        435.94        436.20         4.49 o
   0   2  11         19.35         30.66         1.43 o
   1   2  11        167.56        181.48         2.62 o
   2   2  11        296.58        315.39         3.12 o
   3   2  11        251.57        232.18         2.37 o
   4   2  11         63.82         57.04         2.33 o
   5   2  11         12.73         12.04         1.65 o
   6   2  11        319.14        326.58         5.32 o
   7   2  11         17.70         17.79         1.76 o
   8   2  11        168.31        160.13         3.39 o
   9   2  11        114.52        142.25         4.97 o
  10   2  11         22.52         10.76         3.26 o
  11   2  11         64.76          1.20         4.32 o
 -11   3  11         20.57         15.93         5.70 o
 -10   3  11          2.88         -1.62         2.83 o
  -9   3  11        200.75        207.61         6.26 o
  -8   3  11        567.52        540.90         8.97 o
  -7   3  11         39.87         37.54         2.14 o
  -6   3  11          9.57          7.08         0.75 o
  -5   3  11         25.00         38.44         1.73 o
  -4   3  11         13.29         15.15         1.23 o
  -3   3  11        281.12        244.85         3.25 o
  -2   3  11         94.92         81.08         2.06 o
  -1   3  11       2169.28       2169.89        16.21 o
   0   3  11        183.94        138.19         2.28 o
   1   3  11        683.24        707.66         5.86 o
   2   3  11        767.51        745.60         6.54 o
   3   3  11       1061.84       1042.74        10.33 o
   4   3  11         83.13         75.09         2.98 o
   5   3  11         96.34         64.39         2.92 o
   6   3  11          0.19         -1.21         1.29 o
   7   3  11        681.25        704.69         8.46 o
   8   3  11         93.96         90.27         3.57 o
   9   3  11        139.11        156.55         5.15 o
  10   3  11         85.95         35.93        12.40 o
  11   3  11        206.17        247.58        17.77 o
 -11   4  11          1.07          1.66         3.88 o
 -10   4  11         19.23         16.64         2.82 o
  -9   4  11          5.63          5.78         2.65 o
  -8   4  11         24.62         19.62         2.54 o
  -7   4  11         90.30         75.70         3.05 o
  -6   4  11        786.98        763.70         8.77 o
  -5   4  11         87.83         98.63         2.10 o
  -4   4  11        205.11        188.89         2.98 o
  -3   4  11        137.48        139.32         2.64 o
  -2   4  11         33.79         28.72         1.68 o
  -1   4  11        162.44        164.51         2.80 o
   0   4  11        332.24        352.97         4.31 o
   1   4  11         74.44         94.14         2.11 o
   2   4  11         19.01         29.05         1.28 o
   3   4  11        338.15        342.17         5.56 o
   4   4  11        298.32        275.38         5.00 o
   5   4  11         28.50         18.56         2.39 o
   6   4  11         98.18        108.38         3.38 o
   7   4  11        114.70        124.34         3.63 o
   8   4  11          4.00         -0.09         1.37 o
   9   4  11        152.84        192.81         5.40 o
  10   4  11         20.22          8.78         4.88 o
 -11   5  11         33.92         24.80         7.44 o
 -10   5  11         86.49         82.79         5.53 o
  -9   5  11        298.02        318.13         9.03 o
  -8   5  11        432.14        473.98        10.49 o
  -7   5  11         24.86         23.25         2.10 o
  -6   5  11        209.92        219.22         4.34 o
  -5   5  11        370.19        343.74         4.90 o
  -4   5  11        313.30        301.35         4.62 o
  -3   5  11       1423.43       1324.77        12.02 o
  -2   5  11         30.00         18.82         1.80 o
  -1   5  11         41.88         54.51         2.14 o
   0   5  11         50.87         50.98         1.86 o
   1   5  11        850.96        830.45         7.19 o
   2   5  11       2398.83       2322.11        18.75 o
   3   5  11         90.94         84.61         2.93 o
   4   5  11        694.32        687.96         8.88 o
   5   5  11        348.98        393.74         7.49 o
   6   5  11          3.86          2.94         1.80 o
   7   5  11        413.15        425.74         7.31 o
   8   5  11         43.76         36.19         5.39 o
   9   5  11         67.60         59.54         7.32 o
  10   5  11          4.34          3.19         3.89 o
 -10   6  11          1.92          2.43         3.14 o
  -9   6  11          0.53         -0.45         2.43 o
  -8   6  11         61.75         61.85         5.34 o
  -7   6  11        132.47        141.66         4.97 o
  -6   6  11        271.26        281.90         5.74 o
  -5   6  11         54.61         53.35         2.51 o
  -4   6  11        236.71        253.05         4.56 o
  -3   6  11        501.68        459.30         5.85 o
  -2   6  11        372.06        401.98         5.64 o
  -1   6  11        283.81        265.91         4.48 o
   0   6  11        577.14        557.90         6.21 o
   1   6  11         13.18         25.73         2.11 o
   2   6  11         75.70         78.21         2.93 o
   3   6  11         17.31         12.28         1.20 o
   4   6  11        128.55        129.20         3.99 o
   5   6  11          0.64         -1.90         1.90 o
   6   6  11         35.86         36.65         2.79 o
   7   6  11        354.07        380.79         8.99 o
   8   6  11         51.19         38.07         6.54 o
   9   6  11          2.77         -1.45         3.17 o
  -9   7  11         72.10         71.04         5.35 o
  -8   7  11         76.67         80.45         5.82 o
  -7   7  11        243.49        254.37         6.61 o
  -6   7  11        218.25        224.69         5.50 o
  -5   7  11        164.10        154.35         3.74 o
  -4   7  11          1.20          2.90         1.73 o
  -3   7  11        605.24        617.00         8.74 o
  -2   7  11        393.48        348.98         5.23 o
  -1   7  11          4.81          3.48         1.49 o
   0   7  11         94.29        103.87         3.01 o
   1   7  11          4.23          8.82         1.73 o
   2   7  11        395.91        379.07         5.25 o
   3   7  11        123.91        126.12         4.14 o
   4   7  11        779.36        858.21        12.20 o
   5   7  11         44.87         41.61         3.44 o
   6   7  11        207.74        230.50         6.04 o
   7   7  11         99.46         94.77         7.21 o
   8   7  11          0.07          0.64         2.66 o
   9   7  11         25.81         17.35         5.99 o
  -9   8  11         29.78         20.43         5.18 o
  -8   8  11         25.83         16.07         4.44 o
  -7   8  11         63.04         57.58         4.35 o
  -6   8  11        273.59        271.73         7.20 o
  -5   8  11          0.02          1.07         1.64 o
  -4   8  11         31.30         31.87         2.52 o
  -3   8  11        134.32        145.72         4.00 o
  -2   8  11         88.85         87.61         3.31 o
  -1   8  11          5.67          3.97         1.62 o
   0   8  11         89.89         89.60         3.30 o
   1   8  11        376.93        379.56         5.65 o
   2   8  11         33.28         35.72         2.05 o
   3   8  11         99.08         94.40         3.92 o
   4   8  11          4.33          5.60         2.46 o
   5   8  11          1.22          1.49         2.32 o
   6   8  11          8.93          8.34         2.72 o
   7   8  11        114.12        141.38         6.21 o
   8   8  11        319.69        378.44        12.26 o
  -8   9  11         69.64         68.42         6.25 o
  -7   9  11        187.39        206.48         9.13 o
  -6   9  11          0.17          0.13         2.27 o
  -5   9  11        111.98        105.12         6.63 o
  -4   9  11         10.95          5.01         2.09 o
  -3   9  11        426.75        445.73         7.78 o
  -2   9  11         35.63         34.13         2.86 o
  -1   9  11        196.91        199.07         4.89 o
   0   9  11          1.83          3.92         1.89 o
   1   9  11         17.52         20.90         2.52 o
   2   9  11        248.46        244.58         5.08 o
   3   9  11         37.93         43.77         3.73 o
   4   9  11          0.31          0.48         2.16 o
   5   9  11          6.03          7.52         2.97 o
   6   9  11         32.72         33.67         4.63 o
   7   9  11        260.46        311.35        10.68 o
  -7  10  11         26.63         17.89        21.71 o
  -6  10  11          3.60          3.05         3.04 o
  -5  10  11         16.72         11.75         3.44 o
  -4  10  11         11.48          9.99         2.36 o
  -3  10  11          2.66          2.60         2.18 o
  -2  10  11        492.62        499.92         8.82 o
  -1  10  11         22.09         17.42         2.92 o
   0  10  11         19.97         19.60         2.92 o
   1  10  11        201.68        229.01         6.14 o
   2  10  11          2.58          3.85         2.43 o
   3  10  11         12.34         11.70         3.31 o
   4  10  11        126.02        135.12         6.64 o
   5  10  11         13.67         10.41         3.30 o
   6  10  11         18.33          9.38         3.74 o
  -5  11  11        118.75        113.91         6.95 o
  -4  11  11          1.44          1.25         2.13 o
  -3  11  11        171.12        165.11         5.97 o
  -2  11  11         66.85         65.24         3.90 o
  -1  11  11        111.97        106.72         5.54 o
   0  11  11        366.79        390.52         8.32 o
   1  11  11         82.21         70.59         4.51 o
   2  11  11        336.60        371.37        10.36 o
   3  11  11        138.20        137.55         6.63 o
   4  11  11         55.36         56.25         5.37 o
  -2  12  11          6.60          0.73         2.65 o
  -1  12  11        174.10        172.21         6.21 o
   0  12  11         37.46         38.05         4.00 o
   1  12  11          0.34         -1.56         3.06 o
 -11   0  12        288.66        351.04        24.93 o
 -10   0  12         44.29         40.77        10.85 o
  -9   0  12        180.02        179.78         9.89 o
  -8   0  12          4.74          3.16         1.42 o
  -7   0  12         36.30         50.53         5.10 o
  -6   0  12        433.42        442.83         6.84 o
  -5   0  12       1586.60       1490.56        18.47 o
  -4   0  12       2113.91       1997.97        24.05 o
  -3   0  12       2522.98       2526.23        29.49 o
  -2   0  12       7959.87       8204.03       109.45 o
  -1   0  12        351.38        333.38         5.37 o
   0   0  12       5451.37       5408.50        71.28 o
   1   0  12          7.56          3.78         1.46 o
   2   0  12        784.98        972.98        12.22 o
   3   0  12         15.58         15.82         1.76 o
   4   0  12          7.73          9.29         1.53 o
   5   0  12       1795.23       1802.56        19.20 o
   6   0  12          3.93          7.41         1.23 o
   7   0  12          8.02          4.95         1.28 o
   8   0  12        827.01        908.20        11.25 o
   9   0  12        351.98        357.19         9.36 o
  10   0  12        145.14        174.97        10.32 o
  11   0  12         61.41          1.11         6.16 o
 -11   1  12          1.69          3.63         4.45 o
 -10   1  12        182.42        225.71        14.96 o
  -9   1  12          0.38         -1.18         1.53 o
  -8   1  12        160.92        165.12         3.84 o
  -7   1  12        313.18        301.65         4.75 o
  -6   1  12          1.19          2.16         0.97 o
  -5   1  12        555.87        537.26         5.65 o
  -4   1  12         19.04         22.74         1.51 o
  -3   1  12        617.58        597.33         5.98 o
  -2   1  12        108.75        124.81         2.72 o
  -1   1  12        638.50        649.70         6.44 o
   0   1  12        946.37       1001.13         9.35 o
   1   1  12        159.00        157.42         2.76 o
   2   1  12         18.03         14.48         1.35 o
   3   1  12       1049.31       1145.45         9.57 o
   4   1  12         79.77         66.08         1.88 o
   5   1  12        136.02        130.22         2.56 o
   6   1  12       1003.42        995.50         9.71 o
   7   1  12          2.40          2.99         0.76 o
   8   1  12         25.56         22.33         1.68 o
   9   1  12          5.21          4.61         1.84 o
  10   1  12        120.51          1.52         4.51 o
  11   1  12         16.66          0.98         3.48 o
 -11   2  12         10.52          5.16         4.76 o
 -10   2  12          6.31         12.66         5.98 o
  -9   2  12         10.36          8.35         1.78 o
  -8   2  12          0.57          1.17         0.92 o
  -7   2  12          3.17          2.86         1.24 o
  -6   2  12        472.50        458.68         4.74 o
  -5   2  12        554.09        515.10         5.01 o
  -4   2  12        261.59        271.35         3.41 o
  -3   2  12          6.97          4.25         1.10 o
  -2   2  12        732.07        686.62         6.34 o
  -1   2  12         89.93         91.32         2.16 o
   0   2  12        445.72        445.25         5.01 o
   1   2  12          2.21          2.75         1.07 o
   2   2  12          0.19         -0.72         0.72 o
   3   2  12        342.05        329.98         3.13 o
   4   2  12        861.70        905.38         8.13 o
   5   2  12         68.08         77.97         2.79 o
   6   2  12         52.10         55.63         2.66 o
   7   2  12        909.27        988.35        10.04 o
   8   2  12          0.16          3.11         1.33 o
   9   2  12        180.52        209.12         5.13 o
  10   2  12          7.61          1.99         3.11 o
  11   2  12          1.95          0.31         4.00 o
 -11   3  12          1.77          2.71         5.03 o
 -10   3  12          5.17          0.52         3.01 o
  -9   3  12         21.41         20.43         2.81 o
  -8   3  12        564.65        550.11         8.91 o
  -7   3  12         72.06         64.37         2.53 o
  -6   3  12        283.21        272.84         3.52 o
  -5   3  12        851.58        847.27         8.12 o
  -4   3  12        170.24        173.78         2.97 o
  -3   3  12        258.26        260.18         3.49 o
  -2   3  12         25.22         28.98         1.62 o
  -1   3  12          8.61         10.43         1.36 o
   0   3  12         41.67         33.99         1.78 o
   1   3  12       1160.01       1120.35         9.01 o
   2   3  12        134.47        119.75         2.23 o
   3   3  12          1.85         -0.02         0.71 o
   4   3  12        544.85        530.20         6.95 o
   5   3  12          0.25         -1.15         1.47 o
   6   3  12          8.06          2.17         1.62 o
   7   3  12        268.86        271.00         5.36 o
   8   3  12         87.54         96.18         2.84 o
   9   3  12          0.74          1.47         1.80 o
  10   3  12          1.93          1.72         2.41 o
 -11   4  12          6.69          6.14         5.00 o
 -10   4  12         20.81         15.61         3.79 o
  -9   4  12         58.38         54.35         3.99 o
  -8   4  12         89.71         88.12         3.72 o
  -7   4  12       1091.67       1043.47        14.74 o
  -6   4  12         11.39         12.08         1.40 o
  -5   4  12        254.87        229.24         3.58 o
  -4   4  12         22.52         28.70         1.84 o
  -3   4  12         15.34         12.14         1.62 o
  -2   4  12        368.91        358.96         4.48 o
  -1   4  12          0.64          1.77         1.18 o
   0   4  12        285.21        252.57         3.40 o
   1   4  12       1218.61       1161.62         9.77 o
   2   4  12        861.83        848.91         7.83 o
   3   4  12       2053.37       2095.38        21.91 o
   4   4  12        963.18        946.41        11.79 o
   5   4  12        276.33        245.59         5.13 o
   6   4  12         15.25         15.09         2.39 o
   7   4  12        120.75        113.96         3.98 o
   8   4  12        541.21        591.52         8.97 o
   9   4  12          0.39          3.10         2.32 o
  10   4  12         53.26         29.33         9.64 o
 -10   5  12         11.74         12.62         3.62 o
  -9   5  12        254.04        286.71         9.60 o
  -8   5  12          2.81          1.28         2.31 o
  -7   5  12          1.98          4.79         1.78 o
  -6   5  12          1.14         -0.17         0.70 o
  -5   5  12         26.60         21.24         1.64 o
  -4   5  12         19.96         34.57         1.88 o
  -3   5  12          1.12          1.54         1.20 o
  -2   5  12          4.37          8.77         1.48 o
  -1   5  12          1.85          3.02         1.43 o
   0   5  12       1182.81       1140.83        10.39 o
   1   5  12          0.05          0.13         0.93 o
   2   5  12         32.14         32.13         1.94 o
   3   5  12         45.82         49.85         3.03 o
   4   5  12         78.63         65.98         3.58 o
   5   5  12          7.86         13.18         2.26 o
   6   5  12         14.32         12.18         2.41 o
   7   5  12          3.25          2.97         1.98 o
   8   5  12        140.89        142.81         7.38 o
   9   5  12        177.67        200.07         7.57 o
  10   5  12          0.10         -2.25         3.98 o
 -10   6  12        178.30        182.70         7.76 o
  -9   6  12          3.66          4.98         3.05 o
  -8   6  12        234.01        245.32         8.34 o
  -7   6  12        436.29        434.96         7.20 o
  -6   6  12         91.61         93.01         5.91 o
  -5   6  12        130.83        149.82         3.90 o
  -4   6  12         45.06         49.42         2.39 o
  -3   6  12         53.16         51.62         2.55 o
  -2   6  12       2414.22       2357.66        21.31 o
  -1   6  12       1439.88       1404.41        13.64 o
   0   6  12          7.65          7.03         1.64 o
   1   6  12        357.92        353.94         4.68 o
   2   6  12        665.95        702.48         7.99 o
   3   6  12        397.00        400.19         6.90 o
   4   6  12          0.13         -0.42         1.62 o
   5   6  12        101.82        122.52         4.24 o
   6   6  12        106.27        132.24         5.11 o
   7   6  12         85.75         90.82         4.40 o
   8   6  12         60.27         41.14         7.83 o
   9   6  12         67.40         48.46         7.91 o
  -9   7  12         66.68         61.30         5.73 o
  -8   7  12          1.95          1.70         2.61 o
  -7   7  12          5.53          7.62         2.59 o
  -6   7  12         44.43         44.81         3.41 o
  -5   7  12         84.97         77.54         2.87 o
  -4   7  12          2.85          3.28         1.58 o
  -3   7  12         50.84         44.29         2.66 o
  -2   7  12          5.81          4.49         1.75 o
  -1   7  12        127.15        138.45         3.88 o
   0   7  12          4.03          9.62         1.64 o
   1   7  12         76.42         89.83         3.15 o
   2   7  12         75.00         74.01         2.61 o
   3   7  12         57.04         58.86         2.59 o
   4   7  12          7.42          8.82         2.38 o
   5   7  12         25.72         26.40         2.89 o
   6   7  12         64.46         52.06         6.37 o
   7   7  12        103.17         91.59         5.12 o
   8   7  12          1.04         -3.17         3.37 o
   9   7  12         99.30         69.25        15.33 o
  -8   8  12        273.65        311.30        11.18 o
  -7   8  12         17.62         19.96         2.99 o
  -6   8  12         12.08          9.85         2.95 o
  -5   8  12          0.66          0.14         1.41 o
  -4   8  12        311.04        310.16         6.56 o
  -3   8  12          5.59          9.52         2.30 o
  -2   8  12          4.33          7.35         1.91 o
  -1   8  12          4.14          2.31         1.66 o
   0   8  12        301.93        307.56         6.16 o
   1   8  12        210.62        202.48         4.55 o
   2   8  12         69.96         75.58         2.84 o
   3   8  12         69.47         73.41         4.34 o
   4   8  12          0.22          2.93         2.37 o
   5   8  12        368.10        416.01         8.65 o
   6   8  12          0.00         -0.19         2.04 o
   7   8  12         98.75        108.86         8.81 o
   8   8  12         36.25         27.38         5.17 o
  -7   9  12         16.32         20.34         4.49 o
  -6   9  12        417.02        437.38        10.35 o
  -5   9  12         35.52         24.59         2.76 o
  -4   9  12        111.62         99.95         4.58 o
  -3   9  12          5.01          1.89         1.93 o
  -2   9  12         86.01         89.79         3.85 o
  -1   9  12         11.31         15.75         2.48 o
   0   9  12         93.47         97.52         3.85 o
   1   9  12         59.02         64.46         3.35 o
   2   9  12        102.01        103.83         3.53 o
   3   9  12        126.45        124.34         5.01 o
   4   9  12         44.50         40.50         3.98 o
   5   9  12         27.66         33.52         3.92 o
   6   9  12          0.43          1.74         2.76 o
   7   9  12          7.06          6.26         4.14 o
  -6  10  12          2.40          3.35         3.07 o
  -5  10  12        305.92        343.39         9.64 o
  -4  10  12          0.69          0.22         2.09 o
  -3  10  12          0.76          2.72         2.22 o
  -2  10  12        218.48        221.85         6.44 o
  -1  10  12        175.72        173.30         5.44 o
   0  10  12        392.86        430.58         8.17 o
   1  10  12          5.78          5.15         2.51 o
   2  10  12         21.68         16.47         3.47 o
   3  10  12        343.08        359.54         9.08 o
   4  10  12        302.97        354.97        10.03 o
   5  10  12         13.10          9.88         3.85 o
  -4  11  12          4.74          6.25         3.19 o
  -3  11  12         10.04          6.42         2.57 o
  -2  11  12          2.67          3.91         2.51 o
  -1  11  12         90.16         91.47         5.54 o
   0  11  12         71.77         56.27         4.30 o
   1  11  12          1.74          8.69         3.65 o
   2  11  12          2.81          0.74         2.82 o
   3  11  12          6.45          5.20         3.18 o
   4  11  12        146.77        173.60        10.34 o
 -11   1  13         32.23         26.63         6.57 o
 -10   1  13        136.92        155.55        10.98 o
  -9   1  13         77.27         63.77         7.69 o
  -8   1  13         45.04         46.94         2.92 o
  -7   1  13        102.73        100.24         3.10 o
  -6   1  13        565.99        601.56         6.84 o
  -5   1  13       1326.83       1299.66        11.35 o
  -4   1  13         51.63         47.62         1.98 o
  -3   1  13        676.10        643.45         6.42 o
  -2   1  13         69.76         91.19         2.34 o
  -1   1  13       2641.19       2662.14        22.95 o
   0   1  13        878.42        913.10         8.75 o
   1   1  13        303.49        263.40         3.75 o
   2   1  13         65.68         76.37         1.91 o
   3   1  13          1.89         -0.74         0.93 o
   4   1  13        553.45        525.67         5.46 o
   5   1  13       1071.60       1072.77         9.91 o
   6   1  13         13.68          9.23         1.05 o
   7   1  13         89.90         86.76         2.34 o
   8   1  13         33.21         32.78         2.17 o
   9   1  13         93.52          4.22         3.11 o
  10   1  13        547.17        605.31        15.15 o
 -11   2  13        140.22        122.27        10.53 o
 -10   2  13         33.71         43.69         6.81 o
  -9   2  13          1.35          3.96         2.27 o
  -8   2  13          2.69          1.57         1.21 o
  -7   2  13        133.74        115.53         3.02 o
  -6   2  13        488.42        443.80         4.64 o
  -5   2  13         88.76         89.89         2.09 o
  -4   2  13         54.70         59.17         2.05 o
  -3   2  13        488.43        474.29         5.23 o
  -2   2  13         51.43         63.19         2.08 o
  -1   2  13        114.32        119.64         2.45 o
   0   2  13         58.01         53.98         2.19 o
   1   2  13         70.97         75.95         1.91 o
   2   2  13       1448.98       1554.30        12.64 o
   3   2  13        449.32        467.45         4.54 o
   4   2  13          1.35          2.10         0.72 o
   5   2  13        471.62        460.13         6.67 o
   6   2  13       1199.72       1251.57        14.14 o
   7   2  13         47.50         42.81         2.37 o
   8   2  13         10.59          6.79         1.62 o
   9   2  13         93.15         38.85        13.71 o
  10   2  13          7.95          2.17         3.70 o
 -11   3  13        336.14        416.94        21.67 o
 -10   3  13         55.56         40.33         5.61 o
  -9   3  13         76.43         70.76         5.53 o
  -8   3  13        177.14        175.74         5.38 o
  -7   3  13         10.33          4.78         1.42 o
  -6   3  13       2522.08       2459.14        20.21 o
  -5   3  13         68.76         67.62         2.14 o
  -4   3  13        826.14        756.05         6.95 o
  -3   3  13        446.21        446.07         4.94 o
  -2   3  13        371.65        348.94         4.45 o
  -1   3  13       1504.35       1440.50        12.15 o
   0   3  13       1861.54       1857.64        15.23 o
   1   3  13        159.19        161.83         3.08 o
   2   3  13       1602.88       1596.12        12.45 o
   3   3  13        904.92        914.85         7.33 o
   4   3  13       2784.68       2798.43        28.81 o
   5   3  13       1173.52       1195.65        13.59 o
   6   3  13         73.79         71.95         3.20 o
   7   3  13          0.42          0.90         1.40 o
   8   3  13        661.10        710.19         9.15 o
   9   3  13         98.82         77.02         7.84 o
  10   3  13        162.45         50.20        26.04 o
 -11   4  13         37.02         18.32         7.21 o
 -10   4  13          1.54         -0.87         2.59 o
  -9   4  13         22.18         14.68         3.19 o
  -8   4  13         45.32         52.56         3.52 o
  -7   4  13         26.05         27.72         2.41 o
  -6   4  13        119.48        109.76         3.86 o
  -5   4  13        530.41        487.57         5.69 o
  -4   4  13        180.25        165.08         3.09 o
  -3   4  13          7.66          7.06         1.44 o
  -2   4  13        336.69        316.26         4.80 o
  -1   4  13        201.42        189.93         3.51 o
   0   4  13        440.21        416.26         4.64 o
   1   4  13       1302.88       1301.22        11.46 o
   2   4  13        178.79        180.82         3.02 o
   3   4  13          0.13          0.10         0.97 o
   4   4  13        124.72        118.26         3.85 o
   5   4  13        392.37        406.91         7.54 o
   6   4  13          3.48          7.52         2.21 o
   7   4  13         36.27         38.46         3.01 o
   8   4  13         81.61         81.24         3.46 o
   9   4  13         31.58         26.75         4.61 o
  10   4  13          0.61          1.25         2.59 o
 -10   5  13         11.84          8.42         3.52 o
  -9   5  13        115.15        115.95         6.54 o
  -8   5  13         23.10         20.46         3.30 o
  -7   5  13         25.40         22.34         2.15 o
  -6   5  13        345.70        328.09         5.89 o
  -5   5  13          0.89          1.12         1.17 o
  -4   5  13        326.70        325.18         4.59 o
  -3   5  13        498.49        465.75         5.90 o
  -2   5  13        172.47        159.83         3.71 o
  -1   5  13        367.84        339.76         4.56 o
   0   5  13        573.49        548.05         6.23 o
   1   5  13         52.61         46.35         2.16 o
   2   5  13         33.93         35.77         1.93 o
   3   5  13        427.12        445.26         7.94 o
   4   5  13        125.34        137.50         5.25 o
   5   5  13         35.45         36.85         3.07 o
   6   5  13         30.51         33.82         3.00 o
   7   5  13         43.00         40.36         3.19 o
   8   5  13         12.97          7.12         2.72 o
   9   5  13          0.77          2.66         2.59 o
 -10   6  13         68.88         61.09         6.04 o
  -9   6  13          0.09          2.72         2.89 o
  -8   6  13         30.95         27.29         3.90 o
  -7   6  13         34.04         36.58         3.14 o
  -6   6  13        102.99         98.56         3.42 o
  -5   6  13        320.54        326.25         6.45 o
  -4   6  13        104.84        118.73         3.56 o
  -3   6  13         83.53         64.21         2.68 o
  -2   6  13        562.05        555.33         6.92 o
  -1   6  13         94.01         97.83         3.05 o
   0   6  13       2064.52       2023.41        18.58 o
   1   6  13         24.34         23.60         1.83 o
   2   6  13        111.76        104.02         3.12 o
   3   6  13          3.35          3.99         1.69 o
   4   6  13        294.52        298.84         6.61 o
   5   6  13         88.08         77.97         4.03 o
   6   6  13         13.84          9.60         2.86 o
   7   6  13         47.94         50.18         3.50 o
   8   6  13         16.74         11.70         3.30 o
   9   6  13        114.26        112.08        12.39 o
  -9   7  13        235.15        284.18        10.36 o
  -8   7  13        131.19        152.96         7.66 o
  -7   7  13         20.06         19.81         3.10 o
  -6   7  13        589.60        627.33        10.23 o
  -5   7  13         83.04         83.82         3.38 o
  -4   7  13         50.48         37.84         2.90 o
  -3   7  13        384.34        383.92         6.38 o
  -2   7  13         19.77         24.20         2.25 o
  -1   7  13       1036.16        996.81        11.39 o
   0   7  13       1048.78       1045.51        11.05 o
   1   7  13        747.42        758.40         8.20 o
   2   7  13        334.38        311.15         4.94 o
   3   7  13        429.21        443.71         7.67 o
   4   7  13        242.18        253.04         9.27 o
   5   7  13        141.38        146.46         5.92 o
   6   7  13          0.11          4.40         2.67 o
   7   7  13         57.71         48.56         4.64 o
   8   7  13        307.45        357.83        11.99 o
  -8   8  13        186.20        189.30         8.43 o
  -7   8  13         28.37         29.10         3.96 o
  -6   8  13         85.93         82.90         4.71 o
  -5   8  13        144.63        149.61         4.93 o
  -4   8  13        305.19        315.80         6.23 o
  -3   8  13         26.47         30.71         2.93 o
  -2   8  13        518.11        545.65         8.26 o
  -1   8  13        145.89        149.02         4.31 o
   0   8  13         99.15         94.69         3.79 o
   1   8  13        151.05        159.91         3.73 o
   2   8  13        161.44        157.87         4.22 o
   3   8  13         14.91         15.39         2.90 o
   4   8  13        634.32        713.05        11.66 o
   5   8  13         21.60         22.12         3.47 o
   6   8  13         95.02         87.26         8.83 o
   7   8  13        186.46        218.38        19.81 o
  -7   9  13         52.75         48.77         5.87 o
  -6   9  13         86.29         79.75         6.47 o
  -5   9  13         94.67         95.33         6.05 o
  -4   9  13        134.90        127.27         5.00 o
  -3   9  13        124.28        118.58         4.80 o
  -2   9  13          3.19          8.16         2.33 o
  -1   9  13        340.23        359.93         7.39 o
   0   9  13         58.29         61.34         3.14 o
   1   9  13         92.80         97.84         3.96 o
   2   9  13         20.12         24.67         3.41 o
   3   9  13          0.05         -1.93         2.41 o
   4   9  13        301.89        321.23         8.15 o
   5   9  13        140.84        177.42         6.74 o
   6   9  13          3.77          4.66         3.06 o
  -6  10  13        145.11        138.39         8.71 o
  -5  10  13        275.75        318.34        10.02 o
  -4  10  13        133.29        143.05         7.09 o
  -3  10  13         19.91         15.54         3.23 o
  -2  10  13         37.98         33.80         3.45 o
  -1  10  13         84.09         83.90         4.84 o
   0  10  13          8.03          8.19         2.36 o
   1  10  13        217.12        227.43         5.97 o
   2  10  13        123.30        124.47         6.33 o
   3  10  13         10.56          9.67         3.69 o
   4  10  13          3.05          0.77         2.59 o
   5  10  13          0.05         -1.73         3.00 o
  -4  11  13        294.74        327.51         8.82 o
  -3  11  13          0.62         -1.84         2.44 o
  -2  11  13         37.85         33.25         4.03 o
  -1  11  13         47.85         44.59         4.15 o
   0  11  13         28.67         28.74         3.86 o
   1  11  13          8.72         18.33         4.14 o
   2  11  13         56.82         52.27         5.74 o
   3  11  13          0.76          0.50         2.90 o
 -11   0  14         28.33         26.84         9.61 o
 -10   0  14          0.20          2.69         7.12 o
  -9   0  14          0.08         -4.58         4.58 o
  -8   0  14          0.23         -1.26         1.26 o
  -7   0  14         97.97        122.20         4.20 o
  -6   0  14       3322.52       3221.67        40.61 o
  -5   0  14        278.56        262.86         5.90 o
  -4   0  14        190.37        180.01         4.73 o
  -3   0  14         27.01         21.06         2.79 o
  -2   0  14         25.72         33.19         2.70 o
  -1   0  14       1182.66       1171.94        15.42 o
   0   0  14        431.13        429.94         8.14 o
   1   0  14       1067.13       1078.08        17.68 o
   2   0  14       1228.65       1189.85        15.79 o
   3   0  14         79.12         94.89         4.04 o
   4   0  14       1031.41       1004.19        12.49 o
   5   0  14         28.39         27.21         2.04 o
   6   0  14         23.92         17.33         1.98 o
   7   0  14         12.44         10.91         1.52 o
   8   0  14         22.14         13.43         3.05 o
   9   0  14        446.57        498.60        18.15 o
  10   0  14          4.73          0.58         3.96 o
 -11   1  14         31.90         31.44         7.77 o
 -10   1  14         79.68         98.99         9.83 o
  -9   1  14          7.92          5.30         2.49 o
  -8   1  14         36.65         32.25         2.02 o
  -7   1  14         62.07         70.24         2.42 o
  -6   1  14        152.46        156.37         3.11 o
  -5   1  14       1062.69       1024.38         9.59 o
  -4   1  14         20.20         19.96         1.67 o
  -3   1  14         17.71         10.68         1.49 o
  -2   1  14       1688.50       1686.84        14.49 o
  -1   1  14         40.56         37.55         2.10 o
   0   1  14          5.23          5.71         1.33 o
   1   1  14          6.48          4.42         1.14 o
   2   1  14         41.80         48.80         2.01 o
   3   1  14        111.91        109.81         2.81 o
   4   1  14         58.85         57.08         1.83 o
   5   1  14         97.19         92.73         2.83 o
   6   1  14        140.05        123.62         3.21 o
   7   1  14         90.76         90.07         2.90 o
   8   1  14          5.12          4.16         1.62 o
   9   1  14          2.10          1.32         2.14 o
  10   1  14         14.84         -0.83         3.34 o
 -11   2  14          0.49          5.64         5.58 o
 -10   2  14         40.19         45.15         7.29 o
  -9   2  14         10.52         10.79         2.64 o
  -8   2  14         23.93         23.53         2.17 o
  -7   2  14        110.53        123.15         3.93 o
  -6   2  14         26.46         24.17         1.47 o
  -5   2  14        488.61        480.64         5.21 o
  -4   2  14        112.52        112.84         2.60 o
  -3   2  14        691.44        698.51         6.67 o
  -2   2  14        634.18        608.95         6.42 o
  -1   2  14        269.40        235.18         3.51 o
   0   2  14       2303.33       2379.31        20.06 o
   1   2  14       1255.11       1229.02        10.09 o
   2   2  14          0.33          2.16         0.96 o
   3   2  14         94.18         92.92         1.99 o
   4   2  14       1056.45       1036.36         8.30 o
   5   2  14        632.10        623.47         8.51 o
   6   2  14        490.39        495.84         7.53 o
   7   2  14          1.39          2.98         1.52 o
   8   2  14         23.11         17.39         2.01 o
   9   2  14        163.58        158.94        13.91 o
  10   2  14          8.65          3.71         3.44 o
 -11   3  14        223.52        264.92        38.75 o
 -10   3  14         14.04         15.95         4.67 o
  -9   3  14          8.95          6.49         2.62 o
  -8   3  14         91.54         85.79         3.88 o
  -7   3  14         67.92         67.60         2.69 o
  -6   3  14        160.50        156.78         4.32 o
  -5   3  14         55.85         62.18         2.01 o
  -4   3  14        360.18        346.29         4.21 o
  -3   3  14         77.00         68.97         2.62 o
  -2   3  14        162.58        129.48         3.06 o
  -1   3  14          3.35          6.56         1.35 o
   0   3  14         29.04         28.39         1.79 o
   1   3  14         18.30         16.46         1.50 o
   2   3  14        520.15        505.81         5.65 o
   3   3  14         23.27         18.05         1.22 o
   4   3  14        109.47        121.45         3.93 o
   5   3  14         54.96         51.58         2.87 o
   6   3  14          0.22          0.82         1.58 o
   7   3  14        590.57        631.59         8.71 o
   8   3  14         31.70         35.65         2.57 o
   9   3  14         16.78         12.41         2.69 o
  10   3  14         39.57         16.17         8.31 o
 -10   4  14        585.14        685.64        16.97 o
  -9   4  14         62.59         60.85         4.83 o
  -8   4  14          8.65          7.90         1.77 o
  -7   4  14         50.57         47.41         2.86 o
  -6   4  14         33.81         29.87         2.12 o
  -5   4  14        277.65        278.05         4.16 o
  -4   4  14         75.18         68.34         2.59 o
  -3   4  14        727.60        658.21         7.39 o
  -2   4  14        590.08        591.80         6.51 o
  -1   4  14        862.19        806.85         8.19 o
   0   4  14         56.66         59.95         2.42 o
   1   4  14       1940.37       1845.59        15.55 o
   2   4  14         22.41         23.83         1.57 o
   3   4  14        581.33        598.05         8.36 o
   4   4  14        809.10        814.50        11.21 o
   5   4  14        123.57        103.90         4.04 o
   6   4  14        950.38        998.21        12.98 o
   7   4  14        498.03        538.94         9.21 o
   8   4  14         19.29         15.30         2.38 o
   9   4  14        116.87        139.43         6.08 o
  10   4  14          0.46          0.42         2.70 o
 -10   5  14         10.01         11.52         3.90 o
  -9   5  14         10.94         10.50         3.35 o
  -8   5  14         64.65         65.00         5.43 o
  -7   5  14         50.93         49.07         3.16 o
  -6   5  14         35.88         34.20         2.12 o
  -5   5  14         14.04         18.63         1.54 o
  -4   5  14         14.75         10.03         1.61 o
  -3   5  14        250.73        267.31         4.52 o
  -2   5  14         92.68         63.14         3.20 o
  -1   5  14          2.75          4.63         1.41 o
   0   5  14         37.33         34.04         1.87 o
   1   5  14        183.39        164.51         3.40 o
   2   5  14          4.22          5.17         1.51 o
   3   5  14          0.03         -0.29         1.62 o
   4   5  14          0.31          2.80         1.92 o
   5   5  14         61.54         61.35         3.67 o
   6   5  14        392.41        438.96         8.29 o
   7   5  14        162.51        191.40         5.94 o
   8   5  14         34.63         21.44         4.43 o
   9   5  14         55.78         45.40         8.22 o
  -9   6  14        163.96        189.07         8.25 o
  -8   6  14        162.39        193.72         7.76 o
  -7   6  14        149.84        161.23         5.19 o
  -6   6  14          2.75          3.30         1.65 o
  -5   6  14        275.33        264.43         4.48 o
  -4   6  14        867.49        871.36        10.03 o
  -3   6  14         26.37         17.19         2.23 o
  -2   6  14          3.35          3.17         1.84 o
  -1   6  14          0.47          2.46         1.49 o
   0   6  14        510.34        497.99         7.23 o
   1   6  14         39.41         43.11         2.14 o
   2   6  14         28.57         23.13         1.71 o
   3   6  14        114.37        126.24         4.69 o
   4   6  14         16.39         12.56         3.14 o
   5   6  14          4.22          1.92         2.23 o
   6   6  14        368.17        421.22         8.81 o
   7   6  14         50.45         52.02         4.01 o
   8   6  14        166.82        203.72        11.36 o
   9   6  14        151.55        182.60        17.61 o
  -9   7  14          3.06          1.54         2.89 o
  -8   7  14          7.41          8.02         3.47 o
  -7   7  14         40.45         42.59         3.54 o
  -6   7  14         16.74         14.82         3.20 o
  -5   7  14        504.17        487.78         8.30 o
  -4   7  14        142.61        138.48         4.08 o
  -3   7  14         27.28         23.41         2.38 o
  -2   7  14          9.16          8.02         1.90 o
  -1   7  14         43.18         42.24         2.67 o
   0   7  14       1265.72       1235.90        13.47 o
   1   7  14        108.46        102.71         3.10 o
   2   7  14         87.10         82.31         3.27 o
   3   7  14        326.12        346.08         8.34 o
   4   7  14         61.59         73.66         4.33 o
   5   7  14         25.82         31.88         3.58 o
   6   7  14         15.25         16.65         3.08 o
   7   7  14          0.95          1.86         2.48 o
   8   7  14         82.60         49.70        11.10 o
  -8   8  14          3.51          0.31         2.90 o
  -7   8  14         80.99         54.79         4.38 o
  -6   8  14        106.22        103.48         5.10 o
  -5   8  14        185.33        187.97         5.34 o
  -4   8  14        247.65        233.59         6.35 o
  -3   8  14        168.06        169.10         5.07 o
  -2   8  14        180.42        169.20         5.20 o
  -1   8  14        607.90        634.84         8.96 o
   0   8  14        360.31        349.05         6.18 o
   1   8  14         84.64         79.21         3.06 o
   2   8  14        534.68        518.71         9.58 o
   3   8  14         34.94         32.15         4.14 o
   4   8  14        722.40        829.14        14.54 o
   5   8  14          6.52          5.45         2.77 o
   6   8  14        120.11        111.93         9.21 o
   7   8  14         21.01         16.59         4.33 o
  -7   9  14          0.82          6.01         3.83 o
  -6   9  14          7.17          2.70         2.80 o
  -5   9  14         38.99         29.79         3.85 o
  -4   9  14         64.43         62.23         6.50 o
  -3   9  14          1.32          1.01         2.07 o
  -2   9  14         12.28         11.10         2.50 o
  -1   9  14          5.97          4.86         2.36 o
   0   9  14         85.18         84.37         3.70 o
   1   9  14        134.16        124.26         4.18 o
   2   9  14          5.81          4.75         2.73 o
   3   9  14         37.16         34.85         4.00 o
   4   9  14        234.79        267.87         8.44 o
   5   9  14          1.84          3.26         2.94 o
   6   9  14          5.00          4.10         3.44 o
  -5  10  14          2.80          2.10         2.88 o
  -4  10  14        277.29        288.62         7.74 o
  -3  10  14         90.29         83.63         5.05 o
  -2  10  14         10.62         10.37         2.67 o
  -1  10  14        170.94        195.32         6.00 o
   0  10  14        176.09        188.19         5.70 o
   1  10  14          0.73          3.41         2.74 o
   2  10  14          0.06         -1.17         2.57 o
   3  10  14         27.75         21.70         3.85 o
   4  10  14         13.62         12.75         4.18 o
   5  10  14         78.89         63.46         6.34 o
  -3  11  14         41.39         34.94         4.42 o
  -2  11  14         18.00         14.59         3.36 o
  -1  11  14          2.92          2.13         2.40 o
   0  11  14         66.65         55.00         4.49 o
   1  11  14          2.39          2.00         3.14 o
   2  11  14        141.44        149.00         8.55 o
 -11   1  15         44.88         47.55        10.84 o
 -10   1  15        159.45        191.83        15.95 o
  -9   1  15        358.06        355.81        15.94 o
  -8   1  15        417.42        433.86         6.26 o
  -7   1  15         36.22         42.85         2.09 o
  -6   1  15        532.17        531.55         6.60 o
  -5   1  15        570.42        561.95         6.93 o
  -4   1  15       1088.67       1097.48        11.34 o
  -3   1  15        616.17        584.11         6.63 o
  -2   1  15         55.13         59.83         2.36 o
  -1   1  15        433.47        437.87         5.76 o
   0   1  15       2014.92       1911.78        17.39 o
   1   1  15       1104.23       1102.17        10.08 o
   2   1  15       1286.18       1315.72        11.28 o
   3   1  15        479.15        482.06         5.42 o
   4   1  15         90.60         80.67         2.78 o
   5   1  15        372.31        345.54         7.30 o
   6   1  15        229.14        210.14         3.72 o
   7   1  15        528.01        547.00         7.13 o
   8   1  15        284.24        285.33         5.85 o
   9   1  15          0.61         -0.53         2.15 o
  10   1  15        216.88        250.21        11.04 o
 -11   2  15         40.49         35.53         9.03 o
 -10   2  15        169.97        193.42        13.06 o
  -9   2  15         19.41         18.62         3.42 o
  -8   2  15        183.53        183.37         4.48 o
  -7   2  15          5.99          4.44         1.10 o
  -6   2  15         16.47         12.46         1.36 o
  -5   2  15         25.61         19.05         1.57 o
  -4   2  15          2.92          4.57         1.27 o
  -3   2  15         31.70         33.19         1.90 o
  -2   2  15       2562.14       2487.65        21.02 o
  -1   2  15        291.37        295.37         4.34 o
   0   2  15        105.33        100.33         2.74 o
   1   2  15          8.11          6.55         1.25 o
   2   2  15         70.72         81.86         2.38 o
   3   2  15        276.67        242.77         3.49 o
   4   2  15        845.30        804.39         9.77 o
   5   2  15        171.62        161.72         4.54 o
   6   2  15          0.07          1.83         1.72 o
   7   2  15         14.92         15.91         2.24 o
   8   2  15         39.01         32.83         3.30 o
   9   2  15         72.14         39.25        10.05 o
  10   2  15         10.81          1.62         3.18 o
 -10   3  15         54.76         50.56         7.15 o
  -9   3  15        415.13        441.70        10.06 o
  -8   3  15         28.23         22.80         2.25 o
  -7   3  15        264.95        270.41         4.74 o
  -6   3  15         54.55         58.46         2.32 o
  -5   3  15        144.15        136.66         3.23 o
  -4   3  15        190.18        188.70         3.70 o
  -3   3  15        328.55        308.29         4.82 o
  -2   3  15          7.49         11.31         1.66 o
  -1   3  15        468.86        459.24         5.63 o
   0   3  15        113.33         96.33         2.71 o
   1   3  15        349.23        340.50         4.65 o
   2   3  15       1624.33       1550.26        13.48 o
   3   3  15         40.42         39.64         1.58 o
   4   3  15         72.33         71.77         3.38 o
   5   3  15        144.90        152.22         4.46 o
   6   3  15         37.09         41.53         3.01 o
   7   3  15        106.87        100.86         4.06 o
   8   3  15          0.07          1.35         1.66 o
   9   3  15         79.96         61.90         6.19 o
  10   3  15         30.11         14.50         7.73 o
 -10   4  15         60.47         49.77         6.75 o
  -9   4  15        147.25        144.09         6.21 o
  -8   4  15         33.15         28.02         2.83 o
  -7   4  15         97.40        109.68         4.01 o
  -6   4  15         85.59         82.87         3.00 o
  -5   4  15         12.09         13.84         1.51 o
  -4   4  15        699.25        696.41         7.45 o
  -3   4  15        124.24        145.98         3.60 o
  -2   4  15        410.11        423.85         5.57 o
  -1   4  15         32.12         29.24         2.04 o
   0   4  15         26.34         28.48         2.00 o
   1   4  15        294.78        257.11         4.32 o
   2   4  15          3.19          4.29         1.04 o
   3   4  15         68.31         56.48         3.33 o
   4   4  15        112.51        103.69         4.14 o
   5   4  15         46.81         45.35         3.57 o
   6   4  15        626.56        716.45        11.25 o
   7   4  15        147.35        170.73         6.09 o
   8   4  15        123.11        125.16         7.47 o
   9   4  15          0.93          1.94         2.23 o
 -10   5  15         80.69         67.96         7.02 o
  -9   5  15         42.36         38.74         5.08 o
  -8   5  15        447.07        476.79        10.75 o
  -7   5  15        248.14        280.72         6.13 o
  -6   5  15        209.78        228.44         5.68 o
  -5   5  15        331.54        331.79         5.61 o
  -4   5  15        359.50        382.89         5.76 o
  -3   5  15        890.61        891.84         9.67 o
  -2   5  15         46.48         52.40         2.48 o
  -1   5  15        688.93        659.35         8.12 o
   0   5  15       1398.79       1435.21        14.27 o
   1   5  15         12.18         12.84         1.87 o
   2   5  15       1112.23       1112.96        12.43 o
   3   5  15          5.77          8.79         2.37 o
   4   5  15         40.58         38.85         3.43 o
   5   5  15        836.73        891.52        13.20 o
   6   5  15         89.77         93.30         4.56 o
   7   5  15        510.67        557.84        11.31 o
   8   5  15        387.19        481.12        11.99 o
   9   5  15          2.70          3.24         3.04 o
  -9   6  15         35.98         35.01         4.73 o
  -8   6  15        241.59        280.71         9.80 o
  -7   6  15          3.20          1.64         1.94 o
  -6   6  15         95.28         94.77         4.66 o
  -5   6  15         27.78         27.54         2.22 o
  -4   6  15        223.28        223.80         4.57 o
  -3   6  15         21.81         17.66         2.09 o
  -2   6  15        219.48        229.24         4.80 o
  -1   6  15        494.29        487.37         7.13 o
   0   6  15        192.05        191.99         4.54 o
   1   6  15         51.39         55.54         2.63 o
   2   6  15        102.62        103.49         2.85 o
   3   6  15          2.28          3.44         2.14 o
   4   6  15          0.71          3.11         2.36 o
   5   6  15         36.60         39.18         3.74 o
   6   6  15         10.73          8.24         2.74 o
   7   6  15        216.91        272.76         8.15 o
   8   6  15          3.52          1.47         2.85 o
  -8   7  15          0.14          3.38         3.31 o
  -7   7  15         85.32         77.14         5.41 o
  -6   7  15         36.34         32.41         3.47 o
  -5   7  15          0.89          1.66         1.69 o
  -4   7  15        446.06        417.30         7.32 o
  -3   7  15        427.04        441.93         7.71 o
  -2   7  15        128.11        135.23         4.47 o
  -1   7  15          8.79         10.01         2.20 o
   0   7  15         19.72         18.05         2.46 o
   1   7  15         45.28         48.84         2.51 o
   2   7  15         80.81         83.14         3.41 o
   3   7  15          9.06          9.47         2.74 o
   4   7  15          0.73          3.45         2.76 o
   5   7  15        213.63        262.91         7.12 o
   6   7  15          0.25          0.41         2.26 o
   7   7  15        307.97        395.45        10.04 o
   8   7  15         45.14         26.62         6.63 o
  -8   8  15        160.12        179.94         9.23 o
  -7   8  15        299.66        311.17         9.41 o
  -6   8  15         44.28         32.70         3.60 o
  -5   8  15         75.28         61.69         6.39 o
  -4   8  15         14.98         15.23         2.72 o
  -3   8  15         27.22         29.77         2.91 o
  -2   8  15        162.65        165.30         4.94 o
  -1   8  15        129.11        125.72         4.69 o
   0   8  15        223.68        239.88         5.44 o
   1   8  15        510.82        507.59         7.77 o
   2   8  15          2.98          1.51         2.29 o
   3   8  15        199.48        212.72         6.62 o
   4   8  15         37.42         41.34         4.67 o
   5   8  15         29.44         31.70         4.22 o
   6   8  15          5.97          2.70         2.89 o
   7   8  15          1.94         -0.42         2.71 o
  -6   9  15         77.04         67.56         6.02 o
  -5   9  15        242.28        277.96         8.20 o
  -4   9  15        190.52        199.57         7.60 o
  -3   9  15        102.07        106.85         5.07 o
  -2   9  15          0.13         -1.56         2.22 o
  -1   9  15         43.51         46.73         3.52 o
   0   9  15        425.54        438.73         8.34 o
   1   9  15        592.85        590.13        10.67 o
   2   9  15         77.97         80.78         5.28 o
   3   9  15          0.15          0.23         2.78 o
   4   9  15          0.30          1.99         3.04 o
   5   9  15        139.53        126.48         7.34 o
   6   9  15         47.45         36.17         5.04 o
  -5  10  15         50.01         47.96         4.92 o
  -4  10  15        216.73        249.89         8.46 o
  -3  10  15          9.44          3.62         2.71 o
  -2  10  15         51.89         39.33         3.92 o
  -1  10  15         81.12         74.55         4.81 o
   0  10  15          0.67          5.77         2.59 o
   1  10  15        202.11        237.79         9.08 o
   2  10  15          1.95          2.49         3.14 o
   3  10  15         86.32         96.92         6.61 o
   4  10  15          5.26          2.01         3.05 o
  -2  11  15         35.01         31.73         4.36 o
  -1  11  15          7.10          8.59         3.01 o
   0  11  15        240.68        279.43        10.83 o
   1  11  15         27.60         23.85         5.07 o
 -11   0  16          1.48         -8.75         8.75 o
 -10   0  16        247.82        285.89        24.03 o
  -9   0  16        488.32        539.09        21.10 o
  -8   0  16         71.60         62.72         6.86 o
  -7   0  16        408.40        439.13         8.44 o
  -6   0  16       2283.42       2293.42        29.98 o
  -5   0  16        163.71        144.71         4.76 o
  -4   0  16       1306.18       1275.23        18.53 o
  -3   0  16        370.87        377.84         8.60 o
  -2   0  16        262.77        240.71         6.42 o
  -1   0  16        201.04        178.59         5.12 o
   0   0  16         32.13         35.75         2.85 o
   1   0  16       1127.48       1109.95        15.90 o
   2   0  16        136.35        126.03         5.34 o
   3   0  16         90.84         82.07         4.45 o
   4   0  16        512.58        547.29         8.18 o
   5   0  16        262.42        237.61         5.26 o
   6   0  16       1310.64       1312.47        17.34 o
   7   0  16        457.44        490.65        12.21 o
   8   0  16        226.80        254.60        10.10 o
   9   0  16        119.43        136.23        26.98 o
  10   0  16         59.08          0.35         6.84 o
 -11   1  16          3.73         11.37         6.12 o
 -10   1  16         66.04         59.43        10.91 o
  -9   1  16        186.78        201.85         6.73 o
  -8   1  16         35.95         28.96         3.38 o
  -7   1  16        134.50        127.63         3.52 o
  -6   1  16         61.98         47.66         2.14 o
  -5   1  16        486.35        493.27         6.65 o
  -4   1  16         10.84         12.04         1.85 o
  -3   1  16         18.31         17.31         1.82 o
  -2   1  16         28.28         29.34         1.96 o
  -1   1  16         47.67         41.78         2.37 o
   0   1  16         44.32         44.84         2.33 o
   1   1  16         21.01         20.92         2.24 o
   2   1  16         25.82         25.48         1.63 o
   3   1  16        285.50        266.38         4.16 o
   4   1  16        352.38        337.04         4.21 o
   5   1  16        111.25         95.70         3.96 o
   6   1  16         13.24         11.97         1.28 o
   7   1  16        136.54        134.85         4.35 o
   8   1  16         43.67         32.32         3.38 o
   9   1  16         56.05         19.08         6.78 o
  10   1  16         12.95          1.59         3.71 o
 -10   2  16        150.97        182.70        13.20 o
  -9   2  16         55.60         47.59         5.24 o
  -8   2  16          0.03          0.61         1.44 o
  -7   2  16          5.09          6.80         1.20 o
  -6   2  16        599.94        571.59         6.80 o
  -5   2  16        211.28        226.00         4.00 o
  -4   2  16       1442.13       1419.70        13.09 o
  -3   2  16          1.94          0.16         1.19 o
  -2   2  16        527.37        531.86         6.53 o
  -1   2  16        671.25        652.64         7.21 o
   0   2  16          0.48          0.89         1.27 o
   1   2  16       2449.44       2346.33        19.88 o
   2   2  16        127.11        133.25         2.70 o
   3   2  16        347.25        337.87         4.13 o
   4   2  16          1.00          2.44         0.89 o
   5   2  16         73.29         54.62         3.37 o
   6   2  16        527.02        501.91         8.45 o
   7   2  16         10.05          9.22         2.30 o
   8   2  16        106.11        108.29         6.85 o
   9   2  16         19.93         15.02         3.82 o
 -10   3  16        167.91        184.77        10.97 o
  -9   3  16         33.99         28.06         3.49 o
  -8   3  16        103.61        111.04         3.91 o
  -7   3  16          6.80          9.71         1.96 o
  -6   3  16          8.79         10.47         1.94 o
  -5   3  16         21.46         18.32         1.79 o
  -4   3  16         24.92         24.11         2.14 o
  -3   3  16         15.56         18.04         1.91 o
  -2   3  16        153.90        119.48         3.28 o
  -1   3  16        613.23        598.36         7.40 o
   0   3  16        104.57        101.37         3.06 o
   1   3  16         67.23         70.87         2.42 o
   2   3  16         39.17         42.59         2.19 o
   3   3  16        188.03        183.60         3.25 o
   4   3  16        416.04        461.11         7.90 o
   5   3  16         25.61         22.98         2.65 o
   6   3  16          0.36          1.31         2.01 o
   7   3  16          7.29          6.48         2.11 o
   8   3  16          0.07          1.81         2.04 o
   9   3  16         14.83          8.66         3.11 o
 -10   4  16          2.15         -2.35         4.30 o
  -9   4  16         16.56         11.70         3.24 o
  -8   4  16        268.67        284.33         7.00 o
  -7   4  16         71.19         60.70         3.20 o
  -6   4  16         41.30         39.81         2.30 o
  -5   4  16          5.34          4.96         1.39 o
  -4   4  16        323.15        331.16         5.16 o
  -3   4  16        420.35        486.22         6.06 o
  -2   4  16        450.94        445.72         6.36 o
  -1   4  16        145.18        141.87         3.77 o
   0   4  16        816.45        805.38         9.12 o
   1   4  16        491.10        475.19         6.52 o
   2   4  16        549.78        561.12         6.37 o
   3   4  16        531.06        517.83         7.84 o
   4   4  16         14.37         13.58         2.42 o
   5   4  16         46.56         54.72         3.73 o
   6   4  16        313.23        340.87         8.07 o
   7   4  16        105.07        103.47         5.41 o
   8   4  16          2.88          1.51         2.01 o
   9   4  16         13.70         10.29         3.33 o
  -9   5  16         66.71         61.48         5.05 o
  -8   5  16        147.32        153.87         7.35 o
  -7   5  16         23.75         26.30         2.98 o
  -6   5  16         42.39         37.44         2.40 o
  -5   5  16         10.98          9.46         1.66 o
  -4   5  16        223.81        205.15         4.42 o
  -3   5  16          0.83          0.21         1.29 o
  -2   5  16        180.94        165.66         4.44 o
  -1   5  16        363.76        360.73         6.58 o
   0   5  16        117.89        129.15         3.72 o
   1   5  16        116.64        117.77         3.19 o
   2   5  16         36.96         39.17         2.18 o
   3   5  16         12.58         15.38         2.58 o
   4   5  16         56.23         52.72         3.55 o
   5   5  16        127.52        151.18         5.24 o
   6   5  16          2.66          3.62         2.78 o
   7   5  16        272.80        308.83         7.73 o
   8   5  16          4.34          1.18         2.70 o
  -9   6  16        180.75        211.54         8.70 o
  -8   6  16          5.45          8.99         3.61 o
  -7   6  16        367.87        412.98         8.60 o
  -6   6  16        134.42        163.86         5.70 o
  -5   6  16          0.06          0.60         1.61 o
  -4   6  16        418.84        412.39         6.71 o
  -3   6  16        545.71        515.88         7.58 o
  -2   6  16         33.34         30.39         2.39 o
  -1   6  16         13.80         12.82         2.24 o
   0   6  16        110.63        115.01         3.84 o
   1   6  16        268.17        267.93         5.51 o
   2   6  16         47.34         45.50         2.64 o
   3   6  16        911.72        967.91        14.10 o
   4   6  16          4.10          4.03         2.40 o
   5   6  16          1.44         -1.89         2.48 o
   6   6  16       1147.30       1358.05        20.26 o
   7   6  16          3.61          5.28         2.85 o
   8   6  16        658.94        794.87        17.90 o
  -8   7  16          0.05         -0.05         3.73 o
  -7   7  16         33.06         35.34         4.07 o
  -6   7  16         17.79         16.73         3.12 o
  -5   7  16          7.11          6.06         2.21 o
  -4   7  16          1.32          0.35         1.47 o
  -3   7  16        394.74        391.43         7.02 o
  -2   7  16        503.07        521.17         8.14 o
  -1   7  16          0.97          3.56         1.88 o
   0   7  16          6.41         12.58         2.14 o
   1   7  16          5.26          6.62         2.07 o
   2   7  16        352.80        380.49         8.44 o
   3   7  16         74.96         79.26         4.60 o
   4   7  16        216.30        249.34         7.73 o
   5   7  16         19.48         17.68         3.80 o
   6   7  16         16.28         16.63         4.08 o
   7   7  16         45.81         34.44         4.91 o
  -7   8  16         39.79         30.78         4.28 o
  -6   8  16          0.09          1.49         2.34 o
  -5   8  16        305.86        335.83         7.99 o
  -4   8  16        202.73        228.66         6.84 o
  -3   8  16         52.05         41.98         3.29 o
  -2   8  16        115.94        131.98         4.84 o
  -1   8  16        226.35        244.96         6.23 o
   0   8  16          0.77          3.99         1.84 o
   1   8  16         98.46        107.62         3.77 o
   2   8  16        177.05        206.11         7.31 o
   3   8  16          2.46          4.72         2.86 o
   4   8  16         23.70         20.03         3.57 o
   5   8  16          0.86          4.67         2.87 o
   6   8  16        196.19        228.94         7.64 o
  -6   9  16          0.45          0.84         2.67 o
  -5   9  16         40.24         33.03         4.29 o
  -4   9  16        243.59        268.11         6.96 o
  -3   9  16          3.71          6.63         2.71 o
  -2   9  16        101.91         97.90         5.48 o
  -1   9  16        183.96        200.18         5.87 o
   0   9  16        214.80        219.85         7.02 o
   1   9  16         16.72         15.81         3.88 o
   2   9  16        204.46        239.10         8.30 o
   3   9  16         47.21         53.66         4.77 o
   4   9  16          3.18          4.09         3.04 o
   5   9  16          4.71          1.84         3.06 o
  -4  10  16        404.64        433.53         9.92 o
  -3  10  16         18.61         14.32         3.21 o
  -2  10  16        118.34        102.46         6.68 o
  -1  10  16          3.48          3.75         2.84 o
   0  10  16         19.56         15.84         3.43 o
   1  10  16        583.02        613.10        14.64 o
   2  10  16         27.91         20.39         4.23 o
   3  10  16        169.10        184.27         7.70 o
 -10   1  17          0.26         -1.05         4.45 o
  -9   1  17        234.36        258.82         8.25 o
  -8   1  17         76.71         69.58         4.47 o
  -7   1  17        289.55        271.36         4.38 o
  -6   1  17         75.74         84.26         3.17 o
  -5   1  17        180.91        169.73         4.44 o
  -4   1  17          3.40          2.32         1.48 o
  -3   1  17        696.31        665.91         7.96 o
  -2   1  17        103.18        104.27         3.42 o
  -1   1  17        727.67        712.29         8.71 o
   0   1  17        485.30        458.04         6.32 o
   1   1  17        145.74        154.50         3.79 o
   2   1  17        904.13        876.09         8.87 o
   3   1  17        316.02        348.04         5.03 o
   4   1  17        263.26        242.07         4.02 o
   5   1  17         25.00         22.81         1.50 o
   6   1  17          3.85          5.28         1.72 o
   7   1  17        349.38        388.61         8.08 o
   8   1  17          3.33          0.96         2.19 o
   9   1  17        269.90        286.23         9.32 o
 -10   2  17        322.06        377.97        16.50 o
  -9   2  17          9.55         10.43         3.98 o
  -8   2  17         22.76         17.22         2.33 o
  -7   2  17        137.34        129.52         4.00 o
  -6   2  17          4.48          4.56         1.58 o
  -5   2  17         25.99         30.04         2.03 o
  -4   2  17        954.94        951.21         9.85 o
  -3   2  17        142.35        129.49         3.38 o
  -2   2  17         77.22         72.86         2.84 o
  -1   2  17        430.66        394.93         5.75 o
   0   2  17         25.88         24.74         2.13 o
   1   2  17        651.32        627.64         7.27 o
   2   2  17        263.39        288.05         4.21 o
   3   2  17          6.38          3.35         1.07 o
   4   2  17         32.97         27.13         1.97 o
   5   2  17         47.73         50.87         3.61 o
   6   2  17          8.15          5.34         2.07 o
   7   2  17          2.02          3.54         1.90 o
   8   2  17          4.69          0.90         2.27 o
   9   2  17         16.19         11.33         3.56 o
 -10   3  17         13.29         14.42         5.36 o
  -9   3  17         22.77         18.34         4.61 o
  -8   3  17        316.74        334.89         7.08 o
  -7   3  17         10.00          8.10         1.98 o
  -6   3  17        385.35        372.70         5.43 o
  -5   3  17         70.23         64.06         2.43 o
  -4   3  17          2.83          4.30         1.72 o
  -3   3  17        584.32        591.60         7.80 o
  -2   3  17        379.82        350.13         5.96 o
  -1   3  17       1400.33       1381.40        14.59 o
   0   3  17         29.97         23.87         2.37 o
   1   3  17          2.69          2.66         1.35 o
   2   3  17        829.03        853.06         8.59 o
   3   3  17        182.93        191.07         3.55 o
   4   3  17        217.68        239.48         6.31 o
   5   3  17          2.50          3.43         2.22 o
   6   3  17        337.06        379.88         8.24 o
   7   3  17         27.94         26.07         2.68 o
   8   3  17        302.22        326.21         7.43 o
   9   3  17         16.77         10.97         4.15 o
 -10   4  17         36.73         27.45         5.43 o
  -9   4  17          3.04          1.73         3.03 o
  -8   4  17          0.88          0.66         2.15 o
  -7   4  17        171.85        182.55         5.23 o
  -6   4  17         17.79         11.71         1.81 o
  -5   4  17         38.83         31.15         2.35 o
  -4   4  17         22.54         18.22         2.26 o
  -3   4  17        595.25        552.77         7.25 o
  -2   4  17        380.44        374.68         6.31 o
  -1   4  17          0.32          1.24         1.55 o
   0   4  17        360.48        368.09         5.73 o
   1   4  17        546.49        542.51         6.84 o
   2   4  17          5.68          7.42         1.41 o
   3   4  17         55.98         49.88         2.66 o
   4   4  17         35.89         46.04         3.37 o
   5   4  17          1.83          7.30         2.74 o
   6   4  17         48.04         48.13         3.98 o
   7   4  17         52.72         47.34         3.53 o
   8   4  17         31.62         20.56         3.08 o
   9   4  17         21.96         19.97         4.37 o
  -9   5  17         15.93         14.42         4.05 o
  -8   5  17         43.68         43.79         4.32 o
  -7   5  17        370.02        395.54         8.15 o
  -6   5  17         85.34         87.63         3.39 o
  -5   5  17        266.68        261.01         5.10 o
  -4   5  17        549.41        512.08         7.72 o
  -3   5  17        159.32        164.49         3.99 o
  -2   5  17        286.09        292.70         5.43 o
  -1   5  17        250.86        260.75         5.60 o
   0   5  17          4.77          6.61         1.70 o
   1   5  17        480.89        472.49         6.85 o
   2   5  17        762.70        749.01         9.67 o
   3   5  17          6.12          6.59         1.57 o
   4   5  17        660.93        716.67        12.47 o
   5   5  17        119.33        137.12         6.83 o
   6   5  17         36.58         25.28         3.49 o
   7   5  17        136.21        167.22         6.01 o
   8   5  17        101.79         87.25         9.23 o
  -9   6  17          0.78         -2.99         8.16 o
  -8   6  17         30.05         30.36         4.82 o
  -7   6  17         62.36         47.40         3.84 o
  -6   6  17          0.00         -1.56         2.22 o
  -5   6  17        391.28        398.41         7.07 o
  -4   6  17        315.53        316.31         6.48 o
  -3   6  17         42.38         34.33         2.65 o
  -2   6  17        390.52        405.50         6.91 o
  -1   6  17         12.17         14.07         2.18 o
   0   6  17        107.28        122.97         4.13 o
   1   6  17        186.77        188.52         4.79 o
   2   6  17        101.68         84.39         3.50 o
   3   6  17         71.06         73.82         4.60 o
   4   6  17        162.49        191.79         6.18 o
   5   6  17        101.90        111.64         5.18 o
   6   6  17         11.39         10.48         3.13 o
   7   6  17        156.93        171.57         9.44 o
   8   6  17          3.99         -1.33         4.27 o
  -8   7  17        431.30        492.45        13.49 o
  -7   7  17         10.01          2.83         2.53 o
  -6   7  17        148.42        172.44         7.40 o
  -5   7  17         39.85         34.38         3.07 o
  -4   7  17         27.49         28.45         3.12 o
  -3   7  17         33.88         32.11         2.87 o
  -2   7  17         18.05         18.85         2.67 o
  -1   7  17        144.61        157.36         4.79 o
   0   7  17         61.81         64.50         3.58 o
   1   7  17        139.44        145.93         4.32 o
   2   7  17        218.15        230.33         7.22 o
   3   7  17        131.40        149.44         5.76 o
   4   7  17        118.87        144.82         6.20 o
   5   7  17          0.07          5.05         3.11 o
   6   7  17         14.88         12.33         3.24 o
   7   7  17        186.98        193.65         7.60 o
  -7   8  17          5.53          1.11         3.38 o
  -6   8  17          8.87          6.40         3.08 o
  -5   8  17        156.08        168.12         6.54 o
  -4   8  17         35.84         30.64         3.29 o
  -3   8  17          8.72          8.29         2.72 o
  -2   8  17        382.29        392.14         8.03 o
  -1   8  17         11.32         14.15         2.70 o
   0   8  17        364.34        377.58         7.12 o
   1   8  17         59.25         57.17         3.30 o
   2   8  17          9.26         11.98         3.28 o
   3   8  17         24.64         30.72         4.00 o
   4   8  17         15.73         12.59         3.63 o
   5   8  17          2.36          0.95         2.89 o
   6   8  17         47.91         37.89         5.58 o
  -5   9  17          0.31          2.92         2.93 o
  -4   9  17          0.19          1.29         2.40 o
  -3   9  17        352.67        404.13         9.36 o
  -2   9  17          3.10          0.23         1.95 o
  -1   9  17        219.27        268.85         7.40 o
   0   9  17         16.08         15.01         2.85 o
   1   9  17        116.67        111.95         6.01 o
   2   9  17        432.47        462.73        11.84 o
   3   9  17         10.90         14.65         3.95 o
   4   9  17         65.36         56.82         4.97 o
  -4  10  17          0.72         -0.37         8.08 o
  -3  10  17          1.80          2.27         2.45 o
  -2  10  17          8.77          7.93         3.16 o
  -1  10  17          8.97         10.61         3.39 o
   0  10  17         83.18         74.36         5.87 o
   1  10  17         15.34         17.63         4.68 o
   2  10  17        195.58        211.30         9.62 o
   3  10  17         65.78         71.41        20.59 o
 -10   0  18         50.32         65.10        12.69 o
  -9   0  18        436.23        468.02        17.95 o
  -8   0  18        165.02        172.29         9.57 o
  -7   0  18       1034.10       1044.47        17.75 o
  -6   0  18         18.77         26.97         3.18 o
  -5   0  18         57.39         53.86         3.85 o
  -4   0  18         23.27         12.94         3.03 o
  -3   0  18         38.37         38.11         3.51 o
  -2   0  18       2417.49       2384.76        32.28 o
  -1   0  18        151.06        160.28         5.22 o
   0   0  18         88.99         95.01         4.71 o
   1   0  18        947.70        943.52        14.60 o
   2   0  18         26.34         22.68         3.20 o
   3   0  18       1274.09       1177.50        19.06 o
   4   0  18       1198.44       1163.66        16.47 o
   5   0  18        557.04        556.35        10.02 o
   6   0  18        172.23        160.71         7.41 o
   7   0  18         77.19         50.28        13.36 o
   8   0  18        235.96        231.67        10.19 o
   9   0  18          0.61         -0.10         3.46 o
 -10   1  18          0.23          5.41         5.42 o
  -9   1  18        114.56        109.09         6.48 o
  -8   1  18         46.58         44.46         3.18 o
  -7   1  18        183.31        184.14         3.87 o
  -6   1  18          6.24          7.44         1.80 o
  -5   1  18         37.98         44.41         3.00 o
  -4   1  18         38.85         32.20         2.52 o
  -3   1  18         98.82         91.92         3.74 o
  -2   1  18        207.87        203.19         4.79 o
  -1   1  18         19.99         24.32         2.18 o
   0   1  18        176.98        199.52         4.84 o
   1   1  18        280.85        290.97         5.14 o
   2   1  18        799.58        808.71         9.02 o
   3   1  18         53.02         51.86         2.21 o
   4   1  18         35.79         23.76         1.63 o
   5   1  18         86.91         80.06         2.96 o
   6   1  18          0.44         -0.69         1.65 o
   7   1  18        286.86        301.09         7.21 o
   8   1  18         39.70         30.40         4.80 o
   9   1  18          3.69          3.28         3.00 o
 -10   2  18          0.78         -7.07         7.07 o
  -9   2  18          0.90          4.36         3.24 o
  -8   2  18        111.92        114.57         4.12 o
  -7   2  18        250.22        261.18         5.11 o
  -6   2  18        701.69        704.08         8.84 o
  -5   2  18        258.11        261.09         4.70 o
  -4   2  18         96.80         90.64         3.36 o
  -3   2  18          6.27          2.72         1.49 o
  -2   2  18       1852.32       1840.81        18.02 o
  -1   2  18        565.28        538.30         7.09 o
   0   2  18         53.53         55.47         3.04 o
   1   2  18        139.07        137.97         3.32 o
   2   2  18        219.56        206.74         3.79 o
   3   2  18        722.98        722.96         8.16 o
   4   2  18        331.01        291.27         8.21 o
   5   2  18        102.25        116.27         4.51 o
   6   2  18         14.53          8.41         2.12 o
   7   2  18         23.74         19.00         2.68 o
   8   2  18        348.46        384.02         9.46 o
   9   2  18        164.57        167.64        13.07 o
 -10   3  18         18.33         10.82         5.88 o
  -9   3  18        148.25        153.73         7.09 o
  -8   3  18          1.62          2.10         1.92 o
  -7   3  18         13.86         13.35         2.48 o
  -6   3  18        138.84        137.47         3.34 o
  -5   3  18        136.97        141.23         3.50 o
  -4   3  18        567.00        525.90         7.90 o
  -3   3  18          8.07          5.59         1.71 o
  -2   3  18        191.14        200.30         4.55 o
  -1   3  18        304.83        302.18         5.99 o
   0   3  18          0.09          0.62         1.37 o
   1   3  18        152.65        158.67         3.79 o
   2   3  18         76.36         76.45         2.69 o
   3   3  18          0.00          2.24         0.94 o
   4   3  18         93.88         97.51         4.71 o
   5   3  18         23.25         28.08         3.20 o
   6   3  18        102.18        104.31         4.54 o
   7   3  18         35.89         24.63         2.82 o
   8   3  18         62.16         39.26         5.67 o
   9   3  18         22.65         15.22         4.84 o
  -9   4  18        158.62        183.06         7.48 o
  -8   4  18          6.51          7.34         2.77 o
  -7   4  18        136.28        139.51         5.36 o
  -6   4  18         71.16         62.11         3.14 o
  -5   4  18        513.18        522.43         7.47 o
  -4   4  18        163.03        162.14         4.17 o
  -3   4  18        204.14        186.00         4.78 o
  -2   4  18        806.65        805.97        10.17 o
  -1   4  18         32.78         28.02         2.87 o
   0   4  18        825.80        822.34         9.88 o
   1   4  18         19.02         16.53         1.95 o
   2   4  18         80.56         70.94         2.30 o
   3   4  18        146.09        145.37         4.50 o
   4   4  18         67.86         73.59         3.98 o
   5   4  18        116.88        115.63         5.16 o
   6   4  18        112.00        127.38         5.88 o
   7   4  18         83.14         96.45         6.19 o
   8   4  18        237.58        279.38         7.75 o
  -9   5  18         36.66         31.19         5.44 o
  -8   5  18         22.98         28.84         3.66 o
  -7   5  18         66.61         60.51         3.88 o
  -6   5  18         31.91         31.54         3.88 o
  -5   5  18         53.51         47.63         2.75 o
  -4   5  18         27.80         16.85         2.35 o
  -3   5  18          3.01          4.18         1.98 o
  -2   5  18         80.86         86.73         3.32 o
  -1   5  18         27.53         25.85         2.32 o
   0   5  18        199.05        199.82         4.67 o
   1   5  18         72.13         70.85         3.47 o
   2   5  18        125.25        123.71         4.18 o
   3   5  18         29.97         34.07         3.93 o
   4   5  18          0.25         -2.51         2.51 o
   5   5  18          0.26          0.25         1.91 o
   6   5  18          8.38          4.12         2.60 o
   7   5  18         96.90         91.05         7.60 o
   8   5  18         11.15          8.64         3.06 o
  -8   6  18          1.62          3.16         3.49 o
  -7   6  18         52.03         47.52         4.29 o
  -6   6  18          2.72          4.13         2.52 o
  -5   6  18          1.16          2.53         1.83 o
  -4   6  18        335.06        362.63         6.67 o
  -3   6  18         21.09         18.52         2.41 o
  -2   6  18         59.19         64.34         3.46 o
  -1   6  18          5.00          5.88         2.12 o
   0   6  18        213.75        211.52         5.23 o
   1   6  18         85.82         76.99         3.55 o
   2   6  18         15.00         14.83         1.95 o
   3   6  18        671.60        714.46        13.28 o
   4   6  18        170.20        205.02         6.78 o
   5   6  18        270.39        319.25         9.07 o
   6   6  18        125.51        147.26         7.14 o
   7   6  18         27.42         16.53         3.94 o
  -7   7  18          2.77          5.15         2.67 o
  -6   7  18         13.16          5.97         3.00 o
  -5   7  18        107.75        107.80         4.99 o
  -4   7  18          4.42          5.50         2.21 o
  -3   7  18          8.50          4.64         1.98 o
  -2   7  18          1.75          2.84         1.95 o
  -1   7  18        119.22        129.59         4.49 o
   0   7  18        237.12        250.88         6.17 o
   1   7  18         16.08         13.81         2.41 o
   2   7  18        250.55        275.03         8.05 o
   3   7  18          0.02          1.18         2.41 o
   4   7  18          2.57          5.10         2.93 o
   5   7  18        350.64        405.68        11.42 o
   6   7  18         36.78         31.15         4.77 o
  -6   8  18         10.29          8.96         3.67 o
  -5   8  18        137.49        160.92         6.70 o
  -4   8  18         23.37         16.54         3.03 o
  -3   8  18         25.84         28.12         3.06 o
  -2   8  18        333.23        348.51         7.60 o
  -1   8  18         52.65         56.47         3.63 o
   0   8  18         83.65         81.55         4.54 o
   1   8  18          0.26          3.52         2.89 o
   2   8  18          0.71          7.54         3.25 o
   3   8  18        619.54        683.12        14.02 o
   4   8  18         94.93         85.67         5.93 o
   5   8  18         21.61         25.10         4.27 o
  -5   9  18        172.52        196.10         8.03 o
  -4   9  18          2.05          2.94         2.59 o
  -3   9  18         98.61         83.48         5.44 o
  -2   9  18          3.47          3.57         2.33 o
  -1   9  18         86.54         70.91         4.36 o
   0   9  18        166.92        160.01         5.91 o
   1   9  18         34.87         37.04         4.49 o
   2   9  18          0.58          1.70         2.82 o
   3   9  18          6.89         16.91         4.03 o
   4   9  18         83.19         78.49         6.29 o
  -2  10  18        408.37        458.69        10.89 o
  -1  10  18         76.66         71.67         5.01 o
   0  10  18         12.43          9.97         3.94 o
   1  10  18         50.11         45.83         5.17 o
 -10   1  19          2.25          8.02         5.79 o
  -9   1  19         55.69         38.83         6.62 o
  -8   1  19          1.92          3.77         2.01 o
  -7   1  19         13.37         11.31         1.85 o
  -6   1  19        196.50        209.44         4.99 o
  -5   1  19          0.87          0.94         1.67 o
  -4   1  19        156.66        146.69         4.30 o
  -3   1  19        104.31        112.85         3.95 o
  -2   1  19        110.46         93.96         3.83 o
  -1   1  19          0.27         -0.07         1.34 o
   0   1  19        586.04        551.60         8.49 o
   1   1  19        305.62        336.45         5.81 o
   2   1  19        101.70        108.42         3.60 o
   3   1  19        374.98        380.26         5.73 o
   4   1  19         73.93         62.60         2.61 o
   5   1  19        236.30        225.88         5.61 o
   6   1  19        332.57        364.16         7.20 o
   7   1  19         28.66         24.41         4.82 o
   8   1  19         82.65         58.10         8.76 o
   9   1  19         24.99          9.63         6.69 o
  -9   2  19        112.63        117.20        12.00 o
  -8   2  19         26.31         21.81         2.85 o
  -7   2  19         67.02         60.13         4.20 o
  -6   2  19        231.60        230.98         4.83 o
  -5   2  19        328.79        336.07         5.61 o
  -4   2  19          0.03         -0.28         1.36 o
  -3   2  19         75.64         63.08         2.83 o
  -2   2  19         13.01         12.74         2.06 o
  -1   2  19        186.00        197.56         4.51 o
   0   2  19        155.36        147.71         4.69 o
   1   2  19        297.72        300.79         4.96 o
   2   2  19        273.33        264.88         4.58 o
   3   2  19         95.49        105.85         3.27 o
   4   2  19          1.41          1.93         1.31 o
   5   2  19         15.70         16.68         2.62 o
   6   2  19         19.95         14.57         2.48 o
   7   2  19         38.87         32.96         4.11 o
   8   2  19         39.97         27.45         5.40 o
  -9   3  19        244.60        277.03        10.57 o
  -8   3  19        110.50        104.86         7.80 o
  -7   3  19          0.33         -1.55         1.89 o
  -6   3  19        583.45        617.77         8.06 o
  -5   3  19          5.99          7.14         1.75 o
  -4   3  19        190.96        220.71         5.28 o
  -3   3  19         16.33         17.23         2.12 o
  -2   3  19          0.77          1.40         1.54 o
  -1   3  19       1575.53       1562.87        16.37 o
   0   3  19          6.19          4.75         1.91 o
   1   3  19        503.68        508.44         7.15 o
   2   3  19         93.26        100.91         3.16 o
   3   3  19        348.35        320.59         7.04 o
   4   3  19        388.70        426.22         9.03 o
   5   3  19          0.04         -1.00         2.07 o
   6   3  19         98.76        105.49         4.97 o
   7   3  19          2.62          1.03         1.90 o
   8   3  19         54.46         40.60         6.59 o
  -9   4  19         57.28         42.91         6.71 o
  -8   4  19         15.21         12.59         3.13 o
  -7   4  19        475.75        530.44         9.93 o
  -6   4  19         22.40         16.89         2.12 o
  -5   4  19          0.12          0.99         1.46 o
  -4   4  19        394.75        364.50         6.07 o
  -3   4  19          8.06          7.00         2.01 o
  -2   4  19         49.60         48.89         3.42 o
  -1   4  19         16.01         20.72         2.59 o
   0   4  19         36.31         31.09         3.02 o
   1   4  19        169.79        167.84         3.99 o
   2   4  19          8.74          8.46         1.62 o
   3   4  19        231.26        244.68         6.85 o
   4   4  19         70.47         78.76         4.39 o
   5   4  19         44.72         39.50         4.12 o
   6   4  19         72.96         58.33         5.84 o
   7   4  19         73.76         62.98         5.55 o
   8   4  19        241.72        283.11         7.85 o
  -8   5  19          2.75         -0.18         2.39 o
  -7   5  19         27.50         28.99         3.52 o
  -6   5  19         15.92         12.07         3.14 o
  -5   5  19          4.71          4.80         1.70 o
  -4   5  19          1.54          4.45         1.87 o
  -3   5  19         18.92         21.07         2.60 o
  -2   5  19        313.27        333.40         6.40 o
  -1   5  19        482.58        497.07         7.59 o
   0   5  19         80.01         81.18         3.80 o
   1   5  19         21.98         23.92         2.27 o
   2   5  19         22.44         19.90         1.89 o
   3   5  19          2.79          6.96         2.81 o
   4   5  19         86.03         86.96         5.19 o
   5   5  19        157.69        173.92         6.85 o
   6   5  19        104.88         97.65         6.30 o
   7   5  19        130.64        141.60        14.40 o
  -8   6  19         46.73         36.90         5.12 o
  -7   6  19         76.53         71.41         6.28 o
  -6   6  19          4.03          7.07         2.92 o
  -5   6  19         14.65         13.42         2.24 o
  -4   6  19         80.16         70.24         3.88 o
  -3   6  19        158.58        157.51         5.00 o
  -2   6  19         47.99         37.63         3.58 o
  -1   6  19        138.31        144.71         5.18 o
   0   6  19         13.40         12.54         2.75 o
   1   6  19         51.51         56.59         3.63 o
   2   6  19        161.39        172.94         6.59 o
   3   6  19        101.91        100.08         6.26 o
   4   6  19         15.01          9.53         3.04 o
   5   6  19         29.61         20.18         3.73 o
   6   6  19          1.83         -0.25         2.56 o
   7   6  19        111.65         83.31        11.14 o
  -7   7  19         67.52         66.81         5.42 o
  -6   7  19        284.26        321.87         9.03 o
  -5   7  19         16.87         16.73         3.11 o
  -4   7  19        245.30        269.49         6.79 o
  -3   7  19         41.82         40.83         3.54 o
  -2   7  19        132.71        144.13         5.18 o
  -1   7  19        357.37        389.98         8.23 o
   0   7  19          0.07          1.78         2.11 o
   1   7  19        588.26        593.07         9.98 o
   2   7  19         76.93         74.76         5.24 o
   3   7  19         12.02         10.77         3.57 o
   4   7  19        285.75        302.99         8.94 o
   5   7  19         67.05         56.54         5.38 o
   6   7  19         97.15         80.66         6.15 o
  -6   8  19         31.20         32.93         4.48 o
  -5   8  19          1.48          4.92         3.04 o
  -4   8  19        108.17         92.34         6.08 o
  -3   8  19        239.57        261.37         6.88 o
  -2   8  19        187.19        181.13         6.23 o
  -1   8  19        217.22        228.16         6.69 o
   0   8  19         60.71         48.65         3.89 o
   1   8  19        240.42        239.34         8.33 o
   2   8  19         34.31         32.47         4.46 o
   3   8  19         27.71         27.70         4.55 o
   4   8  19         29.87         36.27         4.70 o
   5   8  19         61.62         65.93         5.75 o
  -4   9  19         50.34         50.82         5.16 o
  -3   9  19          5.89          5.07         2.61 o
  -2   9  19          0.02          1.70         2.47 o
  -1   9  19         16.40          9.73         2.70 o
   0   9  19         43.02         46.92         4.77 o
   1   9  19         22.00         26.31         4.23 o
   2   9  19        123.25        125.64         7.37 o
   3   9  19        126.99        122.70         7.30 o
  -9   0  20         82.62         49.97        15.93 o
  -8   0  20         24.53         16.59         6.96 o
  -7   0  20          0.47         -0.60         2.21 o
  -6   0  20         38.60         42.84         4.16 o
  -5   0  20       1563.54       1528.11        25.43 o
  -4   0  20         74.36         69.70         5.01 o
  -3   0  20        204.13        202.37         6.85 o
  -2   0  20         59.59         55.87         5.04 o
  -1   0  20         17.09         21.49         3.28 o
   0   0  20        664.79        631.32        11.85 o
   1   0  20       4478.75       4291.25        63.60 o
   2   0  20        559.81        595.84        11.34 o
   3   0  20          2.27          2.97         1.89 o
   4   0  20        333.07        366.45         8.39 o
   5   0  20        164.16        174.95         6.28 o
   6   0  20        684.17        675.68        16.33 o
   7   0  20          0.13          0.92         3.52 o
   8   0  20         33.07         20.97         7.11 o
  -9   1  20         34.95         26.09         5.13 o
  -8   1  20         75.97         56.68         6.35 o
  -7   1  20        195.25        196.42         4.87 o
  -6   1  20         53.64         55.41         3.70 o
  -5   1  20         45.73         45.38         3.13 o
  -4   1  20         55.34         43.56         3.02 o
  -3   1  20         45.18         39.24         2.76 o
  -2   1  20         19.25         16.16         2.20 o
  -1   1  20        197.25        204.99         4.94 o
   0   1  20         17.69         19.62         2.27 o
   1   1  20         66.29         65.94         3.25 o
   2   1  20         49.72         53.17         2.78 o
   3   1  20         39.44         43.00         2.34 o
   4   1  20          0.61         -1.07         1.39 o
   5   1  20         24.79         25.66         2.71 o
   6   1  20        120.22        114.80         6.15 o
   7   1  20         89.27         59.74        10.94 o
   8   1  20         33.17         20.18         3.97 o
  -9   2  20         69.50         51.14         6.74 o
  -8   2  20        177.57        181.85         5.58 o
  -7   2  20         21.25         17.27         2.91 o
  -6   2  20         38.36         37.13         2.75 o
  -5   2  20        244.87        248.01         5.68 o
  -4   2  20        151.21        147.91         4.28 o
  -3   2  20          0.42          0.33         1.53 o
  -2   2  20         73.96         73.81         3.30 o
  -1   2  20         72.67         73.91         3.38 o
   0   2  20         81.99         79.59         3.46 o
   1   2  20         39.09         37.14         2.62 o
   2   2  20         11.64         11.92         2.04 o
   3   2  20         14.98         12.66         2.09 o
   4   2  20        482.34        506.37         9.91 o
   5   2  20        308.59        319.01         7.17 o
   6   2  20         38.32         30.95         3.77 o
   7   2  20        182.35        210.85         6.99 o
   8   2  20          5.79          7.69         3.04 o
  -9   3  20          0.41          1.16         3.83 o
  -8   3  20          7.18          7.91         2.86 o
  -7   3  20        114.26        108.34         8.00 o
  -6   3  20         95.60         90.37         3.63 o
  -5   3  20         55.70         55.11         2.91 o
  -4   3  20         61.99         55.67         3.24 o
  -3   3  20         36.63         34.42         2.70 o
  -2   3  20        222.14        220.18         5.01 o
  -1   3  20        132.99        142.14         4.50 o
   0   3  20         18.54         23.38         2.40 o
   1   3  20         30.93         29.59         2.36 o
   2   3  20          4.96          6.61         1.58 o
   3   3  20          2.60          3.60         1.63 o
   4   3  20          4.18          3.36         2.49 o
   5   3  20         11.21         12.05         2.83 o
   6   3  20         67.49         55.14         4.47 o
   7   3  20         65.06         47.76         7.07 o
   8   3  20         67.95         63.98         8.60 o
  -8   4  20         14.58          9.61         2.94 o
  -7   4  20          1.22         -0.32         2.17 o
  -6   4  20        404.34        411.51         8.42 o
  -5   4  20        624.42        643.17         8.63 o
  -4   4  20        200.01        197.81         4.94 o
  -3   4  20        259.23        253.97         5.75 o
  -2   4  20         17.54         18.68         2.67 o
  -1   4  20         26.33         29.68         3.02 o
   0   4  20        477.64        474.18         7.58 o
   1   4  20         26.27         30.49         2.33 o
   2   4  20        324.50        323.71         5.15 o
   3   4  20         10.18         10.08         2.93 o
   4   4  20         58.38         64.17         5.31 o
   5   4  20        162.13        173.49         7.07 o
   6   4  20        286.42        324.37         8.77 o
   7   4  20         52.28         44.88         6.25 o
  -8   5  20          3.35          3.73         3.17 o
  -7   5  20         52.78         53.40         4.38 o
  -6   5  20         34.00         35.34         3.86 o
  -5   5  20         23.23         24.01         2.67 o
  -4   5  20          3.29          4.72         2.11 o
  -3   5  20        269.30        262.96         6.52 o
  -2   5  20         10.28         12.45         2.36 o
  -1   5  20         98.04        100.14         3.76 o
   0   5  20         70.08         76.41         3.69 o
   1   5  20          4.55          2.99         1.60 o
   2   5  20         28.17         27.39         2.63 o
   3   5  20          0.02          2.15         2.35 o
   4   5  20        129.30        141.94         6.08 o
   5   5  20          0.25          1.68         2.74 o
   6   5  20          2.55         -0.36         2.55 o
   7   5  20         11.28          9.16         3.50 o
  -7   6  20         24.88         17.59         3.75 o
  -6   6  20         90.90         73.13         7.29 o
  -5   6  20         77.28         71.45         4.28 o
  -4   6  20          2.32          4.98         2.35 o
  -3   6  20        125.02        122.99         4.64 o
  -2   6  20        356.34        346.36         7.59 o
  -1   6  20        338.17        355.51         7.45 o
   0   6  20        525.15        541.62        10.37 o
   1   6  20         25.31         26.24         2.84 o
   2   6  20          7.61         12.65         3.55 o
   3   6  20         50.36         47.30         4.89 o
   4   6  20         44.12         35.20         4.26 o
   5   6  20          6.42          9.84         3.19 o
   6   6  20         84.14         70.54         6.92 o
  -6   7  20          4.45          2.97         2.88 o
  -5   7  20          0.34          1.95         2.71 o
  -4   7  20         23.14         18.55         2.88 o
  -3   7  20         12.32         10.20         2.73 o
  -2   7  20          3.38          2.46         2.29 o
  -1   7  20        167.22        189.96         6.77 o
   0   7  20        221.23        239.47         6.75 o
   1   7  20         95.45        103.54         5.60 o
   2   7  20        187.43        200.50         7.42 o
   3   7  20         38.97         38.14         4.90 o
   4   7  20        266.34        304.69         8.84 o
   5   7  20         69.80         64.48         5.12 o
  -5   8  20         58.95         42.95         5.00 o
  -4   8  20         69.47         61.85         5.88 o
  -3   8  20        293.32        311.17         7.89 o
  -2   8  20         21.31         21.29         3.47 o
  -1   8  20          0.04          0.59         2.08 o
   0   8  20        204.20        220.03         7.49 o
   1   8  20         44.10         48.41         5.39 o
   2   8  20         45.62         44.02         5.20 o
   3   8  20         12.22          9.71         3.88 o
   4   8  20         41.46         34.21         5.15 o
  -3   9  20         46.95         32.56         3.94 o
  -2   9  20          0.01          0.16         2.26 o
  -1   9  20         25.17         12.46         3.15 o
   0   9  20          6.96          2.88         3.17 o
   1   9  20         37.79         48.79         5.60 o
   2   9  20        135.40        130.75         7.29 o
  -9   1  21        348.86        394.19        11.43 o
  -8   1  21         18.77         12.03         3.59 o
  -7   1  21        190.78        203.91         5.56 o
  -6   1  21        143.62        141.69         5.01 o
  -5   1  21         22.72         17.88         2.91 o
  -4   1  21         34.13         41.44         3.06 o
  -3   1  21        152.11        147.82         4.79 o
  -2   1  21         61.97         67.70         3.63 o
  -1   1  21          5.29          7.76         2.17 o
   0   1  21        970.51        975.87        12.27 o
   1   1  21         92.43         94.09         3.72 o
   2   1  21        400.91        383.55         6.31 o
   3   1  21        205.01        223.61         4.68 o
   4   1  21         79.54         73.01         5.76 o
   5   1  21        542.51        590.59         9.70 o
   6   1  21         48.41         35.75         5.54 o
   7   1  21        102.83         68.88        11.82 o
   8   1  21         74.06         53.19         5.79 o
  -9   2  21         27.49         14.69         4.98 o
  -8   2  21         26.88         19.49         3.25 o
  -7   2  21        296.08        301.27         7.31 o
  -6   2  21         20.14         11.48         2.26 o
  -5   2  21        195.64        203.03         5.73 o
  -4   2  21          7.18          3.71         1.78 o
  -3   2  21        103.08         92.04         3.82 o
  -2   2  21          1.16          1.24         1.64 o
  -1   2  21        737.91        732.44        10.09 o
   0   2  21        146.99        149.17         4.21 o
   1   2  21         19.11         24.17         2.79 o
   2   2  21          7.28          5.09         1.91 o
   3   2  21          1.68         -0.39         1.24 o
   4   2  21         18.62         21.21         3.67 o
   5   2  21          8.74          8.62         2.76 o
   6   2  21          8.63         10.50         2.75 o
   7   2  21         12.87         10.93         3.36 o
  -8   3  21         13.84         14.44         3.28 o
  -7   3  21         12.45         10.87         2.96 o
  -6   3  21         34.77         29.20         3.16 o
  -5   3  21          4.15          4.06         1.91 o
  -4   3  21          0.74          3.18         1.93 o
  -3   3  21         12.18         12.23         2.26 o
  -2   3  21          0.84          2.87         1.94 o
  -1   3  21         40.17         42.78         2.93 o
   0   3  21        458.63        452.72         7.66 o
   1   3  21          2.20          3.61         1.79 o
   2   3  21          3.07          3.43         1.59 o
   3   3  21         66.75         63.69         3.01 o
   4   3  21          0.48          2.91         2.55 o
   5   3  21          9.27          8.12         2.89 o
   6   3  21          0.22          0.17         2.14 o
   7   3  21         28.11         24.04         4.18 o
  -8   4  21          0.79         -2.21         2.56 o
  -7   4  21         13.76          8.14         2.82 o
  -6   4  21        339.11        361.92         8.16 o
  -5   4  21        196.62        215.07         5.55 o
  -4   4  21        250.00        265.29         5.89 o
  -3   4  21        263.96        269.31         6.30 o
  -2   4  21         49.30         49.63         3.52 o
  -1   4  21        276.50        289.86         6.66 o
   0   4  21         17.07         15.29         2.60 o
   1   4  21        116.16        112.76         3.90 o
   2   4  21         14.92         15.53         2.09 o
   3   4  21          8.54          7.09         2.83 o
   4   4  21         30.58         20.72         3.38 o
   5   4  21        142.71        163.00         6.40 o
   6   4  21         62.37         42.90         6.23 o
   7   4  21         19.46         14.96         3.43 o
  -7   5  21        218.62        219.92         7.61 o
  -6   5  21         32.78         28.02         3.99 o
  -5   5  21        390.79        427.60         9.04 o
  -4   5  21        307.95        326.04         6.81 o
  -3   5  21        241.98        253.71         5.94 o
  -2   5  21        818.40        843.99        11.30 o
  -1   5  21         12.22         17.58         2.57 o
   0   5  21        138.86        136.33         4.79 o
   1   5  21        422.12        435.88         7.63 o
   2   5  21        177.79        197.84         7.04 o
   3   5  21        205.72        216.37         7.05 o
   4   5  21         84.08         82.78         5.38 o
   5   5  21        136.41        152.98         9.71 o
   6   5  21        110.07         88.58         8.15 o
  -7   6  21         44.72         35.99         4.54 o
  -6   6  21         42.82         39.20         4.47 o
  -5   6  21         53.92         53.06         3.80 o
  -4   6  21         27.77         27.91         3.09 o
  -3   6  21         35.40         36.23         3.39 o
  -2   6  21         79.34         79.08         4.42 o
  -1   6  21          8.64          8.29         2.49 o
   0   6  21        103.90        113.91         5.03 o
   1   6  21          1.04         -1.59         2.08 o
   2   6  21        171.14        187.69         7.22 o
   3   6  21         39.54         36.79         4.84 o
   4   6  21         12.17         17.80         3.87 o
   5   6  21         11.93         11.66         3.39 o
  -6   7  21          0.80         -1.29         3.04 o
  -5   7  21        205.67        230.99         8.46 o
  -4   7  21         23.59         20.05         3.19 o
  -3   7  21          3.20          3.06         2.46 o
  -2   7  21         50.81         47.92         4.03 o
  -1   7  21          6.20          5.22         2.92 o
   0   7  21         18.64         16.99         3.21 o
   1   7  21         24.21         21.88         3.98 o
   2   7  21         20.17         24.18         3.96 o
   3   7  21         20.21         21.26         4.30 o
   4   7  21          0.76          0.75         2.69 o
  -4   8  21          3.82          3.83         2.74 o
  -3   8  21        113.72        105.63         5.81 o
  -2   8  21          1.90          1.84         2.33 o
  -1   8  21         71.75         64.52         4.46 o
   0   8  21         22.05         22.41         4.39 o
   1   8  21          4.11          5.79         3.33 o
   2   8  21          2.42          2.15         3.01 o
   3   8  21         17.70         18.17         4.64 o
  -1   9  21         39.36         31.42         4.70 o
   0   9  21        198.56        225.74         9.07 o
  -8   0  22         79.47         37.39         9.33 o
  -7   0  22         53.16         43.38         8.45 o
  -6   0  22        157.98        158.60         6.99 o
  -5   0  22         75.11         70.96         6.72 o
  -4   0  22         40.70         41.69         4.47 o
  -3   0  22        180.47        179.25         6.86 o
  -2   0  22       1121.91       1097.83        19.27 o
  -1   0  22        289.19        333.04         9.68 o
   0   0  22         49.85         51.58         5.94 o
   1   0  22        301.09        316.13         8.48 o
   2   0  22        125.08        137.69         5.84 o
   3   0  22        730.55        747.30        12.96 o
   4   0  22         11.67         10.57         3.05 o
   5   0  22          3.88          3.49         4.48 o
   6   0  22          6.18          1.90         3.47 o
   7   0  22         30.84         16.12         6.51 o
  -8   1  22          8.00          4.26         3.21 o
  -7   1  22         50.03         33.64         4.48 o
  -6   1  22          6.07          4.98         1.92 o
  -5   1  22          6.09          6.28         2.60 o
  -4   1  22         79.48         74.73         3.74 o
  -3   1  22         59.11         56.92         3.51 o
  -2   1  22         35.07         27.99         3.07 o
  -1   1  22         57.48         52.49         3.67 o
   0   1  22          0.18          2.10         1.85 o
   1   1  22        222.69        239.21         4.97 o
   2   1  22         53.25         51.97         3.11 o
   3   1  22          3.81          3.14         1.64 o
   4   1  22          3.70         -0.26         1.35 o
   5   1  22        180.08        186.37         6.30 o
   6   1  22         22.38         15.51         3.40 o
   7   1  22         29.11         18.49         4.12 o
  -8   2  22        140.23        143.46         6.70 o
  -7   2  22        329.32        353.47         8.58 o
  -6   2  22        125.41        129.58         4.66 o
  -5   2  22         18.28         15.34         2.61 o
  -4   2  22         74.36         65.83         3.51 o
  -3   2  22        292.61        293.38         6.21 o
  -2   2  22         96.60         85.21         4.06 o
  -1   2  22         64.05         74.08         3.66 o
   0   2  22         94.31         89.67         3.75 o
   1   2  22        992.51       1028.55        12.77 o
   2   2  22         92.58         83.86         3.64 o
   3   2  22        214.79        202.10         4.47 o
   4   2  22        109.08        133.66         5.84 o
   5   2  22         32.39         26.13         3.17 o
   6   2  22        390.45        442.64        10.29 o
   7   2  22         18.45         16.03         3.87 o
  -8   3  22         22.61         15.22         3.34 o
  -7   3  22          5.46          5.97         2.73 o
  -6   3  22          0.22          1.59         2.06 o
  -5   3  22          0.12          0.20         1.63 o
  -4   3  22         77.83         64.17         3.73 o
  -3   3  22         15.18         12.38         2.49 o
  -2   3  22          0.79          0.38         1.56 o
  -1   3  22          1.84          3.86         1.97 o
   0   3  22         49.85         46.45         3.26 o
   1   3  22         40.92         35.10         2.83 o
   2   3  22         44.72         33.89         2.61 o
   3   3  22         73.48         79.66         4.80 o
   4   3  22         32.78         23.75         3.85 o
   5   3  22         26.44         25.13         3.65 o
   6   3  22          0.46         -1.33         2.25 o
   7   3  22         36.87         31.10         4.47 o
  -7   4  22         22.94         13.30         3.40 o
  -6   4  22         23.27         18.44         3.44 o
  -5   4  22          0.51          2.82         2.06 o
  -4   4  22        484.39        499.78         8.40 o
  -3   4  22         27.69         23.52         3.05 o
  -2   4  22          1.63          3.17         2.23 o
  -1   4  22         37.08         42.95         3.56 o
   0   4  22         67.60         61.90         3.64 o
   1   4  22         30.67         23.74         2.50 o
   2   4  22        116.47        113.11         4.20 o
   3   4  22        148.96        151.94         6.40 o
   4   4  22        156.74        169.90         6.98 o
   5   4  22        318.39        382.23         9.63 o
   6   4  22         14.66          9.10         3.38 o
  -7   5  22         22.85         21.53         4.02 o
  -6   5  22         91.90         79.37         5.24 o
  -5   5  22          0.02          0.28         1.92 o
  -4   5  22        175.20        175.53         5.36 o
  -3   5  22         50.06         56.74         3.72 o
  -2   5  22         33.31         30.80         3.23 o
  -1   5  22         30.86         37.06         3.06 o
   0   5  22         63.69         60.26         3.86 o
   1   5  22          0.11         -0.98         1.67 o
   2   5  22         37.60         37.96         4.08 o
   3   5  22         12.26         12.17         3.40 o
   4   5  22          1.57          3.52         2.93 o
   5   5  22          0.00         -0.15         2.89 o
   6   5  22          1.14          4.86         3.22 o
  -6   6  22        122.37        100.12         5.94 o
  -5   6  22         59.56         45.28         3.95 o
  -4   6  22        370.91        409.47         8.82 o
  -3   6  22        319.75        350.26         8.21 o
  -2   6  22         55.65         54.99         3.97 o
  -1   6  22        121.13        108.22         4.83 o
   0   6  22        101.09        101.44         5.26 o
   1   6  22        280.94        307.67         9.58 o
   2   6  22          0.53          5.49         3.28 o
   3   6  22          1.23          0.60         2.91 o
   4   6  22         44.41         42.40         5.32 o
   5   6  22         13.76         13.94         3.73 o
  -5   7  22          4.63          3.40         3.16 o
  -4   7  22        221.11        237.74         7.42 o
  -3   7  22         41.01         33.03         4.01 o
  -2   7  22          5.57          6.66         2.79 o
  -1   7  22         52.77         41.53         4.38 o
   0   7  22          4.43          6.36         3.25 o
   1   7  22         60.70         53.52         5.34 o
   2   7  22          4.99          8.60         3.48 o
   3   7  22          0.98          1.50         3.07 o
   4   7  22        245.84        283.71        13.27 o
  -3   8  22         25.96         25.45         4.29 o
  -2   8  22          4.96          8.45         3.04 o
  -1   8  22         17.41         15.65         3.70 o
   0   8  22          7.50          6.87         3.72 o
   1   8  22         42.08         33.76         5.11 o
   2   8  22          7.87          8.63         3.64 o
  -8   1  23         27.94         14.61         4.10 o
  -7   1  23          0.50          1.27         2.34 o
  -6   1  23         20.25         11.73         2.47 o
  -5   1  23        111.94        123.29         4.90 o
  -4   1  23          0.01          1.35         1.82 o
  -3   1  23         59.42         52.64         3.45 o
  -2   1  23          5.81          7.49         2.37 o
  -1   1  23         96.52         88.12         3.95 o
   0   1  23        163.63        181.81         4.90 o
   1   1  23        124.62        126.92         4.10 o
   2   1  23        375.28        385.74         7.07 o
   3   1  23        188.60        180.20         4.91 o
   4   1  23         18.13         17.95         3.16 o
   5   1  23          0.88         -0.84         2.43 o
   6   1  23        108.97         96.39        10.56 o
   7   1  23        159.49        202.75        13.43 o
  -8   2  23        180.19        195.69         7.18 o
  -7   2  23         61.08         49.75         5.86 o
  -6   2  23          5.63         -0.10         1.78 o
  -5   2  23         66.81         56.59         3.57 o
  -4   2  23          0.19         -1.24         1.88 o
  -3   2  23         16.28         18.26         2.75 o
  -2   2  23          0.98          1.70         2.11 o
  -1   2  23         11.13         11.90         2.33 o
   0   2  23        492.92        512.77         7.95 o
   1   2  23        139.72        131.76         4.27 o
   2   2  23         29.55         28.01         2.62 o
   3   2  23         17.58         10.33         2.26 o
   4   2  23         31.09         30.25         3.78 o
   5   2  23         70.25         61.54         4.51 o
   6   2  23        133.98        121.83        10.56 o
  -7   3  23         58.16         38.78         4.93 o
  -6   3  23         15.17         15.93         3.07 o
  -5   3  23          1.95          3.42         2.01 o
  -4   3  23          5.24          6.12         2.54 o
  -3   3  23        986.34        981.81        12.77 o
  -2   3  23          4.81          7.18         2.24 o
  -1   3  23        377.38        380.77         7.51 o
   0   3  23         58.35         65.86         3.55 o
   1   3  23        166.53        174.80         5.01 o
   2   3  23        168.90        165.35         4.86 o
   3   3  23         23.79         18.00         3.45 o
   4   3  23        304.25        345.53         9.59 o
   5   3  23         52.78         51.61         4.43 o
   6   3  23        108.86         84.38         9.46 o
  -7   4  23          0.06         -0.40         2.26 o
  -6   4  23          0.01         -2.40         2.57 o
  -5   4  23         40.24         31.90         3.31 o
  -4   4  23          3.03          2.65         2.09 o
  -3   4  23         65.57         63.80         3.86 o
  -2   4  23         30.11         30.66         3.72 o
  -1   4  23        118.23        124.65         5.33 o
   0   4  23         42.24         42.96         3.53 o
   1   4  23         12.24          7.66         2.36 o
   2   4  23         19.06         17.37         3.42 o
   3   4  23          0.05         -1.11         2.52 o
   4   4  23         24.73         18.36         3.78 o
   5   4  23         91.36         86.46         5.50 o
   6   4  23          1.83          2.76         2.92 o
  -6   5  23         38.42         30.75         3.86 o
  -5   5  23         26.18         21.78         3.23 o
  -4   5  23          1.22          2.35         2.16 o
  -3   5  23         55.20         59.25         3.95 o
  -2   5  23          2.05          1.72         2.00 o
  -1   5  23          0.13          1.59         1.97 o
   0   5  23        529.98        545.71        10.14 o
   1   5  23        182.70        195.76         7.47 o
   2   5  23        117.02        109.03         5.99 o
   3   5  23        129.17        141.17         6.33 o
   4   5  23          8.82          7.63         3.54 o
   5   5  23        106.89         90.85         7.72 o
  -5   6  23          9.48         12.79         3.94 o
  -4   6  23         11.26          6.69         2.62 o
  -3   6  23        283.05        308.62         7.73 o
  -2   6  23         26.18         22.95         3.19 o
  -1   6  23          1.38          5.33         2.61 o
   0   6  23         78.21         74.55         4.89 o
   1   6  23         15.38         21.03         4.16 o
   2   6  23        412.75        447.10        11.53 o
   3   6  23         64.07         60.79         6.16 o
   4   6  23         51.25         38.33         5.67 o
  -4   7  23          3.94          2.78         2.78 o
  -3   7  23         19.40         19.45         3.89 o
  -2   7  23          4.27          2.77         2.70 o
  -1   7  23        134.46        102.08         6.37 o
   0   7  23         11.48         10.01         3.92 o
   1   7  23          3.10          0.80         3.03 o
   2   7  23        310.20        366.64        11.32 o
   3   7  23         14.70         13.91         4.12 o
  -7   0  24        315.52        345.81        14.06 o
  -6   0  24         75.89         52.91        13.54 o
  -5   0  24         83.36         64.82         8.01 o
  -4   0  24        456.40        509.57        14.54 o
  -3   0  24        179.45        197.08         9.68 o
  -2   0  24          2.47          5.42         3.49 o
  -1   0  24          1.78          7.08         3.19 o
   0   0  24         81.44         85.48         5.55 o
   1   0  24          8.15          7.45         3.26 o
   2   0  24          0.71          1.55         2.38 o
   3   0  24         69.36         77.08         5.93 o
   4   0  24          0.36          2.86         2.63 o
   5   0  24        180.33        189.71        12.28 o
   6   0  24         37.13         34.05         6.93 o
  -7   1  24          2.28          2.42         2.48 o
  -6   1  24         30.29         18.87         3.30 o
  -5   1  24         45.66         31.27         3.20 o
  -4   1  24          9.96          6.81         2.31 o
  -3   1  24          0.97         -2.03         2.03 o
  -2   1  24         78.91         73.31         4.25 o
  -1   1  24        251.08        266.49         6.21 o
   0   1  24        313.46        309.62         6.46 o
   1   1  24         34.95         36.50         3.15 o
   2   1  24        143.76        132.82         4.85 o
   3   1  24          6.28          6.67         2.16 o
   4   1  24          2.47          4.78         2.20 o
   5   1  24         22.62         12.60         3.88 o
   6   1  24         35.64         27.53         4.45 o
  -7   2  24         24.75         18.47         4.00 o
  -6   2  24         93.44         64.10         7.93 o
  -5   2  24        274.18        277.02         6.81 o
  -4   2  24        187.61        196.63         6.18 o
  -3   2  24         34.37         29.83         3.13 o
  -2   2  24         63.59         59.72         3.77 o
  -1   2  24        342.98        361.64         7.98 o
   0   2  24        173.25        174.39         5.11 o
   1   2  24          1.83          1.03         1.85 o
   2   2  24        624.77        659.80         9.80 o
   3   2  24         98.23        100.89         6.07 o
   4   2  24         31.87         28.99         4.01 o
   5   2  24        205.82        230.29         7.52 o
   6   2  24         13.24         10.03         3.79 o
  -7   3  24         44.24         30.57         5.03 o
  -6   3  24         77.58         57.78         4.97 o
  -5   3  24         26.96         17.75         2.78 o
  -4   3  24         51.29         38.77         3.67 o
  -3   3  24         92.64         81.56         4.61 o
  -2   3  24         31.61         31.13         3.08 o
  -1   3  24         57.91         59.04         3.66 o
   0   3  24         35.47         42.66         3.32 o
   1   3  24         55.98         51.67         3.88 o
   2   3  24         64.97         59.87         4.53 o
   3   3  24          9.60          7.98         2.93 o
   4   3  24         58.57         54.30         5.26 o
   5   3  24          8.27          7.25         3.23 o
  -6   4  24         50.26         39.50         4.50 o
  -5   4  24          5.07          2.56         2.30 o
  -4   4  24        114.56        113.20         4.64 o
  -3   4  24         70.48         68.55         4.14 o
  -2   4  24        233.44        243.73         7.27 o
  -1   4  24         23.73         27.07         3.53 o
   0   4  24        301.77        323.31         7.84 o
   1   4  24        593.76        643.67        11.00 o
   2   4  24        149.73        167.54         7.45 o
   3   4  24          0.72          2.70         2.77 o
   4   4  24          0.28         -1.19         2.71 o
   5   4  24        104.57         87.45         6.91 o
  -5   5  24         43.47         28.30         3.96 o
  -4   5  24         63.18         57.31         4.22 o
  -3   5  24          5.01         -1.27         2.07 o
  -2   5  24        162.20        164.80         5.94 o
  -1   5  24          1.65          0.95         2.12 o
   0   5  24         42.66         41.01         3.89 o
   1   5  24         21.22         22.12         4.16 o
   2   5  24          0.32         -1.11         2.88 o
   3   5  24          0.09          1.39         2.87 o
   4   5  24         55.30         51.79         5.73 o
  -4   6  24          6.88          7.32         2.82 o
  -3   6  24        153.07        147.28         6.46 o
  -2   6  24          1.84          0.94         2.29 o
  -1   6  24        151.82        148.71         5.80 o
   0   6  24         81.37         79.18         5.86 o
   1   6  24         79.46         81.25         6.46 o
   2   6  24         13.64         10.93         3.75 o
   3   6  24        193.67        208.92         9.13 o
  -2   7  24         92.87         81.27         5.68 o
  -1   7  24          4.15          3.66         3.15 o
   0   7  24         72.21         65.16         5.84 o
   1   7  24          3.93          4.79         3.64 o
  -7   1  25         45.39         33.57         4.98 o
  -6   1  25         29.68         15.36         3.09 o
  -5   1  25         35.03         30.54         3.34 o
  -4   1  25         57.29         42.88         3.83 o
  -3   1  25         40.72         36.23         3.55 o
  -2   1  25         16.70         18.05         2.88 o
  -1   1  25        147.15        145.41         5.11 o
   0   1  25        113.47        106.63         4.51 o
   1   1  25         56.48         52.61         3.99 o
   2   1  25         15.81         14.85         2.52 o
   3   1  25         31.52         24.18         3.38 o
   4   1  25         99.61         88.02         4.70 o
   5   1  25         34.95         36.16         4.94 o
  -6   2  25          3.87          0.41         2.08 o
  -5   2  25          8.92         11.23         2.72 o
  -4   2  25         27.08         24.24         3.36 o
  -3   2  25         33.36         28.59         3.37 o
  -2   2  25          7.41          7.83         2.52 o
  -1   2  25         32.45         36.04         3.41 o
   0   2  25        241.59        261.96         7.09 o
   1   2  25         30.66         30.41         3.47 o
   2   2  25         80.04         73.51         5.00 o
   3   2  25         16.71         16.49         3.51 o
   4   2  25         28.26         22.86         4.01 o
   5   2  25         38.72         34.36         4.30 o
  -6   3  25        277.27        302.50         9.13 o
  -5   3  25          1.45          2.62         2.30 o
  -4   3  25          7.83          4.79         2.53 o
  -3   3  25         97.78         88.12         5.43 o
  -2   3  25        143.82        149.92         6.01 o
  -1   3  25        128.63        127.55         4.97 o
   0   3  25        138.31        138.51         7.80 o
   1   3  25        326.75        343.01         7.80 o
   2   3  25        306.56        337.47         9.72 o
   3   3  25        196.55        232.71         7.92 o
   4   3  25         16.69         11.07         3.49 o
   5   3  25         23.13         21.84         4.34 o
  -5   4  25        123.66        103.78         6.77 o
  -4   4  25        113.32        105.09         5.19 o
  -3   4  25        144.59        143.61         6.02 o
  -2   4  25         56.95         48.00         4.34 o
  -1   4  25        166.72        182.20         7.18 o
   0   4  25         82.92         71.88         4.27 o
   1   4  25          1.80          4.09         3.13 o
   2   4  25          1.48          0.63         2.59 o
   3   4  25         30.15         26.17         4.53 o
   4   4  25          3.81          0.85         2.76 o
  -5   5  25        281.67        306.89        17.38 o
  -4   5  25         82.32         83.12         4.97 o
  -3   5  25          5.93          5.27         2.63 o
  -2   5  25        159.72        171.98         6.28 o
  -1   5  25         18.27         14.52         2.93 o
   0   5  25         48.63         45.49         4.14 o
   1   5  25         56.18         46.51         5.31 o
   2   5  25         36.20         38.13         4.61 o
   3   5  25        205.45        242.81         8.98 o
  -3   6  25          6.12          8.05         3.02 o
  -2   6  25        130.34        127.10         5.74 o
  -1   6  25          0.72          4.23         2.78 o
   0   6  25         20.49         14.55         4.28 o
   1   6  25         57.32         54.43         5.77 o
   2   6  25          0.40          1.26         3.10 o
  -6   0  26        480.37        518.67        16.52 o
  -5   0  26          8.15          4.04         3.57 o
  -4   0  26         90.88         84.05         9.13 o
  -3   0  26         15.48         10.51         4.01 o
  -2   0  26        471.65        506.90        14.63 o
  -1   0  26         91.86         92.17         6.37 o
   0   0  26         97.48         89.56         7.40 o
   1   0  26          8.32         16.86         4.09 o
   2   0  26        521.99        569.25        14.17 o
   3   0  26         38.33         32.94         5.30 o
   4   0  26        370.23        426.89        15.63 o
  -6   1  26         66.16         35.66         5.99 o
  -5   1  26         14.95         14.06         3.08 o
  -4   1  26          1.29          3.91         2.42 o
  -3   1  26        211.29        201.54         6.13 o
  -2   1  26         52.77         54.04         3.97 o
  -1   1  26         74.99         70.22         4.33 o
   0   1  26        218.03        212.64         6.83 o
   1   1  26         57.56         57.55         4.12 o
   2   1  26         82.38         70.92         4.54 o
   3   1  26          4.39          7.56         2.94 o
   4   1  26          0.57          3.82         3.10 o
  -6   2  26         50.38         30.95         4.17 o
  -5   2  26          0.98          0.19         1.99 o
  -4   2  26         63.54         60.54         4.55 o
  -3   2  26         78.90         64.00         4.31 o
  -2   2  26          0.58          0.91         2.06 o
  -1   2  26        257.84        287.29         7.02 o
   0   2  26         47.80         40.43         3.98 o
   1   2  26          8.43         10.19         2.59 o
   2   2  26         49.40         60.92         5.16 o
   3   2  26         12.35         12.89         3.74 o
   4   2  26        138.45        119.67        10.71 o
  -5   3  26         20.71         14.11         3.19 o
  -4   3  26         61.22         48.02         3.98 o
  -3   3  26         13.23         10.44         3.17 o
  -2   3  26         68.57         65.53         4.37 o
  -1   3  26          0.02         -1.50         2.33 o
   0   3  26         15.04         10.72         2.71 o
   1   3  26          0.63          2.28         2.60 o
   2   3  26          8.14         11.30         3.49 o
   3   3  26         79.83         73.77         6.66 o
   4   3  26         36.71         33.33         4.78 o
  -4   4  26          4.43          3.46         2.57 o
  -3   4  26        151.46        160.45         6.29 o
  -2   4  26         43.53         39.21         3.88 o
  -1   4  26        251.31        268.61         7.00 o
   0   4  26          0.74          3.19         2.47 o
   1   4  26         39.38         31.79         4.85 o
   2   4  26        195.23        219.78         9.11 o
   3   4  26         88.34         79.35         6.10 o
  -3   5  26         42.51         29.85         3.66 o
  -2   5  26         47.79         43.93         4.03 o
  -1   5  26         13.70         15.60         3.32 o
   0   5  26          0.75          2.19         3.51 o
   1   5  26         11.10         11.54         3.82 o
   2   5  26         63.41         58.13         5.63 o
  -5   1  27        125.34        106.56         6.19 o
  -4   1  27         10.78          7.73         3.00 o
  -3   1  27          3.04         -1.76         2.25 o
  -2   1  27        181.20        195.74         6.44 o
  -1   1  27          0.01          1.27         2.34 o
   0   1  27        210.96        220.80         7.06 o
   1   1  27        339.36        363.82         8.48 o
   2   1  27         70.84         49.16         6.90 o
   3   1  27        141.26        138.35         6.47 o
  -5   2  27          0.01          2.71         2.80 o
  -4   2  27         12.24          9.32         2.97 o
  -3   2  27          0.15         -0.32         2.24 o
  -2   2  27          1.30          0.96         2.35 o
  -1   2  27         63.27         57.90         4.61 o
   0   2  27        454.90        475.07         9.77 o
   1   2  27         16.99         13.95         2.82 o
   2   2  27        276.89        294.19         8.94 o
   3   2  27          1.73          0.46         2.48 o
  -4   3  27          2.93          1.76         2.39 o
  -3   3  27          6.60          3.45         2.86 o
  -2   3  27        140.32        144.85         6.22 o
  -1   3  27         20.99         14.95         3.25 o
   0   3  27        103.22        100.60         5.78 o
   1   3  27         48.03         51.50         4.96 o
   2   3  27         69.11         49.41         5.09 o
  -3   4  27          9.50          5.06         2.66 o
  -2   4  27         72.42         69.70         4.68 o
  -1   4  27          5.78          9.40         2.94 o
   0   4  27         20.27         12.36         3.65 o
   1   4  27         24.43         25.03         4.51 o
  -4   0  28        458.79        462.94        16.67 o
  -3   0  28         11.99          5.95         4.37 o
  -2   0  28          1.10          3.14         3.94 o
  -1   0  28         24.63         26.84         4.56 o
   0   0  28        131.74        119.42         7.93 o
   1   0  28        202.72        209.52         9.29 o
   2   0  28         45.69         22.57         5.19 o
  -4   1  28         24.97         15.81         3.80 o
  -3   1  28         28.06         20.44         4.09 o
  -2   1  28          9.14          5.29         2.96 o
  -1   1  28         49.42         47.95         4.14 o
   0   1  28        239.42        260.03         7.48 o
   1   1  28         29.54         29.01         3.58 o
   2   1  28         54.28         47.96         4.97 o
  -3   2  28          9.98          5.79         2.97 o
  -2   2  28         15.73         14.29         3.31 o
  -1   2  28        414.40        465.73        10.06 o
   0   2  28         57.09         56.54         4.38 o
   1   2  28         93.35         76.62         5.11 o
  -2   3  28          4.28          4.11         3.09 o
  -1   3  28          0.24         -1.46         2.61 o
   0   3  28         60.16         47.13         4.57 o
                                                
